# Supplementary material for: Structural interrogation of phosphoproteome identified by mass spectrometry reveals allowed and disallowed regions of phosphoconformation
Source: BMC Struct Biol. 2014 Mar 11;14:9. doi: 10.1186/1472-6807-14-9 (PMC4007652; doi:10.1186/1472-6807-14-9)
Supplement: Additional file 1: Figure S1 — Schema/work flow of analysis of Phosphosites. Figure S2. Accessibility of Phosphosites before and after energy minimization of the corresponding protein structures. Figure S3. Physico chemical properties of amino acids within the posphosites in allowed and disallowed region of conformation. Figure S4. Structure of Phosphosites within the ambiguous dataset. Table S1. Accessibility of Phosphosites from the PhosphoSitePlus Data base. Table S2. Accessibility of octapeptides carrying the phosphorylated residue in eukaryotic and prokaryotic proteins within the PDB database. Table S3. Nature and origin of Phosphosites (S/T/Y) with rSASA values less than 0.3 within the PDB data set of eukaryotic proteins. Table S4. Functional Classification of Phosphosites. Table S5. Extent of accessibility of phosphosites with different levels of curation. Table S6. Statistics for the Cα-Elastic Network Model Normal Mode Analyses of selected proteins. Table S7. DEPTH values an alternate measure of accessibility of phosphosites. Table S8. Accessibility as a measure of confidence in the identification of phosphosites. [file 1472-6807-14-9-S1.zip › 1695290998113254_TableS1.xls]

## Sheet: Phosphosites and rSASA
Supplemental Table 1: Accessibility of Phosphosites from the PhosphoSitePlus Data base.
Phosphosites for which a structural match was found in the PDB data set were fetched and rSASA values for the octapeptide were calculated. Table provides details on the position of the phosphorylated residue, rSASA for alternate structures where available, X-ray resolution and secondary structure information for the octapeptide.
ACC#	RSD	MODSITE_SEQ	SPECIES	PUBMED_LTP	PUBMED_MS2	CST_MS2	CST_CAT#	Octapeptide	Uniprot-id	Tot_SEQ_Length	PDB1	EXP	Res	Chain	Range	Percent	Position	calculations from chain	SASA	rSASA	Sec_str	PDB2	EXP	Res	Chain	Range	Percent	Psotion	calculations from chain	SASA	rSASA	Sec_str	Peptide	kinase	pattern
P47712	S228	ATYVAGLsGSTWYMS	human	2				AGLSGSTW	PA24A_HUMAN	749	1CJY;	X-ray	2.50 A	A/B	1-749;	100	225	A	68.2	0.05625	EECCHHHH												AGLSGSTW	CK1*	S..(S|T)
P05187	T117	HVPDsGAtATAYLCG	human			1		SGATATAY	PPB1_HUMAN	535	1EW2;	X-ray	1.82 A	A	23-535;	95.8879	92	A	93.68	0.075	HHHHHHHH	1ZED;	X-ray	1.57 A	A	23-506;	90.4673	92	A	86.61	0.07	HHHHHHHH	SGATATAY	CK1*	S..(S|T)
P10768	S149	RMsIFGHsMGGHGAL	human			1		FGHSMGGH	ESTD_HUMAN	282	3FCX;	X-ray	1.50 A	A/B	1-282;	100	146	A	103.05	0.075	EEECHHHH
P19835	S238	GLIRRAIsQSGVALs	human			1		RAISQSGV	CEL_HUMAN	753	1F6W;	X-ray	2.30 A	A	21-553;	70.7835	215	A	114.74	0.07625	EEEEETTT												GLIRRAISQSGVALS	PKD	(L|I).R..(S|T)	RAISQSGV	CaMK2	R..(S|T)
P06276	S226	SVtLFGEsAGAASVS	human	1				FGESAGAA	CHLE_HUMAN	602	2XMG;	X-ray	2.70 A	A	29-557;	87.8738	195	A	104.93	0.08125	EEECHHHH	2J4C;	X-ray	2.75 A	A	29-557;	87.8738	195	A	89.3	0.07	EEECHHHH
Q9UIV1	S231	QHQAGSDsLLtGMAF	human			1		GSDSLLTG	CNOT7_HUMAN	285	2D5R;	X-ray	2.50 A	A	11-262;	88.4211	228	A	96.61	0.08125	HHHHHHHH												GSDSLLTG	CK1*	S..(S|T)
P05089	S102	LVLGGDHsLAIGsIs	human			1		GDHSLAIG	ARGI1_HUMAN	322	2AEB;	X-ray	1.29 A	A/B	1-322;	100	99	A	101.29	0.0825	CCCHHHHH	3GN0;	X-ray	1.70 A	A/B	1-322;	100	99	A	89.59	0.07125	CCCHHHHH
P53602	Y131	LASSAAGyACLAYTL	human			1		AAGYACLA	MVD1_HUMAN	400	3D4J;	X-ray	2.40 A	A/B	1-400;	100	128	A	101.18	0.0825	HHHHHHHH
P05089	S107	DHsLAIGsIsGHARV	human			1		AIGSISGH	ARGI1_HUMAN	322	2AEB;	X-ray	1.29 A	A/B	1-322;	100		A	104.56	0.085	HHHHHHHH	3GN0;	X-ray	1.70 A	A/B	1-322;	100	104	A	95.69	0.07625	HHHHHHHH
P07327	T179	LIGCGFStGyGSAVN	human			1		GFSTGYGS	ADH1A_HUMAN	375	1HSO;	X-ray	2.50 A	A/B	2-375;	99.7333	175	A	106.03	0.085	HHHHHHHH	1U3T;	X-ray	2.49 A	A/B	2-375;	99.7333	175	A	104.28	0.0825	HHHHHHHH
P23368	Y175	GLGDLGVyGMGIPVG	human			1		LGVYGMGI	MAOM_HUMAN	584	1GZ3;	X-ray	2.30 A	A/B/C/D	20-573;	94.863	172	A	113.47	0.085	CGGGGHHH
Q8NBZ7	T94	DRkRILItGGAGFVG	human		1			ILITGGAG	UXS1_HUMAN	420	2B69;	X-ray	1.21 A	A	85-402;	75.7143	7	A	101.47	0.08625	EEEETTTT	4EF7;	X-ray	2.50 A	A/B	85-420;	80	91	A	84.81	0.07125	EEEETTTT
Q9UIV1	T234	AGSDsLLtGMAFFKM	human			1		SLLTGMAF	CNOT7_HUMAN	285	2D5R;	X-ray	2.50 A	A	11-262;	88.4211	231	A	115.66	0.08625	HHHHHHHH												SLLTGMAF	CK1*	S..(S|T)
O43813	Y330	HGSAGNAyAFLTLyN	human			1		GNAYAFLT	LANC1_HUMAN	399	3E6U;	X-ray	2.60 A	A/B/C/D	1-399;	100	327	A	111.66	0.0875	HHHHHHHH	3E73;	X-ray	2.80 A	A/B	1-399;	100	327	A	108.64	0.08375	HHHHHHHH
P43235	S246	VARVGPVsVAIDASL	human			1		GPVSVAID	CATK_HUMAN	329	1BY8;	X-ray	2.60 A	A	16-329;	95.4407	228	A	104.52	0.0875	CCEEEEEC	7PCK;	X-ray	3.20 A	A/B/C/D	16-329;	95.4407	129	A	104.94	0.08625	CCEEEEEC
P31939	Y303	LTPIsAAyARARGAD	human		1			SAAYARAR	PUR9_HUMAN	592	1PKX;	X-ray	1.90 A	A/B/C/D	1-592;	100	300	A	151.11	0.08875	HHHHHHHH	1P4R;	X-ray	2.55 A	A/B	1-592;	100	300	A	139.93	0.085	HHHHHHHH
P30084	Y137	VIAAVNGyAFGGGCE	human		1	1		VNGYAFGG	ECHM_HUMAN	290	2HW5;	X-ray	2.55 A	A/B/C/D/E/F	28-290;	90.6897	134	A	112.55	0.08875	ECCEEECH
P49419	S133	QVLGsLVsLEMGKIL	human		1			SLVSLEMG	AL7A1_HUMAN	539	2J6L;	X-ray	1.30 A	A/B/C/D/E/F/G/H	29-527;	92.5788	103	A	118.73	0.09	HHHHHHHC												SLVSLEMG	CK1*	S..(S|T)
P06396	S473	GQFYGGDsYIILyNy	human			1		GGDSYIIL	GELS_HUMAN	782	3FFN;	X-ray	3.00 A	A/B	1-782;	100	443	A	114	0.09125	TTTEEEEE
P06756	Y404	EDkKGIVyIFNGRST	human			1		GIVYIFNG	ITAV_HUMAN	1048	1L5G;	X-ray	3.20 A	A	31-987;	91.3168	371	A	125.25	0.0925	CEEEEEEE	1JV2;	X-ray	3.10 A	A	31-987;	91.3168	371	A	118.42	0.0875	CEEEEEEE
P08185	S66	PKKNIFIsPVSISMA	human			1		IFISPVSI	CBG_HUMAN	405	2VDY;	X-ray	2.30 A	A/B	33-405;	92.0988	41	A	118.25	0.0925	EEECHHHH	2VDX;	X-ray	1.84 A	A/B	33-405;	92.0988	41	A	115.31	0.08875	EEECHHHH	IFISPVSI	CK1*	S..(S|T)
P62495	S36	GNGTSMIsLIIPPKD	human			1		SMISLIIP	ERF1_HUMAN	437	3E1Y;	X-ray	3.80 A	A/B/C/D	1-437;	100	33	A	121.22	0.0925	TEEEEEET	1DT9;	X-ray	2.70 A	A	1-437;	100	33	A	118.1	0.08875	TEEEEEET	SMISLIIP	CK1*	S..(S|T)
Q9UHL4	Y163	AIAFGGSyGGMLSAy	human			1		GGSYGGML	DPP2_HUMAN	492	3JYH;	X-ray	2.19 A	A/B/C/D	28-492;	94.5122	160	A	122.47	0.0925	EECHHHHH	3N0T;	X-ray	2.45 A	A/B/C/D	28-492;	94.5122	160	A	122.75	0.09	EECHHHHH
P09417	T133	LKEGGLLtLAGAkAA	human		2			GLLTLAGA	DHPR_HUMAN	244	1HDR;	X-ray	2.50 A	A	1-244;	100	129	A	110.73	0.095	EEEEEECC
P00325	T179	LIGCGFStGyGSAVN	human			1		GFSTGYGS	ADH1B_HUMAN	375	1HDX;	X-ray	2.50 A	A/B	2-375;	99.7333	175	A	117.77	0.09625	HHHHHHHH	1U3U;	X-ray	1.60 A	A/B	2-374;	99.4667	175	A	102.41	0.08375	HHHHHHHH
P07327	Y181	GCGFStGyGSAVNVA	human			1		STGYGSAV	ADH1A_HUMAN	375	1HSO;	X-ray	2.50 A	A/B	2-375;	99.7333	177	A	119.47	0.09625	HHHHHHHH	1U3T;	X-ray	2.49 A	A/B	2-375;	99.7333	177	A	117.77	0.09375	HHHHHHHH
P00326	Y181	GCGFSTGyGSAVKVA	human		1			STGYGSAV	ADH1G_HUMAN	375	1HT0;	X-ray	2.00 A	A/B	2-375;	99.7333	177	A	119.02	0.09625	HHHHHHHH	1U3W;	X-ray	1.45 A	A/B	2-375;	99.7333	177	A	117.1	0.09375	HHHHHHHH
Q8K2I1	Y300	NKLVDGCySFWQAGL	mouse			2		DGCYSFWQ	FNTB_MOUSE	437	3PZ4;	X-ray	2.10 A	B	2-427;	97.4828	297	B	130.53	0.09625	CCHHHHHH
P06276	Y174	VIVVSMNyRVGALGF	human			1		SMNYRVGA	CHLE_HUMAN	602	2XMG;	X-ray	2.70 A	A	29-557;	87.8738	143	A	144.17	0.0975	EEECCCCG	2J4C;	X-ray	2.75 A	A	29-557;	87.8738	143	A	121.04	0.08125	EECCCCCG
Q08188	S221	KYVGRVLsAMINSND	human			1		RVLSAMIN	TGM3_HUMAN	693	1NUF;	X-ray	2.70 A	A	2-693;	99.8557	217	A	149.82	0.0975	HHHHHHHB	1NUD;	X-ray	2.70 A	A/B	2-693;	99.8557	217	A	142.04	0.09	HHHHHHHB	RVLSAMIN	CaMK2	R..(S|T)
P09104	T390	DLVVGLCtGQIkTGA	human		1			GLCTGQIK	ENOG_HUMAN	434	2AKM;	X-ray	1.92 A	A/B	2-433;	99.5392	386	A	140.67	0.0975	HHCCCEEE	2AKZ;	X-ray	1.36 A	A/B	2-433;	99.5392	386	A	128.46	0.09	HHCCCEEE
P06733	T390	DLVVGLCtGQIkTGA	human		1			GLCTGQIK	ENOA_HUMAN	434	2PSN;	X-ray	2.20 A	A/B/C/D	1-434;	100	386	A	139.48	0.0975	HHCCCEEE	3B97;	X-ray	2.20 A	A/B/C/D	2-434;	99.7696	386	A	139.38	0.0975	HHCCCEEE
P50440	Y164	DFESTGLySAMPRDI	human			2		TGLYSAMP	GATM_HUMAN	423	5JDW;	X-ray	2.60 A	A	38-423;	91.253	161	A	129.22	0.09875	ECCCBTTG	1JDX;	X-ray	2.40 A	A	38-423;	91.253	161	A	127.01	0.09375	ECCCBTTG
P42658	Y716	FGKDyGGyLSTYILP	human			1		YGGYLSTY	DPP6_HUMAN	865	1XFD;	X-ray	3.00 A	A/B/C/D	127-849;	83.5838	713	A	141.19	0.09875	HHHHHHHH
P17655	T370	GNWRRGstAGGCRNY	human	1				RGSTAGGC	CAN2_HUMAN	700	1KFX;	X-ray	3.15 A	L	2-700;	99.8571	367	L	148.58	0.1	TTTTTCCT	1KFU;	X-ray	2.50 A	L	2-700;	99.8571	367	L	136.29	0.09	TTTTTCCT	RGSTAGGC	CaMK2	R..(S|T)
P49356	Y300	NKLVDGCySFWQAGL	human		2	22		DGCYSFWQ	FNTB_HUMAN	437	2H6F;	X-ray	1.50 A	B	1-437;	100	797	B	137.3	0.1	CCHHHHHH	1S63;	X-ray	1.90 A	B	1-437;	100	297	B	126.42	0.09375	CCHHHHHH
P24666	S20	CLGNICRsPIAEAVF	human		1			ICRSPIAE	PPAC_HUMAN	158	5PNT;	X-ray	2.20 A	A	2-158;	99.3671	16	A	154.54	0.1	TTHHHHHH	1XWW;	X-ray	1.63 A	A	2-158;	99.3671	16	A	146.42	0.0975	CHHHHHHH
P35520	T262	VGtGGTItGIARKLK	human			2		GTITGIAR	CBS_HUMAN	551	1JBQ;	X-ray	2.60 A	A/B/C/D/E/F	2-413;	74.7731	259	A	149.18	0.1	HHHHHHHH
P53041	S279	FVDRGsFsVEVILtL	human			1		GSFSVEVI	PPP5_HUMAN	499	1WAO;	X-ray	2.90 A	1/2/3/4	23-499;	95.5912	276	1	132.69	0.1	TTTHHHHH
P35813	S285	KGSRDNMsVILICFP	human			1		DNMSVILI	PPM1A_HUMAN	382	3FXJ;	X-ray	2.50 A	A	1-382;	100	282	A	126.33	0.10125	CCEEEEEE	1A6Q;	X-ray	2.00 A	A	1-382;	100	282	A	117.5	0.09125	CCEEEEEE
P49419	S130	EKIQVLGsLVsLEMG	human		1			VLGSLVSL	AL7A1_HUMAN	539	2J6L;	X-ray	1.30 A	A/B/C/D/E/F/G/H	29-527;	92.5788	100	A	119.6	0.10125	HHHHHHHH												VLGSLVSL	CK1*	S..(S|T)
P23368	T283	FNDDIQGtAAVALAG	human			1		IQGTAAVA	MAOM_HUMAN	584	1PJL;	X-ray	2.90 A	A/B/C/D/E/F/G/H	1-584;	100	280	A	132.75	0.1025	HHHHHHHH	1PJ2;	X-ray	2.30 A	A/B/C/D	21-584;	96.5753	280	A	104.32	0.08125	HHHHHHHH
O43813	Y153	HAPNEMLyGRIGYIY	human			2		EMLYGRIG	LANC1_HUMAN	399	3E6U;	X-ray	2.60 A	A/B/C/D	1-399;	100	150	A	162.39	0.1025	TTTTTHHH	3E73;	X-ray	2.80 A	A/B	1-399;	100	150	A	162.78	0.10125	TTTTTHHH
P35520	S254	KLDMLVAsVGtGGTI	human			1		LVASVGTG	CBS_HUMAN	551	1JBQ;	X-ray	2.60 A	A/B/C/D/E/F	2-413;	74.7731	251	A	119.31	0.1025	EEEETTTT												LVASVGTG	CK1*	S..(S|T)
P00325	Y181	GCGFStGyGSAVNVA	human			1		STGYGSAV	ADH1B_HUMAN	375	1HDX;	X-ray	2.50 A	A/B	2-375;	99.7333	177	A	128.25	0.10375	HHHHHHHH	1U3U;	X-ray	1.60 A	A/B	2-374;	99.4667	177	A	114.06	0.09375	HHHHHHHH
P13929	T390	DLVVGLCtGQIkTGA	human		1			GLCTGQIK	ENOB_HUMAN	434	2XSX;	X-ray	1.70 A	A/B	1-434;	100	387	A	148.66	0.10375	HHCCCEEE
Q9Y3Q0	S522	FQRLGIAsGRARYTK	human			1		GIASGRAR	NALD2_HUMAN	740	3FED;	X-ray	1.29 A	A	36-740;	95.2703	519	A	175.81	0.105	CCCEEEEE	3FEC;	X-ray	1.49 A	A	36-740;	95.2703	519	A	170.65	0.1025	CCCEEEEE
P35520	T257	MLVAsVGtGGTItGI	human			1		SVGTGGTI	CBS_HUMAN	551	1JBQ;	X-ray	2.60 A	A/B/C/D/E/F	2-413;	74.7731	254	A	122.52	0.105	ETTTTHHH												SVGTGGTI	CK1*	S..(S|T)
P52789	Y749	EKMIsGMyLGEIVRN	human			1		SGMYLGEI	HXK2_HUMAN	917	2NZT;	X-ray	2.45 A	A/B	17-916;	98.1461	746	A	152.18	0.105	TTTHHHHH
Q8WWV3	S214	RVLILGAsGGVGTFA	human			1		LGASGGVG	RT4I1_HUMAN	396	2VN8;	X-ray	2.10 A	A/B	45-396;	88.8889	211	A	115.83	0.105	ETTTTHHH
P08684	S398	GVVVMIPsYALHRDP	human	1				MIPSYALH	CP3A4_HUMAN	503	3NXU;	X-ray	2.00 A	A/B	25-503;	95.2286	395	A	151.95	0.10625	EETHHHHH	1W0F;	X-ray	2.65 A	A	25-503;	95.2286	395	A	137.24	0.0975	EETHHHHH
P02788	Y547	SNERYyGyTGAFRCL	human		3	234		YYGYTGAF	TRFL_HUMAN	710	1N76;	X-ray	3.40 A	A	21-710;	97.1831	525	A	145.68	0.10625	TTCHHHHH	1LFI;	X-ray	2.10 A	A	20-710;	97.3239	525	A	130.44	0.0975	TTCHHHHH
P14618	S362	GADCIMLsGETAkGD	human			1		IMLSGETA	KPYM_HUMAN	531	3GR4;	X-ray	1.60 A	A/B/C/D	1-531;	100	359	A	136.37	0.10625	EEECHHHH	1T5A;	X-ray	2.80 A	A/B/C/D	1-531;	100	359	A	132.14	0.10375	EEECHHHH	IMLSGETA	CK1*	S..(S|T)
P52789	S746	QRFEKMIsGMyLGEI	human			1		KMISGMYL	HXK2_HUMAN	917	2NZT;	X-ray	2.45 A	A/B	17-916;	98.1461	743	A	167.38	0.10625	GGCTTTHH
Q92466	S131	PSTVAVGsKGGDIML	human			1		AVGSKGGD	DDB2_HUMAN	427	3EI4;	X-ray	3.30 A	B/D/F	10-427;	97.8923	128	B	138.73	0.10625	EEEETTTC
P05708	Y749	EKMISGMyLGEIVRN	rat			3		SGMYLGEI	HXK1_RAT	918	1BG3;	X-ray	2.80 A	A/B	1-918;	100	746	A	150.51	0.10625	TTTHHHHH
P00367	Y539	LDLRTAAyVNAIEkV	human			7		TAAYVNAI	DHE3_HUMAN	558	1NR1;	X-ray	3.30 A	A/B/C/D/E/F	63-558;	88.8889	483	A	139.92	0.1075	HHHHHHHH	1L1F;	X-ray	2.70 A	A/B/C/D/E/F	54-558;	90.5018	483	A	131.16	0.1025	HHHHHHHH
P14618	Y466	TARQAHLyRGIFPVL	human		1			AHLYRGIF	KPYM_HUMAN	531	3BJT;	X-ray	2.50 A	A/B/C/D	2-531;	99.8117	463	A	165.44	0.10875	GGGTTTEE	3ME3;	X-ray	1.95 A	A/B/C/D	1-531;	100	463	A	151.78	0.1	GGGTTTEE
P17655	S369	DGNWRRGstAGGCRN	human	1				RRGSTAGG	CAN2_HUMAN	700	1KFX;	X-ray	3.15 A	L	2-700;	99.8571	366	L	183.86	0.10875	TTTTTTCC	1KFU;	X-ray	2.50 A	L	2-700;	99.8571	366	L	174.8	0.1025	TTTTTTCC	RRGSTAGG	CaMK2	R..(S|T)
P52789	Y301	EKMISGMyMGELVRL	human		1	10		SGMYMGEL	HXK2_HUMAN	917	2NZT;	X-ray	2.45 A	A/B	17-916;	98.1461	298	A	162.78	0.10875	TTTHHHHH
Q04609	S532	FQRLGIAsGRARYTK	human			1		GIASGRAR	FOLH1_HUMAN	750	2C6C;	X-ray	2.00 A	A	44-750;	94.2667	529	A	178.78	0.11	CCCEEEEE	3SJX;	X-ray	1.66 A	A	44-750;	94.2667	529	A	168.37	0.1025	CCCEEEEE
Q92900	Y879	VALTRARyGVIIVGN	human			1		RARYGVII	RENT1_HUMAN	1129	2WJY;	X-ray	2.50 A	A	115-914;	70.8592	865	A	185.39	0.11	CEEEEEEE	2WJV;	X-ray	2.85 A	A/B	115-914;	70.8592	865	A	185.39	0.10875	CEEEEEEE
Q9BUT1	S132	SGNIINMsSVASSVk	human		1			INMSSVAS	BDH2_HUMAN	245	2AG5;	X-ray	1.84 A	A/B/C/D	1-245;	100	129	A	140.68	0.11	EEECTTTT												INMSSVAS	GSK3	S...S	INMSSVAS	CK1*	S..(S|T)
P53041	S277	GDFVDRGsFsVEVIL	human			1		DRGSFSVE	PPP5_HUMAN	499	1WAO;	X-ray	2.90 A	1/2/3/4	23-499;	95.5912	274	1	166.09	0.11	TTTTTHHH
P25325	Y272	GKPDVPIyDGSWVEW	human			1		VPIYDGSW	THTM_HUMAN	297	3OLH;	X-ray	2.50 A	A	11-289;	93.9394	269	A	144.5	0.11	CCEECHHH
P81245	T115	EGDKtIMtGLLGKGt	pig		1			TIMTGLLG	OBP_PIG	157	1DZJ;	X-ray	2.00 A	A/B	1-157;	100	112	A	140.16	0.11125	EEEEEEEE	1E02;	X-ray	2.15 A	A/B	1-157;	100	112	A	130.43	0.10375	EEEEEEEE
P00450	Y539	PVCLAKMyYSAVDPT	human			1		AKMYYSAV	CERU_HUMAN	1065	1KCW;	X-ray	3.00 A	A	20-1065;	98.216	517	A	171.19	0.11125	EEEEEETT	2J5W;	X-ray	2.80 A	A	1-1065;	100	517	A	165.46	0.11125	EEEEECTT
Q5SRE7	S140	QMPVVVQsMYIFKQP	human			1		VVQSMYIF	PHYD1_HUMAN	291	3OBZ;	X-ray	2.15 A	A	1-291;	100	137	A	162.73	0.1125	EEEEEEEC	2OPW;	X-ray	1.90 A	A	1-291;	100	137	A	162.03	0.11125	EEEEEEEC
P68133	S157	TTGIVLDsGDGVTHN	human			1		VLDSGDGV	ACTS_HUMAN	377	1T44;	X-ray	2.00 A	A	8-377;	98.1432	152	A	130.85	0.1125	EEEETTTT
P15169	Y81	PLEPEVKyVGNMHGN	human		1	2		EVKYVGNM	CBPN_HUMAN	458	2NSM;	X-ray	2.10 A	A	23-458;	95.1965	58	A	172.93	0.1125	EEEEEETT
Q13303	Y184	INQGMAMyWGTSRWS	human			1		MAMYWGTS	KCAB2_HUMAN	367	1ZSX;	X-ray	1.90 A	A	39-346;	83.9237	167	A	167.68	0.1125	TEEEEEEE
Q00266	S293	DYTkVDRsAAYAARW	human			1		VDRSAAYA	METK1_HUMAN	395	2OBV;	X-ray	2.05 A	A	16-395;	96.2025	290	A	169.49	0.1125	HHHHHHHH
P31153	S293	DYTkVDRsAAYAARW	human			1		VDRSAAYA	METK2_HUMAN	395	2P02;	X-ray	1.21 A	A	1-395;	100	312	A	169.59	0.1125	HHHHHHHH
Q08257	Y133	GAAIGIPyFtAyRAL	human		1			GIPYFTAY	QOR_HUMAN	329	1YB5;	X-ray	1.85 A	A/B	1-329;	100	130	A	158.31	0.1125	HHHHHHHH
Q15493	S60	TMDAPVSsVALRQSG	human		1			PVSSVALR	RGN_HUMAN	299	3G4H;	X-ray	1.92 A	A/B	3-299;	99.3311	57	B	168.53	0.1125	CEEEEEEB
P29508	Y384	KTNSILFyGRFSSP_	human			1		ILFYGRFS	SPB3_HUMAN	390	2ZV6;	X-ray	2.70 A	A/B/C	2-390;	99.7436	381	A	170.06	0.1125	EEEEEEEC
P14324	Y273	KTAFYSFyLPIAAAM	human			1		YSFYLPIA	FPPS_HUMAN	419	3CP6;	X-ray	1.95 A	A	67-419;	84.2482	204	A	158.28	0.11375	HCHHHHHH	2F8Z;	X-ray	2.60 A	F	72-419;	83.0549	204	F	129.31	0.0925	HHCHHHHH
P02788	Y211	SQEPYFSySGAFkCL	human		1	5		YFSYSGAF	TRFL_HUMAN	710	1CB6;	X-ray	2.00 A	A	20-710;	97.3239	1189	A	153.59	0.11375	TTCHHHHH	1FCK;	X-ray	2.20 A	A	21-710;	97.1831	189	A	129.48	0.09625	TTCHHHHH
P21399	S806	SYERIHRsNLVGMGV	human			1		IHRSNLVG	ACOC_HUMAN	889	2B3X;	X-ray	2.54 A	A	2-889;	99.8875	803	A	171.53	0.11375	HHHHHHHH	2B3Y;	X-ray	1.85 A	A/B	2-889;	99.8875	803	A	165.01	0.11125	HHHHHHHH
P17540	Y313	MWNERLGyILTCPSN	human			8		RLGYILTC	KCRS_HUMAN	419	2GL6;	X-ray	2.30 A	A/B/C/D/E/F/G/H	27-416;	93.0788	310	A	179.59	0.11375	TTEETTTT
Q08257	Y103	SSTISGGyAEYALAA	human			1		SGGYAEYA	QOR_HUMAN	329	1YB5;	X-ray	1.85 A	A/B	1-329;	100	100	A	158.92	0.11375	TTTTBTEE
P67775	Y86	NYLFMGDyVDRGyyS	human			1		MGDYVDRG	PP2AA_HUMAN	309	3C5W;	X-ray	2.80 A	C	1-309;	100	83	C	179.94	0.115	CCCCCCCT	3P71;	X-ray	2.70 A	C	1-309;	100	83	C	164.72	0.1025	CCCCCTTT
P19367	Y749	EKMISGMyLGEIVRN	human			1		SGMYLGEI	HXK1_HUMAN	917	1HKC;	X-ray	2.80 A	A	1-917;	100	746	A	162.87	0.115	TTTHHHHH	1CZA;	X-ray	1.90 A	N	1-917;	100	746	N	151.42	0.105	TTTHHHHH
Q96LI5	Y490	DFKGVIDyIFysKTH	human			1		VIDYIFYS	CNO6L_HUMAN	555	3NGN;	X-ray	2.40 A	A	158-555;	71.7117	487	A	159.43	0.115	CCEEEEEE	3NGO;	X-ray	2.20 A	A	158-555;	71.7117	487	A	156.1	0.1125	CCEEEEEE
AAL76093	Y741	HPTEFDFyLCsHAGI	human		1			FDFYLCSH	AGO2_HUMAN	859	4EI1;	X-ray	2.30 A	A	1-859;	100	746	A	155.69	0.115	CEEEEECC	4EI3;	X-ray	2.89 A	A	1-859;	100	746	A	154.87	0.115	EEEEEECC
P43403	S520	FRKFSSRsDVWSYGV	human	1		1		SSRSDVWS	ZAP70_HUMAN	619	2OZO;	X-ray	2.60 A	A	1-606;	97.8998	517	A	164.41	0.115	CHHHHHHH												SSRSDVWS	GSK3	S...S	SSRSDVWS	CK1*	S..(S|T)
P08319	Y95	GDKVIPLyAPLCRKC	human			1		IPLYAPLC	ADH4_HUMAN	380	3COS;	X-ray	2.10 A	A/B/C/D	1-380;	100	92	A	151.65	0.115	EETTTTCT
O95861	T248	PGCkKWDtCAPEVIL	human			1		KWDTCAPE	BPNT1_HUMAN	308	2WEF;	X-ray	1.80 A	A	6-308;	98.3766	245	A	168.29	0.115	GGGHHHHH
O14929	Y78	GLKILLYyIAGSLST	human			1		LLYYIAGS	HAT1_HUMAN	419	2P0W;	X-ray	1.90 A	A/B	20-341;	76.8496	75	A	151.02	0.115	EEEEETTT
P11217	Y162	AYGYGIRyEFGIFNQ	human		1			GIRYEFGI	PYGM_HUMAN	842	1Z8D;	X-ray	2.30 A	A	1-842;	100	158	A	180.62	0.115	EECTTBTC
P04075	T269	PPAVTGItFLsGGQs	human			1		TGITFLSG	ALDOA_HUMAN	364	4ALD;	X-ray	2.80 A	A	2-364;	99.7253	265	A	138.48	0.11625	CEEEECTT	1ALD;	X-ray	2.00 A	A	2-364;	99.7253	265	A	127.52	0.1075	CEEEEBTT
P05187	S114	VDKHVPDsGAtATAY	human		1	7		VPDSGATA	PPB1_HUMAN	535	1EW2;	X-ray	1.82 A	A	23-535;	95.8879	89	A	139.4	0.11625	TTCHHHHH	1ZED;	X-ray	1.57 A	A	23-506;	90.4673	89	A	130.36	0.10875	TTCHHHHH	VPDSGATA	CK1*	S..(S|T)
P00367	Y170	ALASLMTyKCAVVDV	human			1		LMTYKCAV	DHE3_HUMAN	558	1NR1;	X-ray	3.30 A	A/B/C/D/E/F	63-558;	88.8889	114	A	169.5	0.11625	HHHHHHHH	1L1F;	X-ray	2.70 A	A/B/C/D/E/F	54-558;	90.5018	114	A	166.21	0.1125	HHHHHHHH
P18754	T411	VssGGQHtVLLVKDK	human		1			GQHTVLLV	RCC1_HUMAN	421	1I2M;	X-ray	1.76 A	B/D	20-421;	95.4869	408	B	151.74	0.11625	TTEEEEEE	1A12;	X-ray	1.70 A	A/B/C	9-421;	98.0998	408	A	148.64	0.11375	TTEEEEEE
P08074	S176	PHkIRVNsVNPTVVL	mouse		1			RVNSVNPT	CBR2_MOUSE	244	1CYD;	X-ray	1.80 A	A/B/C/D	1-244;	100	173	A	163.17	0.11625	EEEEEEEC												RVNSVNPT	CaMK2	R..(S|T)
P09417	Y16	EARRVLVyGGRGALG	human			5		VLVYGGRG	DHPR_HUMAN	244	1HDR;	X-ray	2.50 A	A	1-244;	100	12	A	173.13	0.11625	EEEETTTT
P08514	Y319	RGEQMASyFGHSVAV	human		1	1		MASYFGHS	ITA2B_HUMAN	1039	3FCS;	X-ray	2.55 A	A/C	32-989;	92.204	285	A	165.14	0.11625	TTTTTTTE
P53041	T285	FsVEVILtLFGFKLL	human			1		VILTLFGF	PPP5_HUMAN	499	1WAO;	X-ray	2.90 A	1/2/3/4	23-499;	95.5912	282	1	146.17	0.11625	HHHHHHHH
P05062	Y302	PWKLSFSyGRALQAs	human			8		SFSYGRAL	ALDOB_HUMAN	364	1XDL;	X-ray	3.00 A	A/B/C/D/W/X/Y/Z	2-363;	99.4505	298	A	187.12	0.1175	EEEECHHH	1QO5;	X-ray	2.50 A	A/B/C/D/E/F/G/H/I/J/K/L/M/N/O/P/Q/R	2-364;	99.7253	298	A	150.81	0.09375	EEEECGGG
P09041	Y161	LSKLGDVyVNDAFGT	mouse			1		GDVYVNDA	PGK2_MOUSE	417	2PAA;	X-ray	2.70 A	A/B	2-417;	99.7602	157	A	145.32	0.1175	TTEEEEEC	2P9T;	X-ray	2.00 A	A	2-417;	99.7602	157	A	141.3	0.115	TTEEEETT
P07327	Y150	GISTFSQytVVDENA	human		1	166		FSQYTVVD	ADH1A_HUMAN	375	1HSO;	X-ray	2.50 A	A/B	2-375;	99.7333	146	A	161.65	0.1175	TBTEEEEE	1U3T;	X-ray	2.49 A	A/B	2-375;	99.7333	146	A	161.8	0.11625	TBTEEEEE	FSQYTVVD	CK1*	S..(S|T)
P18754	Y89	LSKSGQVysFGCNDE	human		1			GQVYSFGC	RCC1_HUMAN	421	1I2M;	X-ray	1.76 A	B/D	20-421;	95.4869	86	B	162.26	0.1175	TEEEEEEC	1A12;	X-ray	1.70 A	A/B/C	9-421;	98.0998	86	A	160.4	0.1175	TCEEEEEC
P18858	S313	LRMVEtLsNLLRSVV	human		1			ETLSNLLR	DNLI1_HUMAN	919	1X9N;	X-ray	3.00 A	A	233-919;	74.7552	310	A	174.23	0.1175	HHHHHHHH
P14923	T564	EEIVEGCtGALHILA	human		1			EGCTGALH	PLAK_HUMAN	745	3IFQ;	X-ray	2.80 A	A/B	124-676;	74.2282	561	A	151.31	0.1175	HHHHHHHH
Q8WXF7	S71	DKEVVAVsVAGAFRK	human			1		VAVSVAGA	ATLA1_HUMAN	558	3Q5D;	X-ray	2.70 A	A	1-447;	80.1075	68	A	135.36	0.11875	EEEEEEEE	3Q5E;	X-ray	3.01 A	A/C/E/G	1-447;	80.1075	68	A	116.34	0.09875	EEEEEEET
P04406	Y314	FVKLIsWyDNEFGyS	human		1	27		ISWYDNEF	G3P_HUMAN	335	1U8F;	X-ray	1.75 A	O/P/Q/R	1-335;	100	311	O	166.34	0.11875	EEEECCHH	1ZNQ;	X-ray	2.50 A	O/P/Q/R	1-335;	100	311	O	158.44	0.1125	EEEECCHH
Q9H227	Y174	NVLSVMSyDLGMFPP	human			1		VMSYDLGM	GBA3_HUMAN	469	2ZOX;	X-ray	1.90 A	A	1-469;	100	171	A	170.42	0.11875	HHHHHCTT	2JFE;	X-ray	2.70 A	X	1-469;	100	171	X	161.78	0.1125	HHHHTTTT
P31939	S300	yKtLTPIsAAyARAR	human		1			TPISAAYA	PUR9_HUMAN	592	1PL0;	X-ray	2.60 A	A/B/C/D	1-592;	100	297	A	153.6	0.11875	CHHHHHHH	1P4R;	X-ray	2.55 A	A/B	1-592;	100	297	A	144.2	0.1125	CHHHHHHH
Q9Z1N4	Y16	MRLVASAySIAQKAG	rat			1		ASAYSIAQ	BPNT1_RAT	308	1JP4;	X-ray	1.69 A	A	1-308;	100	13	A	161.97	0.11875	HHHHHHHH												ASAYSIAQ	CK1*	S..(S|T)
P42658	Y713	VAVFGKDyGGyLSTY	human			1		GKDYGGYL	DPP6_HUMAN	865	1XFD;	X-ray	3.00 A	A/B/C/D	127-849;	83.5838	710	A	175.93	0.11875	EECHHHHH
P35558	S233	REIISFGsGyGGNSL	human			2		SFGSGYGG	PCKGC_HUMAN	622	1KHB;	X-ray	1.85 A	A	1-622;	100	230	A	141.8	0.12	EECCCCGG	2GMV;	X-ray	2.30 A	A/B	1-622;	100	230	A	131.27	0.10875	EECCCCGG	SFGSGYGG	CK1*	S..(S|T)
Q16773	T182	TKALVLNtPNNPLGK	human		1			VLNTPNNP	KAT1_HUMAN	422	3FVX;	X-ray	1.50 A	A/B	1-422;	100	179	A	150.15	0.12	EEETTTTT	1W7M;	X-ray	2.70 A	A	1-422;	100	179	A	141.02	0.11125	EEETTTTT
P04181	T272	IQTGLARtGRWLAVD	human		1			LARTGRWL	OAT_HUMAN	439	1OAT;	X-ray	2.50 A	A/B/C	1-439;	100	269	A	196.23	0.12	TTTTTTTT	1GBN;	X-ray	2.30 A	A/B/C	38-439;	91.5718	269	A	181.84	0.1125	TTTTTTTT
P05202	S133	FVTVQTIsGTGALRV	mouse		1			QTISGTGA	AATM_MOUSE	430	3HLM;	X-ray	2.50 A	A/B/C/D	30-430;	93.2558	130	A	145.41	0.12	EEEHHHHH	3PD6;	X-ray	2.40 A	A/B/C/D	30-430;	93.2558	130	A	143.84	0.11625	EEEHHHHH
Q96IY4	T383	LGIKySFtIELRDTG	human			1		YSFTIELR	CBPB2_HUMAN	423	3D66;	X-ray	3.10 A	A/B/C	24-423;	94.5626	358	A	189.42	0.12	EEEEEECC	3D67;	X-ray	3.40 A	A/B/C	24-423;	94.5626	358	A	180.1	0.11625	EEEEEECC
P00326	Y150	GVSTFSQytVVDENA	human		1	166		FSQYTVVD	ADH1G_HUMAN	375	1U3W;	X-ray	1.45 A	A/B	2-375;	99.7333	146	A	164.95	0.12	TBTEEEEE	1HT0;	X-ray	2.00 A	A/B	2-375;	99.7333	146	A	164.65	0.11875	TBTEEEEE	FSQYTVVD	CK1*	S..(S|T)
P43403	Y46	CLRSLGGyVLSLVHD	human		1			LGGYVLSL	ZAP70_HUMAN	619	2OZO;	X-ray	2.60 A	A	1-606;	97.8998	43	A	147.67	0.12	TTTEEEEE
Q8WUM4	T186	ISPDTVGtLSLIMLA	human			1		TVGTLSLI	PDC6I_HUMAN	868	2R03;	X-ray	2.59 A	A	2-698;	80.2995	183	A	146.35	0.12125	HHHHHHHH	2OEV;	X-ray	3.30 A	A	1-698;	80.4147	183	A	135.5	0.11125	HHHHHHHH
P05091	Y131	TLDNGKPyVISYLVD	human		1			GKPYVISY	ALDH2_HUMAN	517	3N81;	X-ray	1.70 A	A/B/C/D/E/F/G/H	18-517;	96.7118	111	A	178.43	0.12125	CCCHHHHH	1CW3;	X-ray	2.58 A	A/B/C/D/E/F/G/H	24-517;	95.5513	111	A	168.38	0.115	CCCHHHHH
P04075	S301	kPWALtFsYGRALQA	human			15		LTFSYGRA	ALDOA_HUMAN	364	2ALD;	X-ray	2.10 A	A	2-364;	99.7253	297	A	189.95	0.12125	EEEEECGG	1ALD;	X-ray	2.00 A	A	2-364;	99.7253	297	A	184.42	0.12	EEEEECGG
Q08257	T135	AIGIPyFtAyRALIH	human		1			PYFTAYRA	QOR_HUMAN	329	1YB5;	X-ray	1.85 A	A/B	1-329;	100	132	A	192.87	0.12125	HHHHHHHH
P43155	Y117	yRQPVVIySSPGVML	human		1	1		VVIYSSPG	CACP_HUMAN	626	1NM8;	X-ray	1.60 A	A	35-626;	94.5687	93	A	160.2	0.1225	TTTTTTCE	1S5O;	X-ray	1.80 A	A	35-626;	94.5687	93	A	152.68	0.11625	TTTTTTCE	VVIYSSPG	ABL	(I|V|L)Y..(P|F)
P60842	T158	APHIIVGtPGRVFDM	human		2			IVGTPGRV	IF4A1_HUMAN	406	3EIQ;	X-ray	3.50 A	A/D	1-406;	100	155	A	186.15	0.1225	EEECHHHH	2ZU6;	X-ray	2.80 A	A/C/D/F	20-406;	95.3202	155	A	184.02	0.12	EEECHHHH	IVGTPGRV	CDK	(S|T)P.(K|R)
Q6P179	S899	YDIRMIIsGTTAHFS	human			1		MIISGTTA	ERAP2_HUMAN	960	3SE6;	X-ray	3.08 A	A/B	3-960;	99.7917	896	A	158.16	0.1225	HHHHHTTT												MIISGTTA	CK1*	S..(S|T)
P17174	S224	FLFPFFDsAyQGFAS	human			2		FFDSAYQG	AATC_HUMAN	413	3II0;	X-ray	2.05 A	A/B/C/D	14-412;	96.6102	221	A	168.6	0.1225	EEEETTTT
P45954	Y373	EASMAKyyASEIAGQ	human			1		AKYYASEI	ACDSB_HUMAN	432	2JIF;	X-ray	2.00 A	A/B/C/D	52-432;	88.1944	370	A	190.89	0.1225	HHHHHHHH
Q9BWS9	S107	GSKFtQIsPVWLQLK	human			1		TQISPVWL	CH1_HUMAN	393	3BXW;	X-ray	2.70 A	A/B	1-393;	100	82	B	171.94	0.1225	TEEEETTE
Q8WUD1	Y9	TYAyLFKyIIIGDtG	human		1			LFKYIIIG	RAB2B_HUMAN	216	2A5J;	X-ray	1.50 A	A	5-176;	79.6296	11	A	179.18	0.1225	EEEEEEEC
AAC23685	T191	GDPLVFAtVGSNRVT	human		1			VFATVGSN	EED_HUMAN	441	3K27;	X-ray	1.76 A	A	76-441;	82.9932	112	A	147.81	0.12375	EEEEEETT	3K26;	X-ray	1.58 A	A	76-441;	82.9932	112	A	134.36	0.1125	EEEEEETT
P19367	S298	QLFEKMVsGMYLGEL	human		1			KMVSGMYL	HXK1_HUMAN	917	1HKB;	X-ray	2.80 A	A/B	1-917;	100	295	A	191.89	0.12375	GGCTTTHH	1DGK;	X-ray	2.80 A	N	1-917;	100	295	N	177.97	0.11375	HHHCHHHH
P17540	T167	VLsSRVRtGRsIRGL	human		1			RVRTGRSI	KCRS_HUMAN	419	2GL6;	X-ray	2.30 A	A/B/C/D/E/F/G/H	27-416;	93.0788	164	A	225.82	0.12375	CEEEEECB												RVRTGRSI	CaMK2	R..(S|T)
P17174	Y226	FPFFDsAyQGFASGN	human		1	34		DSAYQGFA	AATC_HUMAN	413	3II0;	X-ray	2.05 A	A/B/C/D	14-412;	96.6102	223	A	167.69	0.12375	EETTTTTT
P30086	Y120	kGTGLHRyVWLVyEQ	human		1			LHRYVWLV	PEBP1_HUMAN	187	1BEH;	X-ray	1.75 A	A/B	1-187;	100	117	A	193.45	0.125	CEEEEEEE	2L7W;	NMR	-	A	1-187;	100	117	A	172.74	0.11375	TEEEEEEE
P39748	S187	MDCLTFGsPVLMrHL	human	3	1			TFGSPVLM	FEN1_HUMAN	380	3Q8K;	X-ray	2.20 A	A	2-336;	88.1579	184	A	163.43	0.125	HHCTTEEE	1UL1;	X-ray	2.90 A	X/Y/Z	2-380;	99.7368	184	X	136.86	0.10625	GGCTTEEE
P49722	Y76	TkHIGLVySGMGPDY	mouse		4	49		GLVYSGMG	PSA2_MOUSE	234	3UNE;	X-ray	3.20 A	A/O/c/q	1-234;	100	72	A	163.81	0.125	EEEEEECH	3UNB;	X-ray	2.90 A	A/O/c/q	1-234;	100	72	A	143.16	0.10875	EEEEEECH
P14735	S955	APRRHKVsVHVLARE	human		1			HKVSVHVL	E_HUMAN	1019	3N56;	X-ray	3.10 A	A/B	42-1019;	95.9764	952	A	179.17	0.125	CEECEEEE	3E50;	X-ray	2.30 A	A/B	42-1019;	95.9764	952	A	162.32	0.11375	EEEEEEEE
Q13838	T172	CPHIVVGtPGRILAL	human		5			VVGTPGRI	DX39B_HUMAN	428	1XTI;	X-ray	1.95 A	A	44-428;	89.9533	169	A	180.94	0.125	EEECHHHH	1XTJ;	X-ray	2.70 A	A	44-423;	88.785	169	A	168.09	0.115	EEECHHHH	VVGTPGRI	CDK	(S|T)P.(K|R)
P18754	S403	LENRVVLsVssGGQH	human		1			VVLSVSSG	RCC1_HUMAN	421	1I2M;	X-ray	1.76 A	B/D	20-421;	95.4869	400	B	149.12	0.125	EEEEEEET	1A12;	X-ray	1.70 A	A/B/C	9-421;	98.0998	400	A	137.52	0.115	EEEEEEET	VVLSVSSG	CK1*	S..(S|T)
P35222	T574	EEIVEGCtGALHILA	human		1	1		EGCTGALH	CTNB1_HUMAN	781	2GL7;	X-ray	2.60 A	A/D	138-686;	70.2945	571	A	162.8	0.125	HHHHHHHH	2Z6H;	X-ray	2.20 A	A	138-781;	82.4584	571	A	150.17	0.11875	HHHHHHHH
P31937	S132	KGSLLIDsSTIDPAV	human			1		LIDSSTID	3HH_HUMAN	336	2GF2;	X-ray	2.38 A	A/B/C/D	41-335;	87.7976	129	A	152.5	0.125	EEECCCCC	2I9P;	X-ray	2.55 A	A/B/C/D	41-336;	88.0952	129	A	148.65	0.12125	EEECCCCC
Q9H227	T162	DRVKQWItINEANVL	human			1		QWITINEA	GBA3_HUMAN	469	2JFE;	X-ray	2.70 A	X	1-469;	100	159	X	180.48	0.125	EEEEEETH	2E9L;	X-ray	1.60 A	A	1-469;	100	159	A	178.09	0.12375	EEEEEETH
P49915	T253	GVDSTVCtALLNRAL	human			1		TVCTALLN	GUAA_HUMAN	693	2VXO;	X-ray	2.50 A	A/B	20-693;	97.2583	250	A	151.61	0.125	HHHHHHHH
P08514	Y360	LAEVGRVyLFLQPRG	human			1		GRVYLFLQ	ITA2B_HUMAN	1039	3FCS;	X-ray	2.55 A	A/C	32-989;	92.204	326	A	195.68	0.125	CEEEEEEC
P26440	Y158	PKLIsGEyIGALAMS	human		1			SGEYIGAL	IVD_HUMAN	423	1IVH;	X-ray	2.60 A	A/B/C/D	30-423;	93.1442	126	A	175.62	0.125	HTTTTEEE
P05122	T289	tCPsNLGtGLRAGVH	chicken	1				NLGTGLRA	KCRB_CHICK	381	1QH4;	X-ray	1.41 A	A/B/C/D	2-381;	99.7375	286	A	178.24	0.125	GTBTTEEE
Q9BRA2	Y30	NGktIFAyFtGsKDA	human		1			IFAYFTGS	TXD17_HUMAN	123	1WOU;	X-ray	1.80 A	A	1-123;	100	27	A	161.21	0.125	EEEEEECC
P02787	Y207	TLNQYFGySGAFKCL	human		1			YFGYSGAF	TRFE_HUMAN	698	3QYT;	X-ray	2.80 A	A	20-698;	97.2779	185	A	168.74	0.12625	TTHHHHHH	3V83;	X-ray	2.10 A	A/B/C/D/E/F	1-698;	100	185	A	132.27	0.1	TTCHHHHH
Q15750	T185	LyVANVGtNRALLCK	human		1			NVGTNRAL	TAB1_HUMAN	504	2POP;	X-ray	3.10 A	A/C	1-370;	73.4127	182	A	175.61	0.12625	EECCCEEE	2J4O;	X-ray	2.25 A	A	1-401;	79.5635	182	A	150.08	0.10625	EECCCEEE
Q9UBQ7	S306	HRTRNtMsLLAANNL	human			1		NTMSLLAA	GRHPR_HUMAN	328	2WWR;	X-ray	2.82 A	A/B/C/D	1-328;	100	303	A	159.54	0.12625	HHHHHHHH	2GCG;	X-ray	2.20 A	A/B/C/D	1-328;	100	303	A	154.43	0.1225	HHHHHHHH
P04075	T299	LLkPWALtFsYGRAL	human			8		WALTFSYG	ALDOA_HUMAN	364	2ALD;	X-ray	2.10 A	A	2-364;	99.7253	295	A	173.95	0.12625	CEEEEEEC	4ALD;	X-ray	2.80 A	A	2-364;	99.7253	295	A	169.64	0.12375	CEEEEEEC
AAL76093	S790	VRCTRSVsIPAPAYY	human	1	1			RSVSIPAP	AGO2_HUMAN	859	4EI1;	X-ray	2.30 A	A	1-859;	100	795	A	189.36	0.12625	BCCCCCHH	4EI3;	X-ray	2.89 A	A	1-859;	100	795	A	186.88	0.125	BCTTTTHH	RSVSIPAP	CaMK2	R..(S|T)
P15848	Y168	GFDtyFGyLLGSEDY	human			1		YFGYLLGS	ARSB_HUMAN	533	1FSU;	X-ray	2.50 A	A	42-533;	92.3077	165	A	164.23	0.12625	EEEECCCC
P07098	Y196	AKRIKTFyALAPVAT	human			1		KTFYALAP	LIPG_HUMAN	398	1HLG;	X-ray	3.00 A	A/B	28-398;	93.2161	174	A	188.7	0.12625	EEEEEETT
P53041	Y80	LRTECYGyALGDATR	human			2		CYGYALGD	PPP5_HUMAN	499	1WAO;	X-ray	2.90 A	1/2/3/4	23-499;	95.5912	77	1	166.06	0.12625	CHHHHHHH
P00558	Y161	LskLGDVyVNDAFGT	human		1	12		GDVYVNDA	PGK1_HUMAN	417	3C3C;	X-ray	2.40 A	A/B	1-417;	100	157	A	159.21	0.1275	TTEEEETT	2XE6;	X-ray	1.74 A	A	1-417;	100	157	A	141.99	0.115	TTEEEECC
Q96FW1	Y174	TSDYLVVyLRLLTSG	human			6		LVVYLRLL	OTUB1_HUMAN	271	4DDI;	X-ray	3.80 A	A/B/C	25-271;	91.1439	1171	A	185.33	0.1275	HHHHHHHH	2ZFY;	X-ray	1.69 A	A	40-271;	85.6089	171	A	174.63	0.11875	HHHHHHHH
P05089	S109	sLAIGsIsGHARVHP	human			1		GSISGHAR	ARGI1_HUMAN	322	3GMZ;	X-ray	1.43 A	A/B	1-322;	100	106	A	205.03	0.1275	HHHHHHHH	1WVB;	X-ray	2.30 A	A/B	1-322;	100	106	A	192.17	0.12	HHHHHHHH
P07357	Y341	INDYGTHyITSGSMG	human	1	1			GTHYITSG	CO8A_HUMAN	584	3OJY;	X-ray	2.51 A	A	31-584;	94.863	308	A	162.69	0.1275	TTEEEEEE
P53041	Y313	TDNMNQIyGFEGEVk	human			4		NQIYGFEG	PPP5_HUMAN	499	1WAO;	X-ray	2.90 A	1/2/3/4	23-499;	95.5912	310	1	183.89	0.1275	HHTTTHHH
Q9Y617	S344	SVGGIRAsLyNAVTI	human		1			IRASLYNA	SERC_HUMAN	370	3E77;	X-ray	2.50 A	A/B/C	17-370;	95.6757	341	A	185.14	0.1275	EEEECTTT
P05089	S94	VKKNGRIsLVLGGDH	human			1		GRISLVLG	ARGI1_HUMAN	322	3THE;	X-ray	1.97 A	A/B	1-322;	100	91	A	182.87	0.12875	CCEEEEEE	1WVA;	X-ray	1.94 A	A/B	1-322;	100	91	A	163.77	0.1175	TCEEEEEC
P55735	S184	NYIKRFAsGGCDNLI	human			2		RFASGGCD	SEC13_HUMAN	322	3BG0;	X-ray	3.15 A	A/D/E/H	1-316;	98.1366	181	A	181.18	0.12875	EEEEEBTT	3BG1;	X-ray	3.00 A	A/D/E/H	1-316;	98.1366	181	A	176.87	0.12375	EECEEETT	NYIKRFASGGCDNLI	PKD	(L|I).R..(S|T)	RFASGGCD	CaMK2	R..(S|T)
Q99KQ4	S382	IENVSFGsGGALLQK	mouse		1			SFGSGGAL	NAMPT_MOUSE	491	2GVL;	X-ray	2.10 A	A/B	1-491;	100	379	A	145.52	0.12875	EEEECHHH	2H3B;	X-ray	1.95 A	A/B	1-491;	100	379	A	139.05	0.12375	EEEECHHH	SFGSGGAL	CK1*	S..(S|T)
P04406	T154	IsNAsCttNCLAPLA	human			2		SCTTNCLA	G3P_HUMAN	335	3GPD;	X-ray	3.50 A	G/R	2-335;	99.7015	150	R	154.83	0.12875	CHHHHHHH	1ZNQ;	X-ray	2.50 A	O/P/Q/R	1-335;	100	151	O	152.23	0.12625	CHHHHHHH	SCTTNCLA	CK1*	S..(S|T)
P04406	S312	DHFVKLIsWyDNEFG	human		1			KLISWYDN	G3P_HUMAN	335	1U8F;	X-ray	1.75 A	O/P/Q/R	1-335;	100	309	O	190.84	0.12875	EEEEEECC	1ZNQ;	X-ray	2.50 A	O/P/Q/R	1-335;	100	309	O	187.52	0.1275	EEEEEECC
P04406	T153	IIsNAsCttNCLAPL	human		1	1		ASCTTNCL	G3P_HUMAN	335	3GPD;	X-ray	3.50 A	G/R	2-335;	99.7015	149	R	155.26	0.12875	CCHHHHHH	1ZNQ;	X-ray	2.50 A	O/P/Q/R	1-335;	100	150	O	154.01	0.12875	CCHHHHHH	ASCTTNCL	CK1*	S..(S|T)
P25325	Y108	DASDQGLySAPRVWW	human			3		QGLYSAPR	THTM_HUMAN	297	3OLH;	X-ray	2.50 A	A	11-289;	93.9394	105	A	200.83	0.12875	TTTTHHHH												QGLYSAPR	ABL	(I|V|L)Y..(P|F)
P49336	Y133	GMVKsLLyQILDGIH	human			1		SLLYQILD	CDK8_HUMAN	464	3RGF;	X-ray	2.20 A	A	1-403;	86.8534	130	A	173.54	0.12875	HHHHHHHH
P63018	Y41	GNRTTPSyVAFTDTE	rat			24		TPSYVAFT	HSP7C_RAT	646	2V7Z;	X-ray	3.50 A	A/B	1-543;	84.0557	38	A	167.15	0.12875	EETEEEET
P62258	Y122	GESkVFYykMkGDYH	human			4		VFYYKMKG	1433E_HUMAN	255	3UAL;	X-ray	1.80 A	A	1-232;	90.9804	119	A	209.88	0.13	HHHHHHHH	2BR9;	X-ray	1.75 A	A	1-233;	91.3725	119	A	205.97	0.12625	HHHHHHHH
P04406	Y320	WyDNEFGySNRVVDL	human		2	13		EFGYSNRV	G3P_HUMAN	335	1U8F;	X-ray	1.75 A	O/P/Q/R	1-335;	100	317	O	203.24	0.13	HHHHHHHH	1ZNQ;	X-ray	2.50 A	O/P/Q/R	1-335;	100	317	O	193.65	0.12625	HHHHHHHH
P18754	S90	SKSGQVysFGCNDEG	human			2		QVYSFGCN	RCC1_HUMAN	421	1I2M;	X-ray	1.76 A	B/D	20-421;	95.4869	87	B	181.56	0.13	EEEEEECT	1A12;	X-ray	1.70 A	A/B/C	9-421;	98.0998	87	A	179.32	0.13	CEEEEECT
P20142	Y371	GDVFLRSyySVyDLG	human			1		LRSYYSVY	PEPC_HUMAN	388	1AVF;	X-ray	2.36 A	A/J	60-388;	84.7938	309	A	210.13	0.13	HHHEEEEE												LRSYYSVY	CK1*	S..(S|T)
Q9UJ70	S74	PLRSLGLsLsGGDQE	human		1			LGLSLSGG	NAGK_HUMAN	344	2CH6;	X-ray	2.72 A	A/B/C/D	1-344;	100	71	A	142.3	0.13125	EEEEECTT	2CH5;	X-ray	1.90 A	A/B/C/D	1-344;	100	71	A	100.52	0.0925	EEEEETTT
P30044	S182	NRRLKRFsMVVQDGI	human			1		KRFSMVVQ	PRDX5_HUMAN	214	2VL9;	X-ray	2.70 A	A/B/C/D	54-214;	75.2336	126	A	218.41	0.13125	CCBCCEEE	1URM;	X-ray	1.70 A	A	54-214;	75.2336	126	A	183.75	0.11	CCEEEEEE
P35558	Y235	IISFGsGyGGNSLLG	human			1		GSGYGGNS	PCKGC_HUMAN	622	1KHB;	X-ray	1.85 A	A	1-622;	100	232	A	155.63	0.13125	CCCCGGGT	2GMV;	X-ray	2.30 A	A/B	1-622;	100	232	A	142.4	0.11875	CCCCGGGT
P18754	S406	RVVLsVssGGQHtVL	human		1			SVSSGGQH	RCC1_HUMAN	421	1I2M;	X-ray	1.76 A	B/D	20-421;	95.4869	403	B	166.22	0.13125	EEEETTTE	1A12;	X-ray	1.70 A	A/B/C	9-421;	98.0998	403	A	160.92	0.1275	EEEETTTE	SVSSGGQH	CK1*	S..(S|T)
P0DJD7	Y371	GDVFIRQyFTVFDRA	human			6		IRQYFTVF	PEPA4_HUMAN	388	1QRP;	X-ray	1.96 A	E	63-388;	84.0206	306	E	215.91	0.13125	HHHEEEEE	1FLH;	X-ray	2.45 A	A	63-388;	84.0206	306	A	207.3	0.12875	HHCEEEEE
P07327	T151	ISTFSQytVVDENAV	human			2		SQYTVVDE	ADH1A_HUMAN	375	1U3T;	X-ray	2.49 A	A/B	2-375;	99.7333	147	A	187.16	0.13125	BTEEEEEG	1HSO;	X-ray	2.50 A	A/B	2-375;	99.7333	147	A	186.25	0.13125	BTEEEEEG	SQYTVVDE	CK1*	S..(S|T)
P23528	Y85	kDCRyALyDAtyEtk	human		6	240		YALYDATY	COF1_HUMAN	166	1Q8X;	NMR	-	A	1-166;	100	82	A	181.34	0.13125	EEEECCEE
P30086	Y169	APVAGTCyQAEWDDy	human			2		GTCYQAEW	PEBP1_HUMAN	187	1BD9;	X-ray	2.05 A	A/B	1-187;	100	166	A	195.87	0.1325	EEEEEECC	2L7W;	NMR	-	A	1-187;	100	166	A	180.17	0.12	EEEEEETT
P36952	Y356	NADHPFIyIIRHNKT	human		1			PFIYIIRH	SPB5_HUMAN	375	1WZ9;	X-ray	2.10 A	A/B	1-375;	100	353	A	208.13	0.1325	CEEEEEEE	1XQJ;	X-ray	3.10 A	A	1-375;	100	353	A	184.85	0.11625	CEEEEEEE
P06737	Y85	KCPKRVYyLSLEFYM	human			1		RVYYLSLE	PYGL_HUMAN	847	2QLL;	X-ray	2.56 A	A	1-847;	100	81	A	214.6	0.1325	EEEEETTT	1EM6;	X-ray	2.20 A	A/B	1-847;	100	81	A	195.54	0.12125	EEEEECCC
P14618	S243	DVDMVFAsFIRkAsD	human			1		VFASFIRK	KPYM_HUMAN	531	3GR4;	X-ray	1.60 A	A/B/C/D	1-531;	100	240	A	216.74	0.1325	EEETTTCC	1ZJH;	X-ray	2.20 A	A	3-530;	99.435	239	A	199.86	0.125	EEEEEECC
P42330	T82	kREDIFytSKLWSTF	human			1		IFYTSKLW	AK1C3_HUMAN	323	3R8H;	X-ray	1.90 A	A	1-323;	100	79	A	196.18	0.1325	CEEEEEET	3R43;	X-ray	2.00 A	A	1-323;	100	79	A	186.06	0.12625	CEEEEEET
P43490	Y60	KyEETVFyGLQyILN	human			1		TVFYGLQY	NAMPT_HUMAN	491	2GVJ;	X-ray	2.10 A	A/B	1-491;	100	57	A	191.86	0.1325	EEECCHHH	2E5B;	X-ray	2.00 A	A/B	1-491;	100	57	A	186.24	0.1275	EEECCHHH
Q04828	T82	kREDIFytSKLWCNS	human			1		IFYTSKLW	AK1C1_HUMAN	323	3GUG;	X-ray	1.90 A	A	1-323;	100	79	A	196.67	0.1325	CEEEEEET	1MRQ;	X-ray	1.59 A	A	2-323;	99.6904	79	A	190.44	0.12875	CEEEEEET
P13864	S1253	FKNsLVVsFLSYCDY	mouse		1			LVVSFLSY	DNMT1_MOUSE	1620	3AV4;	X-ray	2.75 A	A	291-1620;	82.0988	1250	A	173.86	0.1325	HHHHHHHH	3AV5;	X-ray	3.25 A	A	291-1620;	82.0988	1250	A	168.15	0.13	HHHHHHHH	LVVSFLSY	CK1*	S..(S|T)
P00813	S291	kNDQANysLNTDDPL	human			3		ANYSLNTD	ADA_HUMAN	363	3IAR;	X-ray	1.52 A	A	5-363;	98.8981	288	A	165.35	0.1325	CCEEECTB												ANYSLNTD	CK1*	S..(S|T)
P17540	S162	FDEHyVLsSRVRtGR	human			1		YVLSSRVR	KCRS_HUMAN	419	2GL6;	X-ray	2.30 A	A/B/C/D/E/F/G/H	27-416;	93.0788	159	C	214.12	0.1325	TEEEEEEE
P63151	T359	GSDsVVMtGSYNNFF	human			1		VVMTGSYN	2ABA_HUMAN	447	3DW8;	X-ray	2.85 A	B/E	1-447;	100	356	B	176.38	0.1325	EEEEEETT
P17516	T82	kREDIFytSKLWCTF	human			1		IFYTSKLW	AK1C4_HUMAN	323	2FVL;	X-ray	2.40 A	A/B/C	1-323;	100	79	A	196.97	0.1325	CEEEEEET
O75828	T11	CSRVALVtGANRGIG	human			1		ALVTGANR	CBR3_HUMAN	277	2HRB;	X-ray	1.90 A	A	6-276;	97.8339	8	A	203.92	0.1325	EEEETTCC
Q16531	Y871	kEVKGAVySMVEFNG	human			2		GAVYSMVE	DDB1_HUMAN	1140	3EI4;	X-ray	3.30 A	A/C/E	1-1140;	100	868	A	186.76	0.13375	CCCCEEEE	3I7O;	X-ray	2.80 A	A	1-1140;	100	868	A	161.5	0.11375	CCCCbCCB
P05187	Y415	KAYTVLLyGNGPGyV	human		1			VLLYGNGP	PPB1_HUMAN	535	2GLQ;	X-ray	1.60 A	A	23-506;	90.4673	390	A	166.77	0.13375	TEEEEEET	1ZEF;	X-ray	1.90 A	A	23-506;	90.4673	390	A	155.7	0.1225	TEEEEEET
P07738	Y92	WRLNERHyGALIGLN	human		1	29		ERHYGALI	PMGE_HUMAN	259	2HHJ;	X-ray	1.50 A	A/B	1-258;	99.6139	89	A	201.38	0.13375	CCCCGGGT	3NFY;	X-ray	1.94 A	A/B	1-259;	100	89	A	196.29	0.1275	CCCCGGGT
Q16555	S304	KAAAFVTsPPLsPDP	human		1			FVTSPPLS	DPYL2_HUMAN	572	2VM8;	X-ray	1.90 A	A/B/C/D	13-490;	83.5664	301	A	165.4	0.13375	HCTTTTCC	2GSE;	X-ray	2.40 A	A/B/C/D	13-490;	83.5664	301	A	162.14	0.12875	HCTTTTCC	FVTSPPLS	GSK3	S...S
P43490	Y36	NTSKVySyFECREKK	human			2		VYSYFECR	NAMPT_HUMAN	491	3DHD;	X-ray	2.00 A	A/B	1-484;	98.5743	33	A	217.98	0.13375	EEEEEEEC	2GVG;	X-ray	2.20 A	A/B/C/D/E/F	1-491;	100	33	A	207.4	0.12875	EEEEEEEC	VYSYFECR	ABL	(I|V|L)Y..(P|F)
P09622	S230	VIGVELGsVWQRLGA	human			1		ELGSVWQR	DLDH_HUMAN	509	1ZMC;	X-ray	2.53 A	A/B/C/D/E/F/G/H	36-509;	93.1238	192	A	213.56	0.13375	TGGGTTGG	2F5Z;	X-ray	2.18 A	A/B/C/D/E/F/G/H/I/J	36-509;	93.1238	192	A	208.29	0.13125	HHHHHHHH
P00326	T151	VSTFSQytVVDENAV	human			2		SQYTVVDE	ADH1G_HUMAN	375	1U3W;	X-ray	1.45 A	A/B	2-375;	99.7333	147	A	189.55	0.13375	BTEEEEEG	1HT0;	X-ray	2.00 A	A/B	2-375;	99.7333	147	A	189.65	0.1325	BTEEEEEG	SQYTVVDE	CK1*	S..(S|T)
Q16555	T74	PGGIDVHtRFQMPDQ	human			1		DVHTRFQM	DPYL2_HUMAN	572	2GSE;	X-ray	2.40 A	A/B/C/D	13-490;	83.5664	71	A	210.52	0.13375	ETTBTTTT	2VM8;	X-ray	1.90 A	A/B/C/D	13-490;	83.5664	71	A	209.21	0.1325	EEEETTTT
O43488	Y225	FGLRFyAyNPLAGGL	human		2	3		FYAYNPLA	ARK72_HUMAN	359	2BP1;	X-ray	2.40 A	A/B/C/D	1-359;	100	223	A	183.19	0.13375	EEEETTTG
Q9Y2A7	T141	LDLIITYttLMILLs	human			1		ITYTTLMI	NCKP1_HUMAN	1128	3P8C;	X-ray	2.29 A	B	1-1128;	100	138	B	184.13	0.13375	HHHHHHHH
Q08257	Y137	GIPyFtAyRALIHSA	human		1			FTAYRALI	QOR_HUMAN	329	1YB5;	X-ray	1.85 A	A/B	1-329;	100	134	A	203.59	0.13375	HHHHHHHH
P00325	Y150	GTSTFSQytVVDENA	human		1	174		FSQYTVVD	ADH1B_HUMAN	375	3HUD;	X-ray	3.20 A	A/B	2-375;	99.7333	146	A	187.13	0.135	CBTEEEEE	1HDZ;	X-ray	2.50 A	A/B	2-375;	99.7333	146	A	161.25	0.115	TBTEEEEE	FSQYTVVD	CK1*	S..(S|T)
O09061	Y149	EEGKGAVySFDPVGS	mouse		3	2		GAVYSFDP	PSB1_MOUSE	240	3UNE;	X-ray	3.20 A	2/L/Z/n	28-240;	88.75	119	L	172.81	0.135	EEEEEETT	3UNF;	X-ray	2.90 A	L/Z	28-240;	88.75	119	L	162.49	0.12625	EEEEEETT
P11509	T295	LKNLVMTtLNLFIGG	human			1		VMTTLNLF	CP2A6_HUMAN	494	3T3R;	X-ray	2.40 A	A/B/C/D	29-494;	94.332	292	A	175.12	0.135	HHHHHHHH	1Z11;	X-ray	2.05 A	A/B/C/D	29-494;	94.332	292	A	163.09	0.1275	HHHHHHHH
P18669	Y92	WRLNERHyGGLtGLN	human		11	1634		ERHYGGLT	PGAM1_HUMAN	254	1YFK;	X-ray	2.70 A	A/B	1-254;	100	89	A	198.8	0.135	CCCCGGGT	1YJX;	X-ray	2.80 A	A/B/C/D/E/F/G/H/I/J/K/L	1-254;	100	89	A	188.78	0.12875	CCCCGGGT
P18754	S405	NRVVLsVssGGQHtV	human		1			LSVSSGGQ	RCC1_HUMAN	421	1I2M;	X-ray	1.76 A	B/D	20-421;	95.4869	402	B	168.07	0.135	EEEEETTT	1A12;	X-ray	1.70 A	A/B/C	9-421;	98.0998	402	A	162.77	0.13125	EEEEETTT	LSVSSGGQ	CK1*	S..(S|T)
P12277	T133	VLsSRVRtGRsIRGF	human		1			RVRTGRSI	KCRB_HUMAN	381	3DRB;	X-ray	2.00 A	A/B	1-381;	100	130	A	233.37	0.135	EEEEEECE	3B6R;	X-ray	2.00 A	A/B	1-381;	100	130	A	227.38	0.13125	EEEEEECE	RVRTGRSI	CaMK2	R..(S|T)
P16435	Y373	SYRTALTyyLDITNP	human		1	24		ALTYYLDI	NCPR_HUMAN	677	3QFR;	X-ray	2.40 A	A/B	64-677;	90.6942	373	A	183	0.135	HHHHHBTT	3QFC;	X-ray	1.80 A	A/B	64-677;	90.6942	373	A	177.13	0.13125	HHHHHBTT
P04406	S151	LkIIsNAsCttNCLA	human		1			SNASCTTN	G3P_HUMAN	335	3GPD;	X-ray	3.50 A	G/R	2-335;	99.7015	147	R	161.55	0.135	EECCHHHH	1ZNQ;	X-ray	2.50 A	O/P/Q/R	1-335;	100	148	O	161.05	0.135	ECCCHHHH	SNASCTTN	CK1*	S..(S|T)
P53041	S105	GYYRRAAsNMALGkF	human		1	2		RAASNMAL	PPP5_HUMAN	499	1WAO;	X-ray	2.90 A	1/2/3/4	23-499;	95.5912	102	1	191.13	0.135	HHHHHHHH												RAASNMAL	CaMK2	R..(S|T)
Q9Y2A7	T142	DLIITYttLMILLsR	human		1			TYTTLMIL	NCKP1_HUMAN	1128	3P8C;	X-ray	2.29 A	B	1-1128;	100	139	B	183.03	0.135	HHHHHHHH
P32119	Y126	kTDEGIAyRGLFIID	human			1		GIAYRGLF	PRDX2_HUMAN	198	1QMV;	X-ray	1.70 A	A/B/C/D/E/F/G/H/I/J	2-198;	99.4949	123	A	192.35	0.135	TEETEEEE
P61019	Y9	AyAYLFKyIIIGDtG	human		1			LFKYIIIG	RAB2A_HUMAN	212	1Z0A;	X-ray	2.12 A	A/B/C/D	2-170;	79.717	6	A	195.09	0.135	EEEEEEEE
Q9Y4P1	S316	SIAELDPsIAVGFFC	human		1			LDPSIAVG	ATG4B_HUMAN	393	2D1I;	X-ray	2.00 A	A/B	1-393;	100	313	A	165.75	0.13625	CCCEEEEE	2Z0D;	X-ray	1.90 A	A	1-353;	89.8219	313	A	155.45	0.12625	CEEEEEEE
P24752	Y90	kEEVKEAyMGNVLQG	human			1		KEAYMGNV	THIL_HUMAN	427	2IBW;	X-ray	1.90 A	A/B/C/D	35-427;	92.0375	87	A	214.92	0.13625	CEEEEETT	2IBU;	X-ray	1.90 A	A/B/C/D	35-427;	92.0375	87	A	200.93	0.12875	CEEEEETT
P00338	Y145	NPVDILTyVAWKISG	human			9		ILTYVAWK	LDHA_HUMAN	332	4AJP;	X-ray	2.38 A	A/B/C/D	2-332;	99.6988	141	A	210.1	0.13625	HHHHHHHH	1I10;	X-ray	2.30 A	A/B/C/D/E/F/G/H	2-332;	99.6988	141	A	200.44	0.13	HHHHHHHH
P36952	S9	DALQLANsAFAVDLF	human		1			LANSAFAV	SPB5_HUMAN	375	1XU8;	X-ray	2.80 A	A/B	1-375;	100	6	A	167.69	0.13625	HHHHHHHH	1XQJ;	X-ray	3.10 A	A	1-375;	100	6	A	164.07	0.13375	HHHHHHHH
Q9BWS9	T104	KVFGSKFtQIsPVWL	human			1		SKFTQISP	CH1_HUMAN	393	3BXW;	X-ray	2.70 A	A/B	1-393;	100	79	B	198.2	0.13625	GGTTEEEE												SKFTQISP	CK1*	S..(S|T)
P49336	S130	LPRGMVKsLLyQILD	human			1		MVKSLLYQ	CDK8_HUMAN	464	3RGF;	X-ray	2.20 A	A	1-403;	86.8534	127	A	212.03	0.13625	HHHHHHHH
P19835	S245	sQSGVALsPWVIQKN	human			1		VALSPWVI	CEL_HUMAN	753	1F6W;	X-ray	2.30 A	A	21-553;	70.7835	222	A	179.89	0.13625	TTTTTTTT
P07098	Y111	FILADAGyDVWLGNS	human			1		DAGYDVWL	LIPG_HUMAN	398	1HLG;	X-ray	3.00 A	A/B	28-398;	93.2161	89	A	170.25	0.13625	HHCCEEEE
P40926	T171	NkIFGVTtLDIVRAN	human		1			GVTTLDIV	MDHM_HUMAN	338	2DFD;	X-ray	1.90 A	A/B/C/D	20-338;	94.3787	150	A	167.86	0.13625	EEHHHHHH
Q86YS6	Y98	ANGAILAyDITKRSS	human			1		ILAYDITK	RAB43_HUMAN	212	2HUP;	X-ray	2.05 A	A/B	9-190;	85.8491	95	A	202.01	0.13625	EEEEETTB
Q9HD40	T144	CFVVPMAtGMSLTLC	human			1		PMATGMSL	SPCS_HUMAN	501	3HL2;	X-ray	2.81 A	A/B/C/D	1-501;	100	141	A	188.91	0.13625	TTCHHHHH
P09110	Y323	IMGIGPAyAIPVALQ	human		1	6		GPAYAIPV	THIK_HUMAN	424	2IIK;	X-ray	2.55 A	A/B	30-423;	92.9245	321	A	183.46	0.13625	HHHHHHHH
Q9NQW7	T425	AQYkDGTtDVTRTMH	human			1		DGTTDVTR	XPP1_HUMAN	623	3CTZ;	X-ray	1.60 A	A	1-623;	100	422	A	189.81	0.13625	TEEEEEEE
Q9QYY9	Y154	GVSSFSQyTVVSEAN	mouse			1		FSQYTVVS	ADH4_MOUSE	377	1E3E;	X-ray	2.12 A	A/B	2-377;	99.7347	150	A	189.88	0.1375	CBTEEEEE	1E3I;	X-ray	2.08 A	A/B	2-377;	99.7347	150	A	150.22	0.11	TBTEEEEE	FSQYTVVS	CK1*	S..(S|T)
P21953	S328	KTGRLLIsHEAPLTG	human	1				LLISHEAP	ODBB_HUMAN	392	2BFE;	X-ray	1.69 A	B	51-392;	87.2449	275	B	189.12	0.1375	EEEEEEEE	1V16;	X-ray	1.90 A	B	51-392;	87.2449	275	B	160.01	0.1175	EEEEEEEE
Q9UBQ7	T80	ANLKVIStMSVGIDH	human			1		VISTMSVG	GRHPR_HUMAN	328	2WWR;	X-ray	2.82 A	A/B/C/D	1-328;	100	77	A	166.06	0.1375	EEEECCCC	2GCG;	X-ray	2.20 A	A/B/C/D	1-328;	100	77	A	152.71	0.12375	EEEECCCC	VISTMSVG	CK1*	S..(S|T)
Q9NY33	T286	AQYIESFtQGsIEAH	human			1		ESFTQGSI	DPP3_HUMAN	737	3FVY;	X-ray	1.90 A	A	1-726;	98.5075	283	A	190.55	0.1375	HHHHHCCH	3T6J;	X-ray	2.98 A	A	1-726;	98.5075	283	A	179.59	0.12875	HHHHHCCH
Q96HE7	T405	RLWGKLQtQGLGTAL	human			1		KLQTQGLG	ERO1A_HUMAN	468	3AHR;	X-ray	3.07 A	A	22-468;	95.5128	402	A	200.16	0.1375	HHHHHHHH	3AHQ;	X-ray	2.35 A	A	22-468;	95.5128	402	A	195.69	0.1325	HHHHHHHH
Q13867	Y420	EWFSEYVyEVVVDRK	human		1			EYVYEVVV	BLMH_HUMAN	455	2CB5;	X-ray	1.85 A	A/B	2-454;	99.5604	417	A	203.47	0.1375	HHEEEEEE	1CB5;	X-ray	2.59 A	A/B/C	2-454;	99.5604	417	A	202.4	0.1375	HHEEEEEE
P04406	Y94	WGDAGAEyVVEStGV	human			1		GAEYVVES	G3P_HUMAN	335	1ZNQ;	X-ray	2.50 A	O/P/Q/R	1-335;	100	91	O	183.4	0.1375	CTTEEEEC
P38919	T163	GQHVVAGtPGRVFDM	human	1	7			VAGTPGRV	IF4A3_HUMAN	411	2J0S;	X-ray	2.21 A	A	2-411;	99.7567	160	A	201.46	0.13875	EEECHHHH	2J0U;	X-ray	3.00 A	A/B	38-411;	90.9976	160	A	164.52	0.1125	EEECHHHH	VAGTPGRV	CDK	(S|T)P.(K|R)
P06733	S370	NGWGVMVsHRSGETE	human			1		VMVSHRSG	ENOA_HUMAN	434	2PSN;	X-ray	2.20 A	A/B/C/D	1-434;	100	366	A	206.19	0.13875	EEEECTTB	3B97;	X-ray	2.20 A	A/B/C/D	2-434;	99.7696	366	A	206.12	0.13875	EEEECTTB	VMVSHRSG	CK1*	S..(S|T)
Q9Y2A7	S840	ISEMRsLsELLGPYG	human			1		RSLSELLG	NCKP1_HUMAN	1128	3P8C;	X-ray	2.29 A	B	1-1128;	100	837	B	207.66	0.13875	HHHHHHHH												RSLSELLG	CaMK2	R..(S|T)
Q9HAB8	T45	VLVTSGGtKVPLEAR	human			1		SGGTKVPL	PPCS_HUMAN	311	1P9O;	X-ray	2.30 A	A/B	1-311;	100	42	A	185.4	0.13875	ECBCEEEC												SGGTKVPL	CK1*	S..(S|T)
P22234	S400	LsNHLVWsKLRASIL	human			1		LVWSKLRA	PUR6_HUMAN	425	2H31;	X-ray	2.80 A	A	1-425;	100	397	A	221.26	0.13875	HHHHHHHH
P11217	T603	NKFFVPRtVMIGGkA	human			1		VPRTVMIG	PYGM_HUMAN	842	1Z8D;	X-ray	2.30 A	A	1-842;	100	599	A	201.16	0.13875	CCEEEEEE
O00411	Y299	LTPDLLSyAAALQCM	human			1		LLSYAAAL	RPOM_HUMAN	1230	3SPA;	X-ray	2.50 A	A	105-1230;	91.5447	296	A	181.43	0.13875	HHHHHHHH
P02787	Y536	NKEGyyGytGAFRCL	human		2	279		YYGYTGAF	TRFE_HUMAN	698	2HAU;	X-ray	2.70 A	A/B	23-698;	96.8481	514	A	190.18	0.14	TTHHHHHH	3QYT;	X-ray	2.80 A	A	20-698;	97.2779	514	A	137.06	0.1	TTCHHHHH
P50135	S174	KMLIIVVsGssGWDK	human			4		IVVSGSSG	HNMT_HUMAN	292	2AOX;	X-ray	3.12 A	A/B	1-292;	100	171	A	161.23	0.14	EEETTTTH	1JQD;	X-ray	2.28 A	A/B	1-292;	100	171	A	141.3	0.1225	EEETTTTH	IVVSGSSG	CK1*	S..(S|T)
P61981	Y179	RLGLALNysVFYYEI	human			9		ALNYSVFY	1433G_HUMAN	247	4E2E;	X-ray	2.25 A	A	1-247;	100	176	A	188.41	0.14	HHHHHHHH	3UZD;	X-ray	1.86 A	A	1-247;	100	176	A	179.64	0.1325	HHHHHHHH
P11177	T270	CEVINMRtIRPMDME	human		1			NMRTIRPM	ODPB_HUMAN	359	3EXF;	X-ray	3.00 A	B/D/F/H	31-359;	91.6435	237	B	236.99	0.14	ETTEEETT	3EXI;	X-ray	2.20 A	B	31-359;	91.6435	237	B	224.01	0.1325	ETTEEETT
P00367	S438	NAGGVTVsyFEWLKN	human			1		VTVSYFEW	DHE3_HUMAN	558	1NR1;	X-ray	3.30 A	A/B/C/D/E/F	63-558;	88.8889	382	A	197.53	0.14	HHHHHHHH	1L1F;	X-ray	2.70 A	A/B/C/D/E/F	54-558;	90.5018	382	A	193.53	0.14	HHHHHHHH
O55234	Y171	DKRGPGLyYVDSEGN	mouse		1			PGLYYVDS	PSB5_MOUSE	264	3UNE;	X-ray	3.20 A	1/K/Y/m	60-264;	77.6515	109	K	185.99	0.14	EEEEEEET	3UNB;	X-ray	2.90 A	1/K/Y/m	60-264;	77.6515	109	K	185.58	0.14	EEEEEEET
Q92466	S116	PFDRRATsLAWHPtH	human			1		RATSLAWH	DDB2_HUMAN	427	3EI4;	X-ray	3.30 A	B/D/F	10-427;	97.8923	113	B	209.85	0.14	TEEEEEET												RATSLAWH	CaMK2	R..(S|T)
O60844	S143	NTVLRFIsGRsGSLI	human			1		RFISGRSG	ZG16_HUMAN	167	3APA;	X-ray	1.65 A	A	21-159;	83.2335	140	A	212.81	0.14	EEEEEEET												RFISGRSG	CaMK2	R..(S|T)	RFISGRSG	CK1*	S..(S|T)
P20142	Y372	DVFLRSyySVyDLGN	human			2		RSYYSVYD	PEPC_HUMAN	388	1AVF;	X-ray	2.36 A	A/J	60-388;	84.7938	310	A	221.22	0.14	HHEEEEEE												RSYYSVYD	CK1*	S..(S|T)
P01023	Y497	LKKLSFYyLIMAKGG	human		1	3		SFYYLIMA	A2MG_HUMAN	1474	4ACQ;	X-ray	4.30 A	A/B/C/D	24-1474;	98.4396	494	A	201.39	0.14	EEEEEEEE
P00966	S92	DRyLLGTsLARPCIA	human			1		LGTSLARP	ASSY_HUMAN	412	2NZ2;	X-ray	2.40 A	A	1-412;	100	89	A	191.6	0.14	CHHHHHHH
P07358	T346	DFGTHYItEAVLGGI	human		1			HYITEAVL	CO8B_HUMAN	591	3OJY;	X-ray	2.51 A	B	55-591;	90.8629	289	B	194.81	0.14	EEEEEEEE
P23528	Y82	LPDkDCRyALyDAty	human		1	41		DCRYALYD	COF1_HUMAN	166	1Q8G;	NMR	-	A	1-166;	100	79	A	204.4	0.14	TTBEEEEE
P97427	S442	EGMECHGsPLVVISQ	mouse		1			CHGSPLVV	DPYL1_MOUSE	572	1KCX;	X-ray	2.12 A	A/B	8-525;	90.5594	439	A	180.22	0.14	EEEEEEEE
P53602	T303	GDTKVAytFDAGPNA	human			1		VAYTFDAG	MVD1_HUMAN	400	3D4J;	X-ray	2.40 A	A/B	1-400;	100	300	A	173.4	0.14	EEEEECCC
P14618	T45	PPItARNtGIICtIG	human		1			ARNTGIIC	KPYM_HUMAN	531	3BJT;	X-ray	2.50 A	A/B/C/D	2-531;	99.8117	42	A	202.26	0.14125	CCCCEEEE	3G2G;	X-ray	2.00 A	A/B/C/D	1-531;	100	42	A	175.58	0.12	CCCCEEEE
Q80Z29	Y34	PPNTSKVySYFECRE	rat			1		SKVYSYFE	NAMPT_RAT	491	2G95;	X-ray	1.90 A	A/B	1-491;	100	31	A	212.31	0.14125	EEEEEEEE	2G96;	X-ray	2.90 A	A/B	1-491;	100	31	A	189.12	0.12625	EEEEEEEE	SKVYSYFE	GSK3	S...S	SKVYSYFE	ABL	(I|V|L)Y..(P|F)
P61106	Y14	NySYIFKyIIIGDMG	human		1	1		IFKYIIIG	RAB14_HUMAN	215	1Z0F;	X-ray	2.15 A	A	2-175;	80.9302	11	A	209.51	0.14125	EEEEEEEC	4DRZ;	X-ray	2.30 A	A	1-181;	84.186	11	A	187.63	0.12625	EEEEEEEC
P70195	Y154	DVTGPHLySIYPHGS	mouse		1			PHLYSIYP	PSB7_MOUSE	277	3UNE;	X-ray	3.20 A	H/V/j/x	44-277;	84.4765	108	H	201.24	0.14125	EEEEEEET	3UNB;	X-ray	2.90 A	H/V/j/x	44-277;	84.4765	108	H	190.52	0.13375	EEEEEEET
P27797	Y109	NIDCGGGyVKLFPNS	human			7		GGGYVKLF	CALR_HUMAN	417	3POS;	X-ray	1.65 A	A/B/C	18-368;	84.1727	106	A	195.38	0.14125	EECCEEEE	3POW;	X-ray	1.55 A	A	18-368;	84.1727	106	A	183.93	0.135	EECCEEEE
Q04917	Y131	LkMkGDyyRyLAEVA	human		2	20		GDYYRYLA	1433F_HUMAN	246	2C74;	X-ray	2.70 A	A/B	1-246;	100	128	A	217.06	0.14125	HHHHHHHH	2C63;	X-ray	2.15 A	A/B/C/D	1-246;	100	128	A	209.08	0.13625	HHHHHHHH
Q9QUK6	Y375	VALPSLsyLDLsRNA	mouse		1			SLSYLDLS	TLR4_MOUSE	835	2Z64;	X-ray	2.84 A	A	27-625;	71.7365	372	A	181.2	0.14125		3VQ1;	X-ray	2.70 A	A/B	22-627;	72.5749	372	A	176.75	0.13625
P04075	S336	VkRALANsLACQGkY	human			3		LANSLACQ	ALDOA_HUMAN	364	4ALD;	X-ray	2.80 A	A	2-364;	99.7253	332	A	191.69	0.14125	HHHHHHHC	1ALD;	X-ray	2.00 A	A	2-364;	99.7253	332	A	184.17	0.1375	HHHHHHHC
O60844	S146	LRFIsGRsGSLIDAI	human			1		SGRSGSLI	ZG16_HUMAN	167	3APA;	X-ray	1.65 A	A	21-159;	83.2335	143	A	185.82	0.14125	EEEETTTE												SGRSGSLI	CaMK2	R..(S|T)	SGRSGSLI	CK1*	S..(S|T)
P45954	Y372	kEASMAKyyASEIAG	human			1		MAKYYASE	ACDSB_HUMAN	432	2JIF;	X-ray	2.00 A	A/B/C/D	52-432;	88.1944	369	A	224.98	0.14125	HHHHHHHH
Q9Y600	Y158	GGSISNMyAVNLARY	human		1	1		SNMYAVNL	CSAD_HUMAN	493	2JIS;	X-ray	1.60 A	A/B	1-493;	100	155	A	192.51	0.14125	HHHHHHHH
Q99259	S571	NFFRMVIsNPAATQS	human			1		MVISNPAA	DCE1_HUMAN	594	2OKJ;	X-ray	2.30 A	A/B	93-594;	84.5118	568	A	180.54	0.14125	EECCTTTT
Q96SL4	Y147	PTWNFWKyLVAPDGK	human			1		FWKYLVAP	GPX7_HUMAN	187	2P31;	X-ray	2.00 A	A/B	20-177;	84.492	144	A	204.15	0.14125	TEEEEEET
P12532	Y312	MWNERLGyILTCPSN	human			8		RLGYILTC	KCRU_HUMAN	417	1QK1;	X-ray	2.70 A	A/B/C/D/E/F/G/H	39-417;	90.8873	271	A	214.95	0.14125	TTEETCCT
P12532	T166	VLSSRVRtGRsIRGL	human		1			RVRTGRSI	KCRU_HUMAN	417	1QK1;	X-ray	2.70 A	A/B/C/D/E/F/G/H	39-417;	90.8873	125	A	246.35	0.14125	EEEEEECB												RVRTGRSI	CaMK2	R..(S|T)
P04075	S272	VTGItFLsGGQsEEE	human			1		TFLSGGQS	ALDOA_HUMAN	364	2ALD;	X-ray	2.10 A	A	2-364;	99.7253	268	A	174.2	0.1425	EEBTTTTC	1ALD;	X-ray	2.00 A	A	2-364;	99.7253	268	A	151.86	0.12125	EEBTTTTC	TFLSGGQS	GSK3	S...S
P07738	S192	ISAHGNSsRALLKHL	human			1		GNSSRALL	PMGE_HUMAN	259	1T8P;	X-ray	2.50 A	A/B	1-259;	100	189	A	195.88	0.1425	HHHHHHHH	2F90;	X-ray	2.00 A	A/B	1-259;	100	189	A	172.82	0.12375	HHHHHHHH
P51452	Y138	SPTLVIAyLMMRQKM	human		1			VIAYLMMR	DUS3_HUMAN	185	1J4X;	X-ray	2.75 A	A	2-185;	99.4595	135	A	246.92	0.1425	HHHHHHHH	3F81;	X-ray	1.90 A	A/B	3-185;	98.9189	135	A	224.76	0.1275	HHHHHHHH
P18669	S189	LIAAHGNsLRGIVkH	human			2		HGNSLRGI	PGAM1_HUMAN	254	1YFK;	X-ray	2.70 A	A/B	1-254;	100	186	A	200.52	0.1425	CHHHHHHH	1YJX;	X-ray	2.80 A	A/B/C/D/E/F/G/H/I/J/K/L	1-254;	100	186	A	182.37	0.12875	CHHHHHHH
P05181	T69	QRFGPVFtLYVGsQR	human	1				PVFTLYVG	CP2E1_HUMAN	493	3GPH;	X-ray	2.70 A	A/B	32-493;	93.712	66	A	180.8	0.1425	TEEEEEET	3KOH;	X-ray	2.90 A	A/B	32-493;	93.712	66	A	169.04	0.13125	TEEEEEET
P12277	Y279	MWNPHLGyILTCPSN	human			8		HLGYILTC	KCRB_HUMAN	381	3DRB;	X-ray	2.00 A	A/B	1-381;	100	276	A	188.95	0.1425	TTEETCCC	3B6R;	X-ray	2.00 A	A/B	1-381;	100	276	A	187.1	0.14125	TTEETCCC
O43704	Y128	ENNCKMIyLARNAKD	human		1			KMIYLARN	ST1B1_HUMAN	296	3CKL;	X-ray	2.00 A	A/B	1-296;	100	125	A	232.82	0.1425	CEEEEECC	2Z5F;	X-ray	2.10 A	A/B	1-296;	100	125	A	231.91	0.1425	CEEEEECC
P15428	S110	TLQINLVsVISGTYL	human			1		NLVSVISG	PGDH_HUMAN	266	2GDZ;	X-ray	1.65 A	A	3-256;	95.4887	107	A	173.02	0.1425	HHHHHHHH												NLVSVISG	CK1*	S..(S|T)
P09972	T253	PEEIAMAtVtALRRT	human			1		AMATVTAL	ALDOC_HUMAN	364	1XFB;	X-ray	3.00 A	A/B/C/D/E/F/G/H/I/J/K/L	1-364;	100	250	A	182.48	0.1425	HHHHHHHH
P03951	Y608	QRERPGVyTNVVEYV	human			1		PGVYTNVV	FA11_HUMAN	625	2F83;	X-ray	2.87 A	A	1-625;	100	587	A	178.93	0.1425	CCEEEEGG
Q9BYC5	S329	DPAVWWVsQFVKYLI	human			3		WWVSQFVK	FUT8_HUMAN	575	2DE0;	X-ray	2.61 A	X	68-575;	88.3478	326	X	217.28	0.1425	HHHHHHHH
P05155	Y294	LVLLNAIyLsAKWKT	human			1		NAIYLSAK	IC1_HUMAN	500	2OAY;	X-ray	2.35 A	A	119-500;	76.4	269	A	202.81	0.1425	EEEEEEEE
P52895	T82	kREDIFytSKLWSNS	human			1		IFYTSKLW	AK1C2_HUMAN	323	2HDJ;	X-ray	2.00 A	A/B	1-323;	100	79	A	209.43	0.14375	CEEEEEET	1IHI;	X-ray	3.00 A	A/B	1-323;	100	79	A	190.87	0.12875	CEEEEEET
P02788	Y545	PNSNERYyGyTGAFR	human			18		ERYYGYTG	TRFL_HUMAN	710	1N76;	X-ray	3.40 A	A	21-710;	97.1831	523	A	229.55	0.14375	TTTTCHHH	1LFI;	X-ray	2.10 A	A	20-710;	97.3239	523	A	206.09	0.13	TTTTCHHH
P60174	Y202	WSkVVLAyEPVWAIG	human		1	74		VLAYEPVW	TPIS_HUMAN	286	2JK2;	X-ray	1.70 A	A/B	39-286;	86.7133	161	A	203.38	0.14375	EEEETTGG	1WYI;	X-ray	2.20 A	A/B	39-286;	86.7133	161	A	190.08	0.1325	EEEETTGG
P60174	Y246	AQSTRIIyGGsVtGA	human			40		RIIYGGSV	TPIS_HUMAN	286	2JK2;	X-ray	1.70 A	A/B	39-286;	86.7133	205	A	197.5	0.14375	CEEECCCC	1WYI;	X-ray	2.20 A	A/B	39-286;	86.7133	205	A	186.52	0.13625	CEEECCCC
P00367	Y135	sWEVIEGyRAQHSQH	human		1	33		IEGYRAQH	DHE3_HUMAN	558	1NR1;	X-ray	3.30 A	A/B/C/D/E/F	63-558;	88.8889	79	A	226.02	0.14375	EEEEEEEC	1L1F;	X-ray	2.70 A	A/B/C/D/E/F	54-558;	90.5018	79	A	219.89	0.14	EEEEEEEC
Q9UHL4	Y170	yGGMLSAyLRMKYPH	human			1		LSAYLRMK	DPP2_HUMAN	492	3N0T;	X-ray	2.45 A	A/B/C/D	28-492;	94.5122	167	A	245.89	0.14375	HHHHHHHH	3JYH;	X-ray	2.19 A	A/B/C/D	28-492;	94.5122	167	A	242.44	0.14125	HHHHHHHH
P48449	S334	DRFTkSIsIGPISKT	human		1			KSISIGPI	ERG7_HUMAN	732	1W6J;	X-ray	2.20 A	A	1-732;	100	331	A	209.04	0.14375	TTTCCCHH	1W6K;	X-ray	2.10 A	A	1-732;	100	331	A	206.85	0.1425	TTTCCCHH
O95154	Y111	CPRVDLFyLHMPDHS	human			1		DLFYLHMP	ARK73_HUMAN	331	2CLP;	X-ray	3.00 A	A/B/C/D/E/F/G/H/I/J/K	8-331;	97.8852	137	A	200.16	0.14375	EEEEECCC
Q92769	T39	KPHRIRMtHNLLLNy	human			1		IRMTHNLL	HDAC2_HUMAN	488	3MAX;	X-ray	2.05 A	A/B/C	9-374;	75	40	A	218.01	0.14375	HHHHHHHH
Q06124	S28	LTRGVDGsFLARPsK	human		1			VDGSFLAR	PTN11_HUMAN	597	2SHP;	X-ray	2.00 A	A/B	3-529;	88.2747	25	A	199.7	0.14375	TTTEEEEE
Q9HD40	T325	PSLDVLItLLsLGSN	human		1			VLITLLSL	SPCS_HUMAN	501	3HL2;	X-ray	2.81 A	A/B/C/D	1-501;	100	322	A	180.81	0.14375	HHHHHHHH
Q9Y3D6	Y76	EQRDYVFyLAVGNyR	human			1		YVFYLAVG	FIS1_HUMAN	152	1PC2;	NMR	-	A	1-145;	95.3947	73	A	196.41	0.145	HHHHHHHH	1NZN;	X-ray	2.00 A	A	1-123;	80.9211	76	A	148.93	0.11	HHHHHHHH
P05091	Y149	VLKCLRyyAGWADKy	human		1	1		LRYYAGWA	ALDH2_HUMAN	517	1ZUM;	X-ray	2.10 A	A/B/C/D/E/F/G/H/I/J/K/L	18-517;	96.7118	129	A	228.06	0.145	HHHHHHHH	2ONO;	X-ray	2.15 A	A/B/C/D/E/F/G/H	18-517;	96.7118	129	A	206.12	0.1325	HHHHHHHH
Q9Z2U0	T31	EAVKKGStAVGVRGK	mouse		1			KGSTAVGV	PSA7_MOUSE	248	3UNE;	X-ray	3.20 A	C/Q/e/s	1-248;	100	28	C	206.25	0.145	HCCEEEEE	3UNB;	X-ray	2.90 A	C/Q/e/s	1-248;	100	27	C	193.16	0.135	HCCCEEEE
P43490	Y34	PPNTSKVySyFECRE	human		1	11		SKVYSYFE	NAMPT_HUMAN	491	3DHD;	X-ray	2.00 A	A/B	1-484;	98.5743	31	A	220.56	0.145	EEEEEEEE	2GVG;	X-ray	2.20 A	A/B/C/D/E/F	1-491;	100	31	A	204.13	0.13625	EEEEEEEE	SKVYSYFE	GSK3	S...S	SKVYSYFE	ABL	(I|V|L)Y..(P|F)
P61981	Y131	LkMkGDyyRYLAEVA	human		2	20		GDYYRYLA	1433G_HUMAN	247	4E2E;	X-ray	2.25 A	A	1-247;	100	128	A	224.94	0.145	HHHHHHHH	3UZD;	X-ray	1.86 A	A	1-247;	100	128	A	209.79	0.1375	HHHHHHHH
Q9NZ08	S179	GELRILAsTQFEPtA	human		1			ILASTQFE	ERAP1_HUMAN	941	3MDJ;	X-ray	2.95 A	A/B/C	37-939;	95.9617	176	A	201.37	0.145	EEEEEETT	3QNF;	X-ray	3.00 A	A/B/C	1-941;	100	176	A	192.12	0.1375	EEEEEETT
P08185	S78	SMALAMLsLGTCGHT	human			1		AMLSLGTC	CBG_HUMAN	405	2VDY;	X-ray	2.30 A	A/B	33-405;	92.0988	53	A	180.72	0.145	HHHHHCCC	2VDX;	X-ray	1.84 A	A/B	33-405;	92.0988	53	A	173.39	0.13875	HHHHHCCC	AMLSLGTC	CK1*	S..(S|T)
P18754	T306	FSGGQHHtVCMDsEG	human			1		QHHTVCMD	RCC1_HUMAN	421	1I2M;	X-ray	1.76 A	B/D	20-421;	95.4869	303	B	208.54	0.145	TTEEEEEE	1A12;	X-ray	1.70 A	A/B/C	9-421;	98.0998	303	A	199.25	0.14	TTEEEEEE
O00757	Y259	DVHRTLVyGGIFLYP	human		1	1		TLVYGGIF	F16P2_HUMAN	339	3IFA;	X-ray	1.93 A	A/B/C/D	2-339;	99.705	255	A	194.25	0.145	HHHHCCEE	3IFC;	X-ray	1.97 A	A/B/C/D	2-339;	99.705	255	A	193.76	0.14375	HHHHCCEE
P48728	S349	TKIGTVTsGCPsPSL	human			2		TVTSGCPS	GCST_HUMAN	403	1WSR;	X-ray	2.00 A	A/B	29-403;	93.0521	318	A	173.9	0.145	EEEEEEEE	1WSV;	X-ray	2.60 A	A/B	29-403;	93.0521	318	A	173.34	0.145	EEEEEEEE	TVTSGCPS	GSK3	S...S
Q14974	Y529	NNLRSSAyESLMEIV	human		1			SSAYESLM	IMB1_HUMAN	876	2Q5D;	X-ray	3.20 A	A/B	1-876;	100	526	A	204.85	0.14625	HHHHHHHH	2QNA;	X-ray	2.84 A	A	127-875;	85.5023	526	A	170.32	0.12125	HHHHHHHH	SSAYESLM	GSK3	S...S
P36959	Y267	GRKLKLFyGMssDTA	human		1			KLFYGMSS	GMPR1_HUMAN	345	2BLE;	X-ray	1.90 A	A	1-345;	100	264	A	215.38	0.14625	EEEETTTT	2BWG;	X-ray	2.40 A	A/B/C/D	1-345;	100	264	A	196.26	0.13375	EEEETTTT
P04062	Y451	DITKDTFyKQPMFYH	human		1			DTFYKQPM	GLCM_HUMAN	536	3KEH;	X-ray	2.80 A	A/B	40-536;	92.7239	409	A	211.39	0.14625	TEEEECHH	2J25;	X-ray	2.90 A	A/B	40-536;	92.7239	409	A	195.63	0.135	CEEEECHH
P31946	Y127	yLkMkGDyFRyLSEV	human		1	2		KGDYFRYL	1433B_HUMAN	246	2C23;	X-ray	2.65 A	A	1-239;	97.1545	124	A	232.48	0.14625	HHHHHHHH	2BQ0;	X-ray	2.50 A	A/B	1-239;	97.1545	124	A	224.32	0.14125	HHHHHHHH
P04406	S148	DNsLkIIsNAsCttN	human	1	2	1		KIISNASC	G3P_HUMAN	335	3GPD;	X-ray	3.50 A	G/R	2-335;	99.7015	144	R	206.35	0.14625	TEEEECCH	1ZNQ;	X-ray	2.50 A	O/P/Q/R	1-335;	100	145	O	204.69	0.145	TEEECCCH	KIISNASC	CK1*	S..(S|T)
NP_001158182	S100	DRVKLMEsLVVGDIA	human			1		LMESLVVG	GCST_HUMAN	403	1WSR;	X-ray	2.00 A	A/B	29-403;	93.0521	69	A	196.44	0.14625	HHHHCBCC	1WSV;	X-ray	2.60 A	A/B	29-403;	93.0521	69	A	196.41	0.145	HHHHCBCC
Q9Y2Q3	S98	MLEKGsLsAMRFLTA	human		1			GSLSAMRF	GSTK1_HUMAN	226	1YZX;	X-ray	1.93 A	A/B	1-226;	100	95	A	199.31	0.14625	CCHHHHHH	3RPP;	X-ray	1.80 A	A/B/C	1-226;	100	95	A	194.32	0.145	CCHHHHHH
P00367	Y439	AGGVTVsyFEWLKNL	human		1	2		TVSYFEWL	DHE3_HUMAN	558	1NR1;	X-ray	3.30 A	A/B/C/D/E/F	63-558;	88.8889	383	A	206.22	0.14625	HHHHHHHH	1L1F;	X-ray	2.70 A	A/B/C/D/E/F	54-558;	90.5018	383	A	201.72	0.14625	HHHHHHHH
P00966	Y322	LKFAELVyTGFWHSP	human		2	22		ELVYTGFW	ASSY_HUMAN	412	2NZ2;	X-ray	2.40 A	A	1-412;	100	319	A	207	0.14625	HHHHHCTT												ELVYTGFW	ABL	(I|V|L)Y..(P|F)
Q9NPZ5	S205	MRTTRKVsVWPVGLV	human			1		RKVSVWPV	B3GA2_HUMAN	323	2D0J;	X-ray	2.00 A	A/B/C/D	78-323;	76.161	202	A	253.39	0.14625	TTEEECCE												RKVSVWPV	CaMK2	R..(S|T)
Q9NTM9	T171	LGFERVLtSGCDSSA	human			1		RVLTSGCD	CUTC_HUMAN	273	3IWP;	X-ray	2.50 A	A/B/C/D/E/F/G/H/I/J/K/L	1-273;	100	168	A	202.21	0.14625	EEEETTTT												RVLTSGCD	CaMK2	R..(S|T)
Q9UKU7	S216	GPGPkGIsCIVVEkG	human			20		KGISCIVV	ACAD8_HUMAN	415	1RX0;	X-ray	1.77 A	A/B/C/D	24-415;	94.4578	191	A	211.57	0.14625	GGEEEEEE
Q9Y2A7	T908	DsVLKRMtIIGVILS	human			1		KRMTIIGV	NCKP1_HUMAN	1128	3P8C;	X-ray	2.29 A	B	1-1128;	100	905	B	246.01	0.14625	HHHHHHHH
P14324	Y265	RYKSIVKyKTAFYSF	human			1		IVKYKTAF	FPPS_HUMAN	419	3N3L;	X-ray	2.74 A	F	72-419;	83.0549	196	F	224.83	0.1475	HHHHHHHH	3N45;	X-ray	1.88 A	F	72-419;	83.0549	196	F	199.06	0.13	HHHHHHHH
P05091	Y148	MVLKCLRyyAGWADK	human		1	1		CLRYYAGW	ALDH2_HUMAN	517	1ZUM;	X-ray	2.10 A	A/B/C/D/E/F/G/H/I/J/K/L	18-517;	96.7118	128	A	230.75	0.1475	HHHHHHHH	2ONO;	X-ray	2.15 A	A/B/C/D/E/F/G/H	18-517;	96.7118	128	A	206.93	0.1325	HHHHHHHH
P41250	S606	DEQRTFFsFPAVVAP	human			2		TFFSFPAV	SYG_HUMAN	739	2ZXF;	X-ray	3.40 A	A	55-739;	92.6928	549	A	187.4	0.1475	EEECCTTT	2PMF;	X-ray	2.85 A	A	55-739;	92.6928	549	A	180.46	0.14375	EEECCTTT
Q9Z2X2	Y112	NGCTPLHyAASKNRH	mouse			5		PLHYAASK	PSD10_MOUSE	231	2DWZ;	X-ray	2.40 A	A/C	1-231;	100	109	A	227.15	0.1475	HHHHHHHH	3AJI;	X-ray	2.05 A	A/C	1-231;	100	109	A	222.06	0.145	HHHHHHHH
P27348	Y125	YLkMkGDyFRYLAEV	human		1	1		KGDYFRYL	1433T_HUMAN	245	2BTP;	X-ray	2.80 A	A/B	1-234;	95.5102	122	A	235.3	0.1475	HHHHHHHH
P53004	Y72	SQEVEVAyICSESSS	human	1				EVAYICSE	BIEA_HUMAN	296	2H63;	X-ray	2.70 A	A/B/C/D	7-296;	97.973	69	A	211.31	0.1475	TEEEECCC
Q9BS40	Y20	AALVAQNyINYQQGT	human		1	1		AQNYINYQ	LXN_HUMAN	222	2BO9;	X-ray	1.60 A	B/D	1-222;	100	17	B	226.26	0.1475	HHHHHHHH
P00325	T151	TSTFSQytVVDENAV	human			3		SQYTVVDE	ADH1B_HUMAN	375	3HUD;	X-ray	3.20 A	A/B	2-375;	99.7333	147	A	213.33	0.14875	BTEEEEET	1HDZ;	X-ray	2.50 A	A/B	2-375;	99.7333	147	A	185.68	0.12875	BTEEEEEG	SQYTVVDE	CK1*	S..(S|T)
P21397	Y268	HEHYECKyVINAIPP	human			1		ECKYVINA	AOFA_HUMAN	527	2BXR;	X-ray	3.00 A	A/B	1-527;	100	265	A	225.76	0.14875	EEEEEEEC	2Z5X;	X-ray	2.20 A	A	12-524;	97.3435	265	A	198.86	0.12875	EEEEEEEC
P36959	Y318	GLRSTCTyVGAAKLK	human			24		TCTYVGAA	GMPR1_HUMAN	345	2BLE;	X-ray	1.90 A	A	1-345;	100	315	A	187.9	0.14875	HHHHHCTT	2BWG;	X-ray	2.40 A	A/B/C/D	1-345;	100	315	A	174.08	0.1375	HHHHHCTT
O43252	Y518	MVAGANFyIVGRDPA	human		1			ANFYIVGR	PAPS1_HUMAN	624	1X6V;	X-ray	1.75 A	A/B	1-624;	100	515	B	225.31	0.14875	TTEEEETT	1XJQ;	X-ray	2.06 A	A/B	1-624;	100	515	B	215.12	0.14	TTEEEETT
P31946	Y120	QPESkVFyLkMkGDy	human			1		KVFYLKMK	1433B_HUMAN	246	2C23;	X-ray	2.65 A	A	1-239;	97.1545	117	A	250.95	0.14875	HHHHHHHH	2BQ0;	X-ray	2.50 A	A/B	1-239;	97.1545	117	A	240.07	0.1425	HHHHHHHH
O15305	S130	RNGMLNVsPIGRSCS	human			1		LNVSPIGR	PMM2_HUMAN	246	2Q4R;	X-ray	2.09 A	A	2-246;	99.5935	127	A	218.83	0.14875	EEETTTTT	2AMY;	X-ray	2.09 A	A	2-246;	99.5935	127	A	214.63	0.14375	EEETTTTT	RNGMLNVSPIGRSCS	PKD	(L|I).R..(S|T)
AAL76093	S744	EFDFyLCsHAGIQGt	human		1			YLCSHAGI	AGO2_HUMAN	859	4EI1;	X-ray	2.30 A	A	1-859;	100	749	A	194.84	0.14875	EEECCCCC	4EI3;	X-ray	2.89 A	A	1-859;	100	749	A	194	0.1475	EEECCCCC
P06733	S291	IkDyPVVsIEDPFDQ	human			1		PVVSIEDP	ENOA_HUMAN	434	3B97;	X-ray	2.20 A	A/B/C/D	2-434;	99.7696	287	A	194.26	0.14875	TEEEEETT	2PSN;	X-ray	2.20 A	A/B/C/D	1-434;	100	287	A	194.08	0.14875	TEEEEETT
P53041	S403	SISKRGVsCQFGPDV	human			1		RGVSCQFG	PPP5_HUMAN	499	1WAO;	X-ray	2.90 A	1/2/3/4	23-499;	95.5912	400	1	215.24	0.14875	TTCCEEEC												RGVSCQFG	CaMK2	R..(S|T)
O14980	S264	VPMFRNVsLKCLTEI	human		1			RNVSLKCL	XPO1_HUMAN	1071	3GB8;	X-ray	2.90 A	A	1-1071;	100	261	A	226.6	0.14875	HHHHHHHH												RNVSLKCL	CaMK2	R..(S|T)
O43488	Y223	RHFGLRFyAyNPLAG	human		1	1		LRFYAYNP	ARK72_HUMAN	359	2BP1;	X-ray	2.40 A	A/B/C/D	1-359;	100	221	A	227.08	0.14875	CEEEEETT
P11511	Y361	KVMENFIyESMRYQP	human	1				NFIYESMR	CP19A_HUMAN	503	3EQM;	X-ray	2.90 A	A	1-503;	100	358	A	232.2	0.14875	HHHHHHHH
P04410	Y195	PNGLSDPyVkLkLIP	rat			9		SDPYVKLK	KPCB_RAT	671	3PFQ;	X-ray	4.00 A	A	1-661;	98.5097	192	A	231.6	0.14875	CCEEEEEE
Q91WR5	T88	YTSKVWCtsLHPELV	mouse		1			VWCTSLHP	AK1CL_MOUSE	323	2HEJ;	X-ray	1.35 A	A/B	1-323;	100	85	A	199.69	0.15	ETTTTTTT	2P5N;	X-ray	1.80 A	A/B	1-323;	100	85	A	178.46	0.135	ETTTTTCH
Q93088	Y305	GCCGFEPyHIRAIAE	human			1		FEPYHIRA	BHMT1_HUMAN	406	1LT7;	X-ray	2.15 A	A/B	3-406;	99.5074	302	A	239.77	0.15	TCHHHHHH	1LT8;	X-ray	2.05 A	A/B	3-406;	99.5074	302	A	212.65	0.135	TCHHHHHH
P41222	T147	GEDFRMAtLySRTQT	human			3		RMATLYSR	PTGDS_HUMAN	190	3O22;	X-ray	1.40 A	A	29-190;	85.2632	144	A	265.17	0.15	EEEEEEET	3O2Y;	X-ray	1.70 A	A/B	29-190;	85.2632	144	A	249.45	0.14125	EEEEEEET	RMATLYSR	CaMK2	R..(S|T)
P07686	T209	HRGILIDtsRHYLPV	human			1		LIDTSRHY	HEXB_HUMAN	556	2GJX;	X-ray	2.80 A	B/C/F/G	50-556;	91.1871	206	B	230.31	0.15	EEETTTTT	1NOW;	X-ray	2.20 A	A/B	50-556;	91.1871	206	A	224.17	0.14375	EEETTTTT
Q9Y2A7	S838	SDISEMRsLsELLGP	human			1		EMRSLSEL	NCKP1_HUMAN	1128	3P8C;	X-ray	2.29 A	B	1-1128;	100	835	B	237.57	0.15	HHHHHHHH												EMRSLSEL	CaMK2	R..(S|T)
P35270	S35	ASLLsPGsVLVLsAR	human			2		SPGSVLVL	SPRE_HUMAN	261	1Z6Z;	X-ray	2.50 A	A/B/C/D/E/F	5-261;	98.4674	29	A	184.08	0.15	TTTTEEEE												SPGSVLVL	CK1*	S..(S|T)
P27361	S170	LHRDLKPsNLLINTT	human		1			LKPSNLLI	MK03_HUMAN	379	2ZOQ;	X-ray	2.39 A	A/B	1-379;	100	167	A	207.17	0.15	TCGGGEEE
P15848	Y165	TRRGFDtyFGyLLGS	human			1		FDTYFGYL	ARSB_HUMAN	533	1FSU;	X-ray	2.50 A	A	42-533;	92.3077	162	A	200.96	0.15	TTEEEEEC
P15848	T164	PTRRGFDtyFGyLLG	human			1		GFDTYFGY	ARSB_HUMAN	533	1FSU;	X-ray	2.50 A	A	42-533;	92.3077	161	A	197.04	0.15	CTTEEEEE
P25774	Y262	RHPSFFLyRSGVYYE	human			1		FFLYRSGV	CATS_HUMAN	331	2C0Y;	X-ray	2.10 A	A	17-331;	95.1662	244	A	215.36	0.15	HHHEEEEE
Q9C0B1	Y199	DIkSRAAyNVTLLNF	human		1	1		RAAYNVTL	FTO_HUMAN	505	3LFM;	X-ray	2.50 A	A	32-505;	93.8614	196	A	216.64	0.15	HHTTCEEE
P46926	T68	LSFkYVktFNMDEYV	human			1		YVKTFNMD	GNPI1_HUMAN	289	1NE7;	X-ray	1.75 A	A/B/C/D/E/F	1-289;	100	65	A	220.4	0.15	TEEEEECE
Q96FE5	S295	YLRFLNLsyNPIstI	human			1		LNLSYNPI	LIGO1_HUMAN	620	2ID5;	X-ray	2.70 A	A/B/C/D	40-516;	76.9355	253	A	198.87	0.15	EETTTTTT
Q13253	Y172	GSRFWPRyVKVGSCF	human			1		WPRYVKVG	NOGG_HUMAN	232	1M4U;	X-ray	2.42 A	A	28-232;	88.3621	169	A	242.16	0.15	ETTEEEEE
P97443	Y349	VFADTNLyVLRLLSI	mouse			1		TNLYVLRL	SMYD1_MOUSE	490	3N71;	X-ray	2.30 A	A	1-490;	100	346	A	230.97	0.15	TTHHHHHH
P45974	S216	WLNLtDGsILCGRRY	human		1			TDGSILCG	UBP5_HUMAN	858	3IHP;	X-ray	2.80 A	A/B	1-858;	100	213	A	174.59	0.15	TTTCEEEC
P63104	Y126	LkMkGDyyRYLAEVA	human		2	20		GDYYRYLA	1433Z_HUMAN	245	2O02;	X-ray	1.50 A	A/B	1-230;	93.8776	123	A	233.63	0.15125	HHHHHHHH	2WH0;	X-ray	2.25 A	A/B/C/D	1-245;	100	123	A	198.61	0.12875	HHHHHHHH
Q16531	S720	RTVPLyEsPRKICYQ	human		1			LYESPRKI	DDB1_HUMAN	1140	3I7H;	X-ray	2.90 A	A	1-1140;	100	717	A	250.41	0.15125	CCCEEEEE	3I7P;	X-ray	3.00 A	A	1-1140;	100	717	A	223.26	0.13375	CCCEEEEE	LYESPRKI	CDK	(S|T)P.(K|R)	LYESPRKI	ABL	(I|V|L)Y..(P|F)
P19367	S155	LPVGFTFsFPCQQSK	human			1		FTFSFPCQ	HXK1_HUMAN	917	1HKB;	X-ray	2.80 A	A/B	1-917;	100	152	A	211.06	0.15125	EEETTCEE	1CZA;	X-ray	1.90 A	N	1-917;	100	152	N	195.74	0.14	EEETTCEE
P49902	S439	MCYGMMGsLFRSGSR	human			1		MMGSLFRS	5NTC_HUMAN	561	2XJD;	X-ray	2.00 A	A	1-536;	95.5437	436	A	234.42	0.15125	TTTTTTEE	2XCX;	X-ray	2.30 A	A	1-536;	95.5437	436	A	222.98	0.14125	TTTTTTEE	MCYGMMGSLFRSGSR	PKD	(L|I).R..(S|T)	MMGSLFRS	GSK3	S...S
P13864	T1367	LssGPFRtITVRDTM	mouse			1		PFRTITVR	DNMT1_MOUSE	1620	3AV4;	X-ray	2.75 A	A	291-1620;	82.0988	1364	A	248.66	0.15125	CBCCCCHH	3AV6;	X-ray	3.09 A	A	291-1620;	82.0988	1364	A	238.96	0.14625	CBCCCCHH	PFRTITVR	CaMK2	R..(S|T)
P12277	S128	LDPNyVLsSRVRtGR	human			1		YVLSSRVR	KCRB_HUMAN	381	3DRE;	X-ray	2.20 A	A/B	1-381;	100	125	A	243.19	0.15125	TEEEEEEE	3B6R;	X-ray	2.00 A	A/B	1-381;	100	125	A	237.63	0.14625	TEEEEEEE
Q9H7C9	T64	VVEKGVQtLVIGRGM	human		1			GVQTLVIG	CK067_HUMAN	122	2AB1;	X-ray	2.59 A	A/B	2-122;	99.1803	61	A	196.2	0.15125	CTTEEEEE	2Q4Q;	X-ray	2.59 A	A/B	2-122;	99.1803	61	A	192.64	0.1475	CTTEEEEE
Q9NVS9	Y212	SWGGYVLyPQVMEFW	human			1		YVLYPQVM	PNPO_HUMAN	261	1NRG;	X-ray	1.95 A	A	1-261;	100	209	A	225.71	0.15125	EEECTTEE	3HY8;	X-ray	2.50 A	A	1-261;	100	209	A	222.23	0.1475	EEECTTEE
P14550	Y210	RGLEVTAySPLGSSD	human		2	2		VTAYSPLG	AK1A1_HUMAN	325	2ALR;	X-ray	2.48 A	A	2-325;	99.6923	206	A	189.71	0.15125	EEEETTTT
P48147	S250	DGRyVLLsIREGCDP	human		1			VLLSIREG	PPCE_HUMAN	710	3DDU;	X-ray	1.56 A	A	2-710;	99.8592	247	A	221.91	0.15125	EEEEEECC
Q9Y617	Y346	GGIRAsLyNAVTIED	human			3		ASLYNAVT	SERC_HUMAN	370	3E77;	X-ray	2.50 A	A/B/C	17-370;	95.6757	343	A	188.45	0.15125	EECTTTTC
Q9HD40	S120	LLNKItNsLVLDIIK	human		1			ITNSLVLD	SPCS_HUMAN	501	3HL2;	X-ray	2.81 A	A/B/C/D	1-501;	100	117	A	187.47	0.15125	HHHHHHHH
P09110	T389	TGARQVItLLNELkR	human			3		QVITLLNE	THIK_HUMAN	424	2IIK;	X-ray	2.55 A	A/B	30-423;	92.9245	387	A	212.36	0.15125	HHHHHHHH
Q86VP6	S672	ALKLGtLsALDILIK	human			1		GTLSALDI	CAND1_HUMAN	1230	4A0C;	X-ray	3.80 A	A/B	1-1230;	100	669	A	182.08	0.1525	HHHHHHHH	1U6G;	X-ray	3.10 A	C	1-1230;	100	669	C	161.53	0.13375	HHHHHHHH
Q15436	T405	FKMGFGGtLEIKTSR	human		1			FGGTLEIK	SC23A_HUMAN	765	2NUT;	X-ray	2.30 A	A	1-765;	100	402	A	218.5	0.1525	EEEEEEEE	3EG9;	X-ray	3.00 A	A	1-764;	99.8693	402	A	203.01	0.14125	EEEEEEEE
Q9P2T1	Y318	GIRSTCTyVGAAKLK	human		1	24		TCTYVGAA	GMPR2_HUMAN	348	2BZN;	X-ray	2.15 A	A/B/C/D/E/F/G/H	10-341;	95.4023	315	A	193.27	0.1525	HHHHHCTT	2A7R;	X-ray	3.00 A	A/B/C/D	1-348;	100	315	A	186.16	0.145	HHHHHCTT
P50440	Y275	QRSQVTNyLGIEWMR	human			1		VTNYLGIE	GATM_HUMAN	423	7JDW;	X-ray	2.37 A	A	38-423;	91.253	272	A	215.1	0.1525	TTCHHHHH	4JDW;	X-ray	2.50 A	A	1-423;	100	272	A	209.15	0.14875	TTCHHHHH
P37837	T105	KIPGRVStEVDARLS	human			1		RVSTEVDA	TALDO_HUMAN	337	1F05;	X-ray	2.45 A	A/B	1-337;	100	102	A	219.69	0.1525	CEEEECCG												RVSTEVDA	CaMK2	R..(S|T)	RVSTEVDA	CK2‡	(S|T)(D|E).(E|D)
P07357	T290	NEKKFIFtRIFTKVQ	human		1			FIFTRIFT	CO8A_HUMAN	584	3OJY;	X-ray	2.51 A	A	31-584;	94.863	257	A	222.09	0.1525	EEEEEEEE												FIFTRIFT	CaMK2	R..(S|T)
P00966	S352	VEGKVQVsVLKGQVy	human		1	1		VQVSVLKG	ASSY_HUMAN	412	2NZ2;	X-ray	2.40 A	A	1-412;	100	349	A	214.64	0.1525	EEEEEETT
O76096	Y88	QIVKGLKyMLEVEIG	human			1		GLKYMLEV	CYTF_HUMAN	145	2CH9;	X-ray	2.10 A	A	20-145;	86.8966	85	A	219.32	0.1525	TEEEEEEE
P30793	Y175	LARIVEIySRRLQVQ	human			1		VEIYSRRL	GCH1_HUMAN	250	1FB1;	X-ray	3.10 A	A/B/C/D/E	55-250;	78.4	172	A	256.28	0.1525	HHHHHTTE
P05122	T282	PHLGYILtCPsNLGt	chicken	1				YILTCPSN	KCRB_CHICK	381	1QH4;	X-ray	1.41 A	A/B/C/D	2-381;	99.7375	279	A	194.68	0.1525	ETCCCGGG
P05122	S285	GYILtCPsNLGtGLR	chicken	1				TCPSNLGT	KCRB_CHICK	381	1QH4;	X-ray	1.41 A	A/B/C/D	2-381;	99.7375	282	A	184.64	0.1525	CCGGGTBT
P09467	Y259	DVHRtLVyGGIFLyP	human		2	50		TLVYGGIF	F16P1_HUMAN	338	2FIX;	X-ray	3.50 A	A/D/H/L	1-338;	100	255	A	209.28	0.15375	HHTTTCEE	3KC0;	X-ray	2.80 A	A/B/C/D	2-338;	99.7041	255	A	188.63	0.1375	HHHHCCEE
P02788	Y112	RQPRTHyyAVAVVKK	human			1		THYYAVAV	TRFL_HUMAN	710	1N76;	X-ray	3.40 A	A	21-710;	97.1831	90	A	216.14	0.15375	CEEEEEEE	1FCK;	X-ray	2.20 A	A	21-710;	97.1831	90	A	196	0.13875	CEEEEEEE
P51649	S63	AALLRTDsFVGGRWL	human			1		RTDSFVGG	SSDH_HUMAN	535	2W8N;	X-ray	2.00 A	A	49-535;	91.028	60	A	210.98	0.15375	CCCEEETT	2W8O;	X-ray	3.40 A	A	49-535;	91.028	60	A	196.84	0.14375	TCCCEETT	AALLRTDSFVGGRWL	PKD	(L|I).R..(S|T)	RTDSFVGG	CaMK2	R..(S|T)
P04040	Y84	KGAGAFGyFEVTHDI	human		4	83		AFGYFEVT	CATA_HUMAN	527	1QQW;	X-ray	2.75 A	A/B/C/D	1-527;	100	81	A	209.63	0.15375	EEEEEEEC	1F4J;	X-ray	2.40 A	A/B/C/D	1-527;	100	81	A	197.15	0.145	EEEEEEEC
Q9NPJ3	T116	QGKTLAFtSVDLTNK	human			1		LAFTSVDL	ACO13_HUMAN	140	2F0X;	X-ray	2.30 A	A/B/C/D/E/F/G/H	1-140;	100	113	A	191.1	0.15375	EEEEEEEE	2H4U;	X-ray	2.20 A	A/B/C/D	19-140;	87.1429	113	A	180.22	0.14625	EEEEEEEE
Q04917	Y130	YLkMkGDyyRyLAEV	human			4		KGDYYRYL	1433F_HUMAN	246	2C74;	X-ray	2.70 A	A/B	1-246;	100	127	A	249.31	0.15375	HHHHHHHH	2C63;	X-ray	2.15 A	A/B/C/D	1-246;	100	127	A	240.25	0.14875	HHHHHHHH
Q08188	S635	CVLMVEGsGLLLGNL	human			1		VEGSGLLL	TGM3_HUMAN	693	1NUG;	X-ray	2.40 A	A/B	2-693;	99.8557	631	A	191	0.15375	EEETTTEE	1NUD;	X-ray	2.70 A	A/B	2-693;	99.8557	631	A	188.32	0.15	EETTTTTC
P24666	Y88	EDFATFDyILCMDES	human			15		TFDYILCM	PPAC_HUMAN	158	3N8I;	X-ray	1.50 A	A	2-158;	99.3671	84	A	205.57	0.15375	HTTEEEEC	5PNT;	X-ray	2.20 A	A	2-158;	99.3671	84	A	204.44	0.15125	HTTEEEEC
Q01970	S814	GHRILPVsAIRSGYH	human		1			LPVSAIRS	PLCB3_HUMAN	1234	3OHM;	X-ray	2.70 A	B	10-886;	71.0697	811	B	211.78	0.15375	EETTTTCC												LPVSAIRS	GSK3	S...S
P10768	S144	PVDPQRMsIFGHsMG	human			1		QRMSIFGH	ESTD_HUMAN	282	3FCX;	X-ray	1.50 A	A/B	1-282;	100	141	A	261.78	0.15375	EEEEEEEE
P14923	Y644	RNEGTATyAAAVLFR	human	1	1	23		TATYAAAV	PLAK_HUMAN	745	3IFQ;	X-ray	2.80 A	A/B	124-676;	74.2282	641	A	194.03	0.15375	HHHHHHHH
P02787	T537	KEGyyGytGAFRCLV	human			5		YGYTGAFR	TRFE_HUMAN	698	2HAU;	X-ray	2.70 A	A/B	23-698;	96.8481	515	A	233.67	0.155	THHHHHHH	3QYT;	X-ray	2.80 A	A	20-698;	97.2779	515	A	177.76	0.115	TCHHHHHH
P05062	S309	yGRALQAsALAAWGG	human			1		LQASALAA	ALDOB_HUMAN	364	1XDL;	X-ray	3.00 A	A/B/C/D/W/X/Y/Z	2-363;	99.4505	305	A	193.15	0.155	HHHHHHHH	1QO5;	X-ray	2.50 A	A/B/C/D/E/F/G/H/I/J/K/L/M/N/O/P/Q/R	2-364;	99.7253	305	A	156.31	0.12375	GHHHHHHH
P61981	S180	LGLALNysVFYYEIQ	human			1		LNYSVFYY	1433G_HUMAN	247	4E2E;	X-ray	2.25 A	A	1-247;	100	177	A	219.34	0.155	HHHHHHHH	3UZD;	X-ray	1.86 A	A	1-247;	100	177	A	210.73	0.14875	HHHHHHHH
P16435	Y374	YRTALTyyLDITNPP	human		1	24		LTYYLDIT	NCPR_HUMAN	677	3QFR;	X-ray	2.40 A	A/B	64-677;	90.6942	374	A	207.78	0.155	HHHHBTTT	3QFC;	X-ray	1.80 A	A/B	64-677;	90.6942	374	A	200.54	0.15	HHHHBTTT
P54578	Y417	IGSNNCGyYDLQAVL	human			1		NCGYYDLQ	UBP14_HUMAN	494	2AYN;	X-ray	3.20 A	A/B/C	91-494;	81.7814	413	A	213.77	0.155	CCCEEEEE	2AYO;	X-ray	3.50 A	A	91-494;	81.7814	413	A	211.47	0.1525	CCCCEEEE
P06732	Y279	MWNQHLGyVLTCPSN	human			4		HLGYVLTC	KCRM_HUMAN	381	1I0E;	X-ray	3.50 A	A/B/C/D	1-381;	100	276	A	203.52	0.155	TTEETCCT
Q9UIV1	Y193	RLFFPVIyDVKYLMk	human		1			PVIYDVKY	CNOT7_HUMAN	285	2D5R;	X-ray	2.50 A	A	11-262;	88.4211	190	A	228.76	0.155	TTEEEHHH
P26440	S155	KYLPKLIsGEyIGAL	human		1	1		KLISGEYI	IVD_HUMAN	423	1IVH;	X-ray	2.60 A	A/B/C/D	30-423;	93.1442	123	A	240.84	0.155	HHHHTTTT
Q14558	Y281	ERGAyKIyVMATHGI	human			1		YKIYVMAT	KPRA_HUMAN	356	2C4K;	X-ray	2.65 A	A/B/C/D/E/F	5-351;	97.4719	278	A	245.35	0.155	EEEEEEEE
Q9UIC8	Y118	EDLLPSKyFEVDFPM	human		1			PSKYFEVD	LCMT1_HUMAN	334	3O7W;	X-ray	2.00 A	A	23-334;	93.4132	115	A	224.34	0.155	TTEEEEEE
Q01970	Y746	SDRKVGIyVEVDMFG	human			1		VGIYVEVD	PLCB3_HUMAN	1234	3OHM;	X-ray	2.70 A	B	10-886;	71.0697	743	B	205.13	0.155	CCEEEEEE
Q9D358	Y88	EDFATFDyILCMDES	mouse			2		TFDYILCM	PPAC_MOUSE	158	2P4U;	X-ray	1.90 A	A/B/C/D	2-158;	99.3671	85	A	211.38	0.155	CTTEEEEC
Q9HCJ6	Y169	PMNFVTAyVMLFEVA	human		1			VTAYVMLF	VAT1L_HUMAN	419	4A27;	X-ray	2.10 A	A/B	41-387;	82.8162	166	A	210.68	0.155	HHHHHHHH
P50135	S176	LIIVVsGssGWDKLW	human			3		VSGSSGWD	HNMT_HUMAN	292	2AOX;	X-ray	3.12 A	A/B	1-292;	100	173	A	187.16	0.15625	ETTTTHHH	1JQD;	X-ray	2.28 A	A/B	1-292;	100	173	A	164.84	0.1375	ETTTTHHH	VSGSSGWD	CK1*	S..(S|T)
P22033	T216	PKEKLTGtIQNDILK	human			1		LTGTIQND	MUTA_HUMAN	750	3BIC;	X-ray	2.60 A	A/B	12-750;	98.5333	213	A	200.43	0.15625	CCEEECCC	2XIQ;	X-ray	1.95 A	A/B	12-750;	98.5333	213	A	180.4	0.1425	CCEEECCC
P29350	S26	kGRGVHGsFLARPSR	human			1		VHGSFLAR	PTN6_HUMAN	595	2B3O;	X-ray	2.80 A	A	1-532;	89.4118	23	A	222.1	0.15625	TTTEEEEE	3PS5;	X-ray	3.10 A	A	1-595;	100	23	A	206.89	0.1425	TTTEEEEE
P12268	Y348	RPQATAVykVSEYAR	human		1	1		TAVYKVSE	IMDH2_HUMAN	514	1B3O;	X-ray	2.90 A	A/B	1-514;	100	345	A	232.36	0.15625	HHHHHHHH	1NF7;	X-ray	2.65 A	A/B	1-514;	100	345	A	214.85	0.145	HHHHHHHH
P29350	Y509	EAQYKFIyVAIAQFI	human		1			KFIYVAIA	PTN6_HUMAN	595	2B3O;	X-ray	2.80 A	A	1-532;	89.4118	506	A	231.14	0.15625	HHHHHHHH	3PS5;	X-ray	3.10 A	A	1-595;	100	506	A	210.17	0.145	HHHHHHHH
P21399	S711	REFNSYGsRRGNDAV	human	3				SYGSRRGN	ACOC_HUMAN	889	2B3X;	X-ray	2.54 A	A	2-889;	99.8875	708	A	237.57	0.15625	BGGGGTTT	2B3Y;	X-ray	1.85 A	A/B	2-889;	99.8875	708	A	225.48	0.15	BGGGGTTT	SYGSRRGN	CK1*	S..(S|T)
Q96IY4	Y380	IYDLGIKySFtIELR	human			1		GIKYSFTI	CBPB2_HUMAN	423	3D66;	X-ray	3.10 A	A/B/C	24-423;	94.5626	355	A	224.23	0.15625	CTTEEEEE	3D67;	X-ray	3.40 A	A/B/C	24-423;	94.5626	355	A	218.02	0.155	CTTEEEEE
P78356	Y98	SRFKFKEyCPMVFRN	human		1	25		FKEYCPMV	PI42B_HUMAN	416	1BO1;	X-ray	3.00 A	A/B	1-416;	100	95	A	243.66	0.15625	EEEETHHH
Q13451	Y243	EPNAELIyEVTLkSF	human			5		ELIYEVTL	FKBP5_HUMAN	457	1KT0;	X-ray	2.70 A	A	1-457;	100	240	A	226.14	0.15625	CEEEEEEE
P60891	Y245	SAGAtRVyAILTHGI	human		1	8		TRVYAILT	PRPS1_HUMAN	318	2H08;	X-ray	2.50 A	A/B	1-318;	100	242	A	239.48	0.1575	EEEEEEEE	2H06;	X-ray	2.20 A	A/B	1-318;	100	242	A	226.91	0.14875	EEEEEEEE
P35236	Y154	GDyINANyIRGYDGK	human			2		NANYIRGY	PTN7_HUMAN	360	3O4T;	X-ray	2.60 A	A	65-360;	82.2222	130	A	246.29	0.1575	EEEEEEEG	2QDP;	X-ray	2.72 A	A	65-360;	82.2222	130	A	234.13	0.14875	EEEEECCG
Q9QUK6	S374	KVALPSLsyLDLsRN	mouse		1			PSLSYLDL	TLR4_MOUSE	835	2Z64;	X-ray	2.84 A	A	27-625;	71.7365	371	A	204.55	0.1575		3VQ1;	X-ray	2.70 A	A/B	22-627;	72.5749	371	A	199.16	0.1525
Q8IVS2	S322	LLAQQLVsPVKWEQT	human		1			QLVSPVKW	FABD_HUMAN	390	2C2N;	X-ray	1.55 A	A/B	60-375;	81.0256	283	A	225.8	0.1575	HHCCCEEH												QLVSPVKW	CDK	(S|T)P.(K|R)
P17540	S170	SRVRtGRsIRGLSLP	human		1			TGRSIRGL	KCRS_HUMAN	419	2GL6;	X-ray	2.30 A	A/B/C/D/E/F/G/H	27-416;	93.0788	167	A	244.11	0.1575	EEECBTTT
Q9Y5Z0	Y93	GDSGRGYyLEMLIGT	human		1	1		RGYYLEML	BACE2_HUMAN	518	2EWY;	X-ray	3.10 A	A/B/C/D	78-460;	73.9382	28	A	270.15	0.1575	TEEEEEEE
Q14558	T132	AGLTHIItMDLHQKE	human		1			HIITMDLH	KPRA_HUMAN	356	2C4K;	X-ray	2.65 A	A/B/C/D/E/F	5-351;	97.4719	129	A	220.22	0.1575	EEEEECTT
P53602	T50	LHQDQLKtTTTAVIS	human		1			QLKTTTTA	MVD1_HUMAN	400	3D4J;	X-ray	2.40 A	A/B	1-400;	100	47	A	224.16	0.1575	TTCEEEEE
P31939	Y464	LAGDkANyWWLRHHP	human			9		KANYWWLR	PUR9_HUMAN	592	1PKX;	X-ray	1.90 A	A/B/C/D	1-592;	100	461	A	261.8	0.15875	HHHHHHHH	1P4R;	X-ray	2.55 A	A/B	1-592;	100	461	A	242.44	0.145	HHHHHHHH
P14618	T50	RNtGIICtIGPASRs	human			1		IICTIGPA	KPYM_HUMAN	531	3G2G;	X-ray	2.00 A	A/B/C/D	1-531;	100	47	A	199.56	0.15875	EEEECTTT	3GR4;	X-ray	1.60 A	A/B/C/D	1-531;	100	47	A	190.67	0.15125	EEEECTTT
O75396	T5	___MVLLtMIARVAD	human			1		VLLTMIAR	SC22B_HUMAN	215	2NUT;	X-ray	2.30 A	C	1-195;	90.6977	2	C	226.04	0.15875	CCCEEEEE	3EGX;	X-ray	3.30 A	C	1-157;	73.0233	2	C	219.92	0.15125	CCCEEEEE
P07686	S210	RGILIDtsRHYLPVK	human			1		IDTSRHYL	HEXB_HUMAN	556	2GJX;	X-ray	2.80 A	B/C/F/G	50-556;	91.1871	207	B	241.89	0.15875	EETTTTTC	1NOW;	X-ray	2.20 A	A/B	50-556;	91.1871	207	A	235.64	0.15375	EETTTTTC
Q9UBE0	S37	AQkRLRAsRVLLVGL	human			1		LRASRVLL	SAE1_HUMAN	346	3KYD;	X-ray	2.61 A	A	1-346;	100	34	A	253.78	0.15875	HHCCEEEE	1Y8Q;	X-ray	2.25 A	A/C	1-346;	100	34	A	244.36	0.15375	HHCCEEEE
P08637	Y170	tLKDsGsyFCRGLFG	human			1		SGSYFCRG	FCG3A_HUMAN	254	3SGK;	X-ray	2.40 A	C	19-208;	74.8031	149	C	219.99	0.15875	CEEEEEEE	3SGJ;	X-ray	2.20 A	C	19-208;	74.8031	149	C	218.17	0.1575	CEEEEEEE
O35423	S297	SLYCLREsLALIAER	mouse		1			LRESLALI	SPYA_MOUSE	413	3KGX;	X-ray	1.80 A	A/B	23-413;	94.6731	294	A	232.06	0.15875	HHHHHHHH	3KGW;	X-ray	1.65 A	A/B	23-413;	94.6731	294	A	226.62	0.1575	HHHHHHHH
P36507	S198	MHRDVkPsNILVNSR	human		1			VKPSNILV	MP2K2_HUMAN	400	1S9I;	X-ray	3.20 A	A/B	55-400;	86.5	195	A	213.27	0.15875	TCGGGEEE
P02511	T144	LSSDGVLtVNGPRKQ	human			1		GVLTVNGP	CRYAB_HUMAN	175	2KLR;	NMR	-	A/B	1-175;	100	141	A	191.3	0.15875	TEEEEEEE
P01942	Y25	IGGHGAEyGAEALER	mouse		1	26		GAEYGAEA	HBA_MOUSE	142	3HRW;	X-ray	2.80 A	A/C	2-142;	99.2958	21	A	224.4	0.15875	HHHHHHHH
Q96FE5	Y296	LRFLNLsyNPIstIE	human			1		NLSYNPIS	LIGO1_HUMAN	620	2ID5;	X-ray	2.70 A	A/B/C/D	40-516;	76.9355	254	A	207.56	0.15875	ETTTTTTC
P53602	Y302	HGDTKVAytFDAGPN	human			1		KVAYTFDA	MVD1_HUMAN	400	3D4J;	X-ray	2.40 A	A/B	1-400;	100	299	A	222.22	0.15875	CEEEEECC
Q8NBP7	S235	THLAGVVsGRDAGVA	human		1			GVVSGRDA	PCSK9_HUMAN	692	2P4E;	X-ray	1.98 A	A/P	1-692;	100	232	A	230.3	0.15875	HHHHTTTT
P53041	S387	PMCDLLWsDPQPQNG	human			1		LLWSDPQP	PPP5_HUMAN	499	1WAO;	X-ray	2.90 A	1/2/3/4	23-499;	95.5912	384	1	219.3	0.15875	HHHCEECC
Q8NBZ7	T183	LKtNTIGtLNMLGLA	human		1	1		TIGTLNML	UXS1_HUMAN	420	4EF7;	X-ray	2.50 A	A/B	85-420;	80	180	A	199.99	0.15875	HHHHHHHH
P00558	T243	IGGGMAFtFLKVLNN	human		1			MAFTFLKV	PGK1_HUMAN	417	3C3C;	X-ray	2.40 A	A/B	1-417;	100	239	A	229.48	0.16	HHHHHHHH	2ZGV;	X-ray	2.00 A	A	1-417;	100	239	A	207.64	0.1425	HHHHHHHH
P02679	Y288	GRTSTADyAMFKVGP	human		1	2		TADYAMFK	FIBG_HUMAN	453	2XNX;	X-ray	3.30 A	C/F/I/L	114-432;	70.4194	259	C	228.6	0.16	EEEEEEEE	1N8E;	X-ray	4.50 A	C/F	114-433;	70.6402	259	C	207.45	0.14375
P27338	Y60	yVDLGGSyVGPTQNR	human			1		GGSYVGPT	AOFB_HUMAN	520	2VRL;	X-ray	2.40 A	A/B	1-520;	100	57	A	197.09	0.16	EBCEETTT	2C72;	X-ray	2.00 A	A/B	2-519;	99.6154	57	A	180.26	0.1475	TTCEETTT
P05089	S72	QIVKNPRsVGKASEQ	human			1		NPRSVGKA	ARGI1_HUMAN	322	2AEB;	X-ray	1.29 A	A/B	1-322;	100	69	A	247.39	0.16	THHHHHHH	3THE;	X-ray	1.97 A	A/B	1-322;	100	69	A	226.69	0.1475	THHHHHHH
P04406	T176	GIVEGLMtTVHAItA	human			2		GLMTTVHA	G3P_HUMAN	335	1ZNQ;	X-ray	2.50 A	O/P/Q/R	1-335;	100	173	O	204.83	0.16	EEEEEEEC	1U8F;	X-ray	1.75 A	O/P/Q/R	1-335;	100	173	O	199.23	0.1525	EEEEEEEC
P06745	Y351	YMHRFAAyFQQGDME	mouse			1		FAAYFQQG	G6PI_MOUSE	558	1U0F;	X-ray	1.60 A	A/B	1-558;	100	347	A	231.36	0.16	HHHHHHHH	1U0G;	X-ray	1.70 A	A/B	1-558;	100	347	A	219.79	0.15375	HHHHHHHH
P16435	Y564	VGETLLYyGCRRSDE	human			1		LLYYGCRR	NCPR_HUMAN	677	3QFC;	X-ray	1.80 A	A/B	64-677;	90.6942	564	A	286.4	0.16	EEEEEETT	3QFR;	X-ray	2.40 A	A/B	64-677;	90.6942	564	A	282.5	0.15875	EEEEEECT
Q8CG76	T48	GAPLRPAtVLGTMEM	mouse		1			RPATVLGT	ARK72_MOUSE	367	2C91;	X-ray	2.30 A	A/B/C/D/E/F/G/H/I/J	30-367;	92.0981	5	A	231.83	0.16	CCEEEEET												RPATVLGT	CaMK2	R..(S|T)
P48426	Y93	SHFkFKEyCPMVFRN	human		1	25		FKEYCPMV	PI42A_HUMAN	406	2YBX;	X-ray	2.56 A	A/B	35-405;	91.3793	90	A	249.62	0.16	EEEETHHH
Q8N2K1	Y46	SNILEWHyVVRGPEM	human			1		EWHYVVRG	UB2J2_HUMAN	259	2F4W;	X-ray	2.00 A	A/B	1-185;	71.4286	43	A	253.89	0.16	EEEEEEEE
P04062	Y412	sIITNLLyHVVGWTD	human			1		NLLYHVVG	GLCM_HUMAN	536	2NT1;	X-ray	2.30 A	A/B/C/D	40-536;	92.7239	370	A	216.87	0.16125	HHHHCEEE	2V3E;	X-ray	2.00 A	A/B	40-536;	92.7239	370	A	192.57	0.1425	HHHHCEEE
P18031	Y271	ADQLRFSyLAVIEGA	human		1			RFSYLAVI	PTN1_HUMAN	435	2HNP;	X-ray	2.85 A	A	1-321;	73.7931	268	A	239.09	0.16125	HHHHHHHH	1A5Y;	X-ray	2.50 A	A	1-330;	75.8621	268	A	215.3	0.1425	HHHHHHHH
P19784	Y210	LLVDYQMyDYSLDMW	human			1		YQMYDYSL	CSK22_HUMAN	350	3OFM;	X-ray	2.00 A	A	1-350;	100	207	A	253.76	0.16125	TTTTCHHH	3E3B;	X-ray	3.20 A	X	1-334;	95.4286	207	X	234.26	0.15	TTTTCHHH
P07686	S201	IIDSPRFsHRGILID	human			1		PRFSHRGI	HEXB_HUMAN	556	3LMY;	X-ray	2.80 A	A/B	1-556;	100	198	A	260.43	0.16125	TTTTEEEE	1O7A;	X-ray	2.25 A	A/B/C/D/E/F	42-556;	92.6259	198	A	248.68	0.1525	TTTTEEEE
P38117	T182	LKLPAVVtADLRLNE	human			2		AVVTADLR	ETFB_HUMAN	255	1T9G;	X-ray	2.90 A	S	1-255;	100	179	S	252.96	0.16125	EEEEETTT	2A1T;	X-ray	2.80 A	S	1-255;	100	179	S	240.39	0.155	EEEEETTT
P16152	Y253	EGAETPVyLALLPPD	human		1	8		TPVYLALL	CBR1_HUMAN	277	3BHJ;	X-ray	1.77 A	A	2-277;	99.639	249	A	214.36	0.16125	HHHHHHHC	1WMA;	X-ray	1.24 A	A	2-276;	99.278	249	A	208.68	0.1575	HHHHHHHC
O88844	Y208	LSKGWPLyLSTKNTI	mouse			1		WPLYLSTK	HC_MOUSE	414	2CMJ;	X-ray	1.99 A	A/B	4-413;	99.0338	205	A	240.05	0.16125	CCEEEEET	2CMV;	X-ray	2.52 A	A/B	4-413;	99.0338	205	A	238.47	0.15875	CCEEEEET
P68136	S35	APRAVFPsIVGRPRH	rat		1			VFPSIVGR	ACTS_RAT	377	3U9D;	X-ray	2.50 A	A/C	3-377;	99.4695	30	A	240.05	0.16125	EEECCEEE
Q13616	Y425	SPELLARyCDSLLkK	human		1			LARYCDSL	CUL1_HUMAN	776	1LDJ;	X-ray	3.00 A	A	17-776;	97.9381	422	A	228.62	0.16125	HHHHHHHH
O00411	T993	TRKVVKQtVMTVVYG	human			1		VKQTVMTV	RPOM_HUMAN	1230	3SPA;	X-ray	2.50 A	A	105-1230;	91.5447	990	A	242.87	0.16125	HHHHHHHH
Q9HAV4	S607	VRRHACssIIKMCRD	human			1		ACSSIIKM	XPO5_HUMAN	1204	3A6P;	X-ray	2.92 A	A/F	1-1204;	100	604	A	236.25	0.16125	HHHHHHHH
P06276	T221	GGNPKSVtLFGEsAG	human			1		KSVTLFGE	CHLE_HUMAN	602	3DJY;	X-ray	2.10 A	A	29-557;	87.8738	190	A	244.16	0.1625	EEEEEEEC	2J4C;	X-ray	2.75 A	A	29-557;	87.8738	190	A	215.21	0.14	EEEEEEEE
Q86VP6	T670	QRALKLGtLsALDIL	human			1		KLGTLSAL	CAND1_HUMAN	1230	4A0C;	X-ray	3.80 A	A/B	1-1230;	100	667	A	211.22	0.1625	HHHHHHHH	1U6G;	X-ray	3.10 A	C	1-1230;	100	667	C	187.67	0.14375	HHHHHHHH
Q9QUK6	S379	SLsyLDLsRNALSFS	mouse		1			LDLSRNAL	TLR4_MOUSE	835	2Z64;	X-ray	2.84 A	A	27-625;	71.7365	376	A	228.42	0.1625		3VQ1;	X-ray	2.70 A	A/B	22-627;	72.5749	376	A	210.62	0.14625
P27695	Y171	SFVLVTAyVPNAGRG	human		1	5		VTAYVPNA	APEX1_HUMAN	318	1DE9;	X-ray	3.00 A	A/B	43-318;	86.7925	168	A	208.98	0.1625	EEECCCCC	2ISI;	X-ray	2.76 A	A/B/C	2-317;	99.3711	168	A	190.63	0.1475	EEEECCCC
NP_000393	T266	NIACVILtFKEPFGT	human	1				VILTFKEP	G6PD_HUMAN	515	1QKI;	X-ray	3.00 A	A/B/C/D/E/F/G/H	2-515;	99.8058	233	A	239.68	0.1625	EEEEEECC	2BH9;	X-ray	2.50 A	A	28-514;	94.5631	233	A	222.01	0.15125	EEEEEECC
P28329	T553	LHRRLVPtyESASIR	human			1		LVPTYESA	CLAT_HUMAN	748	2FY5;	X-ray	2.60 A	A	120-733;	82.0856	432	A	219.92	0.1625	CCCEEEEE	2FY3;	X-ray	2.27 A	A	120-733;	82.0856	432	A	210.33	0.155	CCCEEEEE
P06756	T279	GVPRAARtLGMVYIY	human		1			AARTLGMV	ITAV_HUMAN	1048	1JV2;	X-ray	3.10 A	A	31-987;	91.3168	246	A	258.95	0.1625	TTTTTCEE	3IJE;	X-ray	2.90 A	A	31-997;	92.271	246	A	252.4	0.1575	TTTTTCEE
Q8TDX7	S147	KYFVQLCsALEHMHS	human			1		QLCSALEH	NEK7_HUMAN	302	2WQN;	X-ray	2.30 A	A	1-302;	100	144	A	225.75	0.1625	HHHHHHHH	2WQM;	X-ray	2.10 A	A	1-302;	100	144	A	223.4	0.15875	HHHHHHHH
Q9UK55	T297	LPyQGNAtMLVVLME	human		1	1		GNATMLVV	ZPI_HUMAN	444	3H5C;	X-ray	3.26 A	A	22-444;	95.2703	273	A	204.34	0.1625	TTEEEEEE	3F1S;	X-ray	2.30 A	A	60-444;	86.7117	273	A	198.26	0.15875	TTEEEEEE
P08253	T377	DGKMWCAttANYDDD	human		1			WCATTANY	MMP2_HUMAN	660	1CK7;	X-ray	2.80 A	A	30-660;	95.6061	374	A	211.17	0.1625	EEECTTBH	1GXD;	X-ray	3.10 A	A/B	30-660;	95.6061	345	A	207.8	0.16	EEETTTBH
P49748	S586	VVVLSRAsRSLSEGH	human	1				SRASRSLS	ACADV_HUMAN	655	2UXW;	X-ray	1.45 A	A	72-655;	89.1603	583	A	251.2	0.1625	HHHHHHHH	3B96;	X-ray	1.91 A	A	69-655;	89.6183	543	A	248.73	0.16125	HHHHHHHH	SRASRSLS	GSK3	S...S	SRASRSLS	CaMK2	R..(S|T)	SRASRSLS	CK1*	S..(S|T)
P78356	Y363	SSPKKEVyFMAIIDI	human			1		KEVYFMAI	PI42B_HUMAN	416	1BO1;	X-ray	3.00 A	A/B	1-416;	100	360	A	261.22	0.1625	CEEEEEEE
Q8BTI9	T955	ERVPFILtyDFIHVI	mouse			1		FILTYDFI	PK3CB_MOUSE	1064	2Y3A;	X-ray	3.30 A	A	1-1064;	100	952	A	220.11	0.1625	CCCCHHHH
P43403	Y397	MHQLDNPyIVRLIGV	human			15		DNPYIVRL	ZAP70_HUMAN	619	2OZO;	X-ray	2.60 A	A	1-606;	97.8998	394	A	231.74	0.1625	CTTTBCCE
P52434	Y142	FEVDSRVyLLMkkLA	human		1	1		SRVYLLMK	RPAB3_HUMAN	150	2F3I;	NMR	-	A	1-150;	100	139	A	262.02	0.1625	TTTTEEEE
P08865	T125	EPRLLVVtDPRADHQ	human		1			LVVTDPRA	RSSA_HUMAN	295	3BCH;	X-ray	2.15 A	A	2-220;	74.2373	122	A	244.58	0.1625	EEETTTTT
Q02750	S194	MHRDVkPsNILVNSR	human		1			VKPSNILV	MP2K1_HUMAN	393	1S9J;	X-ray	2.40 A	A	62-392;	84.2239	191	A	223.9	0.16375	TCGGGEEE	3EQF;	X-ray	2.70 A	A	35-393;	91.3486	191	A	208.34	0.15375	TCGGGEEE
P00480	Y55	FTGEEIKyMLWLSAD	human			1		EIKYMLWL	OTC_HUMAN	354	1FVO;	X-ray	2.60 A	A/B	34-354;	90.678	52	A	260.33	0.16375	HHHHHHHH	1C9Y;	X-ray	1.90 A	A	34-354;	90.678	52	A	251.48	0.15625	HHHHHHHH
Q08188	Y111	ASAPIGRytMALQIF	human		1			IGRYTMAL	TGM3_HUMAN	693	1NUF;	X-ray	2.70 A	A	2-693;	99.8557	107	A	256	0.16375	CEEEEEEE	1NUD;	X-ray	2.70 A	A/B	2-693;	99.8557	107	A	245.45	0.15875	CEEEEEEE
Q9NZ08	Y608	NVGMNGYyIVHYEDD	human		1			NGYYIVHY	ERAP1_HUMAN	941	2YD0;	X-ray	2.70 A	A	46-940;	95.1116	605	A	233.26	0.16375	TCCCEEEE	3MDJ;	X-ray	2.95 A	A/B/C	37-939;	95.9617	605	A	227.66	0.16	TCCCEEEE
P27797	Y75	TSQDARFyALSASFE	human			2		ARFYALSA	CALR_HUMAN	417	3POW;	X-ray	1.55 A	A	18-368;	84.1727	72	A	244.79	0.16375	TEEEEEEE	3POS;	X-ray	1.65 A	A/B/C	18-368;	84.1727	72	A	242.75	0.1625	TEEEEEEE
P68133	S35	APRAVFPsIVGRPRH	human			46		VFPSIVGR	ACTS_HUMAN	377	1T44;	X-ray	2.00 A	A	8-377;	98.1432	30	A	247.31	0.16375	EEETTEEE
O75828	Y253	EGAETPVyLALLPPD	human		1			TPVYLALL	CBR3_HUMAN	277	2HRB;	X-ray	1.90 A	A	6-276;	97.8339	250	A	218.54	0.16375	HHHHHHHC
P45974	T213	ENLWLNLtDGsILCG	human		1			LNLTDGSI	UBP5_HUMAN	858	3IHP;	X-ray	2.80 A	A/B	1-858;	100	210	A	195.2	0.16375	EETTTTCE
P30086	Y106	sGTVLsDyVGSGPPk	human			5		LSDYVGSG	PEBP1_HUMAN	187	1BEH;	X-ray	1.75 A	A/B	1-187;	100	103	A	206.36	0.165	EETCCCCC	2L7W;	NMR	-	A	1-187;	100	103	A	183.32	0.14875	EETCCCCC
P07711	Y311	EEWGMGGyVKMAKDR	human			1		MGGYVKMA	CATL1_HUMAN	333	1CS8;	X-ray	1.80 A	A	19-333;	94.5946	195	A	241.11	0.165	BTTEEEEE	1CJL;	X-ray	2.20 A	A	22-333;	93.6937	195	A	227.4	0.15375	BTTEEEEE
P00450	Y72	RLYKKALyLQYTDET	human			1		KALYLQYT	CERU_HUMAN	1065	1KCW;	X-ray	3.00 A	A	20-1065;	98.216	50	A	243.43	0.165	EEEEEEEC	2J5W;	X-ray	2.80 A	A	1-1065;	100	50	A	243.69	0.1625	EEEEEEEC
P52888	Y412	GEVVGKFyLDLyPRE	human		1			GKFYLDLY	THOP1_HUMAN	689	1S4B;	X-ray	2.00 A	P	16-688;	97.6778	409	P	238.49	0.165	EEEEEECC	2O36;	X-ray	1.95 A	A	16-688;	97.6778	409	A	237.14	0.165	EEEEEECC
O95273	T122	RKLVRGAtLDIVDGM	human			4		RGATLDIV	CCDB1_HUMAN	360	3AY5;	X-ray	2.50 A	A	1-360;	100	119	A	229.54	0.165	HHHHHHHH												RKLVRGATLDIVDGM	PKD	(L|I).R..(S|T)	RGATLDIV	CaMK2	R..(S|T)
P34896	Y118	WGVNVQPySGSPANF	human		1	1		VQPYSGSP	GLYC_HUMAN	483	1BJ4;	X-ray	2.65 A	A	11-480;	97.3085	115	A	223.72	0.165	CCCCCHHH
Q9NTK5	S264	GALVIPFsGALELKL	human		1			IPFSGALE	OLA1_HUMAN	396	2OHF;	X-ray	2.70 A	A	1-396;	100	261	A	213.13	0.165	EEECHHHH
O00408	Y871	EHIAMPIyKLLQDLF	human			1		MPIYKLLQ	PDE2A_HUMAN	941	3IBJ;	X-ray	3.02 A	A/B	215-900;	72.9012	868	A	256.56	0.165	HHHHHHHH
P63104	Y125	YLkMkGDyyRYLAEV	human			4		KGDYYRYL	1433Z_HUMAN	245	2O02;	X-ray	1.50 A	A/B	1-230;	93.8776	122	A	272.34	0.16625	HHHHHHHH	1QJA;	X-ray	2.00 A	A/B	1-245;	100	122	A	229.43	0.14125	HHHHHHHH
P61981	Y130	YLkMkGDyyRYLAEV	human			4		KGDYYRYL	1433G_HUMAN	247	4E2E;	X-ray	2.25 A	A	1-247;	100	127	A	271.76	0.16625	HHHHHHHH	3UZD;	X-ray	1.86 A	A	1-247;	100	127	A	242.02	0.15	HHHHHHHH
P23381	S139	LRRGIFFsHRDMNQV	human		1			IFFSHRDM	SYWC_HUMAN	471	2QUK;	X-ray	2.80 A	A	1-471;	100	136	A	256.39	0.16625	TEEEEETT	2DR2;	X-ray	3.00 A	A	94-471;	80.2548	136	A	234.03	0.15125	TEEEEETH
P19367	S827	KtVCGVVsRRAAQLC	human		1			GVVSRRAA	HXK1_HUMAN	917	1HKB;	X-ray	2.80 A	A/B	1-917;	100	824	A	252.43	0.16625	HHHHHHHH	1DGK;	X-ray	2.80 A	N	1-917;	100	824	N	233.54	0.1525	HHHHHHHH
Q9H6P5	S134	FGAVGALsGIKNPVS	human			1		GALSGIKN	TASP1_HUMAN	420	2A8J;	X-ray	1.90 A	A/B	1-420;	100	131	A	224.79	0.16625	EEECCBTT	2A8I;	X-ray	2.00 A	A/B	1-420;	100	131	A	209.39	0.155	EEECCBTT
P00488	Y104	RDLFRVEyVIGRyPQ	human		1	3		RVEYVIGR	F13A_HUMAN	732	1FIE;	X-ray	2.50 A	A/B	2-732;	99.8634	100	A	291.83	0.16625	EEEEECTT	1GGU;	X-ray	2.10 A	A/B	2-732;	99.8634	100	A	273.94	0.15625	EEEEECTT
P30038	T336	VEsVVSGtLRSAFEY	human			2		VSGTLRSA	AL4A1_HUMAN	563	3V9I;	X-ray	2.85 A	A/B/C/D	18-563;	96.9805	333	A	232.07	0.16625	HHHHHHHH	3V9H;	X-ray	2.40 A	A/B/C/D	18-563;	96.9805	333	A	217.62	0.1575	HHHHHHHH
P23946	Y35	CKPHSRPyMAyLEIV	human		1	2		SRPYMAYL	CMA1_HUMAN	247	1PJP;	X-ray	2.20 A	A	22-247;	91.498	26	A	257.51	0.16625	TTTTBEEE	2HVX;	X-ray	2.60 A	A	22-247;	91.498	26	A	247.69	0.1575	TTTTBEEE
Q8WUM4	Y223	LANQAADyFGDAFKQ	human			2		AADYFGDA	PDC6I_HUMAN	868	2R03;	X-ray	2.59 A	A	2-698;	80.2995	220	A	203.72	0.16625	HHHHHHHH	2OEV;	X-ray	3.30 A	A	1-698;	80.4147	220	A	194.49	0.15875	HHHHHHHH
Q9NWX6	T239	LPMYRKGtVLIWQKV	human			1		RKGTVLIW	THG1_HUMAN	298	3OTB;	X-ray	2.95 A	A/B	30-298;	90.2685	207	A	260.92	0.16625	TTTEEEEE	3OTE;	X-ray	2.56 A	A/B	30-298;	90.2685	207	A	256.04	0.16125	HHCEEEEE	RKGTVLIW	CaMK2	R..(S|T)
P61765	Y411	KIRIILLyIFLKNGI	rat			5		ILLYIFLK	STXB1_RAT	594	3PUJ;	X-ray	3.31 A	A/B	1-594;	100	408	A	250.86	0.16625	HHHHHHHH	3C98;	X-ray	2.60 A	A	1-594;	100	408	A	242.18	0.16125	HHHHHHHH
P13489	S91	SCkIQkLsLQNCCLt	human		1			QKLSLQNC	RINI_HUMAN	461	1A4Y;	X-ray	2.00 A	A/D	2-461;	99.7831	87	A	246.36	0.16625	CEEETTTT	2BEX;	X-ray	1.99 A	A/B	2-461;	99.7831	87	A	239.24	0.1625	CEEETTTT
P22288	S167	ARIVEIYsRRLQVQE	rat	1	1			EIYSRRLQ	GCH1_RAT	241	1IS7;	X-ray	2.80 A	A/B/C/D/E/F/G/H/I/J	12-241;	95.4357	164	A	281.12	0.16625	HHHHTTEE	1IS8;	X-ray	2.70 A	A/B/C/D/E/F/G/H/I/J	12-241;	95.4357	164	A	279.03	0.16375	HHHHTTEE
P48163	S510	LNTIRDVsLkIAEKI	human			1		RDVSLKIA	MAOX_HUMAN	572	2AW5;	X-ray	2.50 A	A/B/C	13-564;	96.5035	507	A	252.5	0.16625	HHHHHHHH												RDVSLKIA	CaMK2	R..(S|T)
P27361	S219	APEIMLNskGYTKSI	human		2			MLNSKGYT	MK03_HUMAN	379	2ZOQ;	X-ray	2.39 A	A/B	1-379;	100	216	A	247.06	0.16625	HHHBCCCC
P54922	Y19	AAGDALGyyNGKWEF	human		1	1		ALGYYNGK	ADPRH_HUMAN	357	3HFW;	X-ray	1.92 A	A	1-357;	100	16	A	244.88	0.16625	HHHHGGGT
Q9Y2A7	T29	DRGVGMLtRLYNIKK	human		1			GMLTRLYN	NCKP1_HUMAN	1128	3P8C;	X-ray	2.29 A	B	1-1128;	100	26	B	247.05	0.16625	HHHHHHHH
Q8TCS8	Y459	ALAEKALyPVIPRDF	human			3		KALYPVIP	PNPT1_HUMAN	783	3U1K;	X-ray	2.13 A	A/B/C/D	46-669;	79.6935	456	A	244.38	0.16625	HHHGGGCT
P50226	S138	NAKDVAVsYyHFYHM	human			2		VAVSYYHF	ST1A2_HUMAN	295	1Z29;	X-ray	2.40 A	A	1-295;	100	135	A	228.89	0.16625	HHHHHHHH
P13864	S515	MQEKIYIsKIVVEFL	mouse	2	2			IYISKIVV	DNMT1_MOUSE	1620	3AV4;	X-ray	2.75 A	A	291-1620;	82.0988	512	A	246.32	0.1675	HHHHHHHH	3AV5;	X-ray	3.25 A	A	291-1620;	82.0988	512	A	227.55	0.155	HHHHHHHH
P28329	Y554	HRRLVPtyESASIRR	human			1		VPTYESAS	CLAT_HUMAN	748	2FY5;	X-ray	2.60 A	A	120-733;	82.0856	433	A	223.22	0.1675	CCEEEEEE	2FY3;	X-ray	2.27 A	A	120-733;	82.0856	433	A	214.45	0.16	CCEEEEEE
Q9UG22	S36	GKTGTGKsAAGNsIL	human			1		TGKSAAGN	GIMA2_HUMAN	337	2XTO;	X-ray	2.80 A	A/B	21-260;	71.2166	33	A	212.56	0.1675	TCHHHHHH	2XTP;	X-ray	1.50 A	A	1-260;	77.1513	33	A	203.62	0.16	TCHHHHHH
O60256	T144	AGLTHLItMDLHQKE	human		1			HLITMDLH	KPRB_HUMAN	369	2JI4;	X-ray	2.55 A	A	13-369;	96.748	141	A	230.89	0.1675	EEEEECTT
Q9HD40	S328	DVLItLLsLGSNGyK	human		1			TLLSLGSN	SPCS_HUMAN	501	3HL2;	X-ray	2.81 A	A/B/C/D	1-501;	100	325	A	203.77	0.1675	HHHHHHHH												TLLSLGSN	CK1*	S..(S|T)
P17516	Y81	VkREDIFytSKLWCT	human		1	30		DIFYTSKL	AK1C4_HUMAN	323	2FVL;	X-ray	2.40 A	A/B/C	1-323;	100	78	A	232.3	0.1675	GCEEEEEE
P55271	T12	SSDAGLAtAAARGQV	mouse		1			GLATAAAR	CDN2B_MOUSE	130	1D9S;	NMR	-	A	1-130;	100	9	A	258.41	0.1675	HHHHHHHH
O94829	Y433	DISDTLMyVYEMLGA	human		1			TLMYVYEM	IPO13_HUMAN	963	2XWU;	X-ray	2.80 A	B	1-963;	100	430	B	263.41	0.1675	HHHHHHHH
P60484	Y138	TGVMICAyLLHRGKF	human	2				ICAYLLHR	PTEN_HUMAN	403	1D5R;	X-ray	2.10 A	A	8-353;	85.8561	135	A	273.93	0.1675	HHHHHHHH
Q9HD40	T118	SSLLNKItNsLVLDI	human		1			NKITNSLV	SPCS_HUMAN	501	3HL2;	X-ray	2.81 A	A/B/C/D	1-501;	100	115	A	233.95	0.1675	HHHHHHHH
O00206	Y551	NSLQVLDySLNHIMT	human			1		VLDYSLNH	TLR4_HUMAN	839	3FXI;	X-ray	3.10 A	A/B	27-631;	72.1097	548	A	220.28	0.1675	CCBTTTTC
P56817	Y260	PIRREWYyEVIIVRV	human			1		EWYYEVII	BACE1_HUMAN	501	3CKR;	X-ray	2.70 A	A/B/C	43-454;	82.2355	196	A	262.14	0.16875	TTTTbCCE	3MSJ;	X-ray	1.80 A	A/B/C	43-453;	82.0359	196	A	228.08	0.14625	TTTTEECE
P30153	S343	DANQHVKsALASVIM	human			1		HVKSALAS	2AAA_HUMAN	589	3K7W;	X-ray	2.96 A	A	1-589;	100	340	A	231.34	0.16875	HHHHHHHH	2NPP;	X-ray	3.30 A	A/D	1-589;	100	340	A	209.34	0.15125	HHHHHHHH	HVKSALAS	GSK3	S...S
P35790	Y440	IEFGyMDyAQARFDA	human			1		YMDYAQAR	CHKA_HUMAN	457	2I7Q;	X-ray	1.90 A	A	75-457;	83.8074	437	A	264.74	0.16875	HHHHHHHH	3G15;	X-ray	1.70 A	A/B	75-457;	83.8074	437	A	254.41	0.16125	HHHHHHHH
Q9NXA8	S160	NLLEIHGsLFKTRCT	human		1			IHGSLFKT	SIR5_HUMAN	310	2B4Y;	X-ray	1.90 A	A/B/C/D	34-302;	86.7742	157	A	237.2	0.16875	TTEEEEEE	3RIG;	X-ray	2.00 A	A/B	34-302;	86.7742	157	A	228.73	0.1625	TTEEEEEE
P30838	Y186	ERFDHILyTGSTGVG	human		1	1		HILYTGST	AL3A1_HUMAN	453	3SZA;	X-ray	1.48 A	A/B	1-453;	100	182	A	212.12	0.16875	EEEEECCH	3SZB;	X-ray	1.51 A	A/B	1-453;	100	182	A	209.39	0.16625	EEEEECCH
P11217	T625	kMIIRLVtAIGDVVN	human			1		RLVTAIGD	PYGM_HUMAN	842	1Z8D;	X-ray	2.30 A	A	1-842;	100	621	A	229.61	0.16875	HHHHHHHH												KMIIRLVTAIGDVVN	PKD	(L|I).R..(S|T)	RLVTAIGD	CaMK2	R..(S|T)
Q92506	Y169	GNVGQTNyAASKAGV	human			1		QTNYAASK	DHB8_HUMAN	261	2PD6;	X-ray	2.00 A	A/B/C/D	6-261;	98.0843	166	A	241.66	0.16875	THHHHHHH
Q9UG22	T78	REIVIIDtPDMFsWK	human		1			IIDTPDMF	GIMA2_HUMAN	337	2XTO;	X-ray	2.80 A	A/B	21-260;	71.2166	75	A	224.11	0.16875	EEECCGGG
P48637	T147	LkQIEINtISASFGG	human		1			EINTISAS	GSHB_HUMAN	474	2HGS;	X-ray	2.10 A	A	1-474;	100	144	A	219.45	0.16875	EEETTTTC
P17342	Y316	DFEAKQAySSLQTVT	human			1		KQAYSSLQ	ANPRC_HUMAN	541	1YK1;	X-ray	2.90 A	A/B	2-480;	88.5397	268	A	258.24	0.17	HHHGGGEE	1JDN;	X-ray	2.90 A	A	44-475;	79.8521	268	A	220.21	0.1425	HHHGGGEE
P10114	S11	YkVVVLGsGGVGKSA	human		1			VLGSGGVG	RAP2A_HUMAN	183	2RAP;	X-ray	2.60 A	A	1-167;	91.2568	8	A	182.53	0.17	EEETTTTC	3RAP;	X-ray	2.20 A	R/S	1-167;	91.2568	8	R	163.78	0.1525	EEETTTTC
P37268	T127	QVLEDFPtIsLEFRN	human			1		DFPTISLE	FDFT_HUMAN	417	3Q2Z;	X-ray	2.00 A	A	31-370;	81.5348	124	A	222.34	0.17	HHHHHHHH	3VJ8;	X-ray	1.52 A	A	31-370;	81.5348	124	A	206.57	0.15625	HHHHHHHH
P23526	Y193	kSkFDNLyGCRESLI	human		4	220		DNLYGCRE	SAHH_HUMAN	432	1A7A;	X-ray	2.80 A	A/B	1-432;	100	190	A	256.34	0.17	HHHHHHHH	1LI4;	X-ray	2.01 A	A	1-432;	100	190	A	239.39	0.15875	HHHHHHHH
Q9UBQ7	T304	ATHRTRNtMsLLAAN	human			1		TRNTMSLL	GRHPR_HUMAN	328	2WWR;	X-ray	2.82 A	A/B/C/D	1-328;	100	301	A	247.99	0.17	HHHHHHHH	2GCG;	X-ray	2.20 A	A/B/C/D	1-328;	100	301	A	240.9	0.165	HHHHHHHH
Q08188	Y313	NLSVDVYyDPMGNPL	human			2		DVYYDPMG	TGM3_HUMAN	693	1L9N;	X-ray	2.10 A	A/B	2-693;	99.8557	309	A	239.22	0.17	EEEEETTT	1NUD;	X-ray	2.70 A	A/B	2-693;	99.8557	309	A	235.58	0.16625	EEEEETTT	DVYYDPMG	ABL	(I|V|L)Y..(P|F)
P15999	Y243	TDEKKKLyCIYVAIG	rat			11		KKLYCIYV	ATPA_RAT	553	2F43;	X-ray	3.00 A	A	44-553;	92.2242	197	A	284.3	0.17	TTCEEEEE	1MAB;	X-ray	2.80 A	A	44-553;	92.2242	197	A	275.54	0.16625	TTCEEEEE
P07108	Y29	DEEMLFIyGHyKQAT	human		4	37		LFIYGHYK	ACBP_HUMAN	87	2CB8;	X-ray	1.40 A	A/B	1-87;	100	26	A	260.28	0.17	HHHHHHHH	2FJ9;	X-ray	1.60 A	A	2-87;	98.8506	26	A	260.98	0.16875	HHHHHHHH
P63151	Y440	VATTNNLyIFQDKVN	human			1		NNLYIFQD	2ABA_HUMAN	447	3DW8;	X-ray	2.85 A	B/E	1-447;	100	437	B	227.14	0.17	TTEEEEEE
Q9NP95	Y70	ILRRRQLyCRTGFHL	human			1		RQLYCRTG	FGF20_HUMAN	211	3F1R;	X-ray	2.50 A	A/B	1-211;	100	67	A	275.58	0.17	EEEEETTT
P40926	Y253	SATLSMAyAGARFVF	human			10		SMAYAGAR	MDHM_HUMAN	338	2DFD;	X-ray	1.90 A	A/B/C/D	20-338;	94.3787	232	A	262.5	0.17	HHHHHHHH
O75874	T19	EMQGDEMtRIIWELI	human		1			DEMTRIIW	HC_HUMAN	414	1T0L;	X-ray	2.41 A	A/B/C/D	1-414;	100	16	A	269.18	0.17125	CHHHHHHH	3MAP;	X-ray	2.80 A	A/B	1-414;	100	16	A	202.23	0.12875	CHHHHHHH
O75015	Y170	tLKDsGsyFCRGLVG	human			1		SGSYFCRG	FCG3B_HUMAN	233	1T83;	X-ray	3.00 A	C	19-194;	75.5365	149	C	233.93	0.17125	TTEEEEEE	1E4K;	X-ray	3.20 A	C	18-193;	75.5365	146	C	214.34	0.15625	CEEEEEEE
Q9BY41	S43	KRAsMVHsLIEAyAL	human			1		MVHSLIEA	HDAC8_HUMAN	377	3MZ6;	X-ray	2.00 A	A	1-377;	100	40	A	241.97	0.17125	HHHHHHHH	1T67;	X-ray	2.31 A	A	1-377;	100	40	A	219.75	0.1575	HHHHHHHH
Q04828	Y81	VkREDIFytSKLWCN	human		1	30		DIFYTSKL	AK1C1_HUMAN	323	3GUG;	X-ray	1.90 A	A	1-323;	100	78	A	236.57	0.17125	GCEEEEEE	1MRQ;	X-ray	1.59 A	A	2-323;	99.6904	78	A	228.12	0.165	GCEEEEEE
P35914	Y198	KFYSMGCyEISLGDT	human		1	1		MGCYEISL	HMGCL_HUMAN	325	3MP5;	X-ray	2.25 A	A/B/C/D/E/F	28-325;	91.6923	195	A	244.18	0.17125	HCTTEEEE	3MP3;	X-ray	2.40 A	A/B/C/D/E/F	28-325;	91.6923	195	A	239.88	0.16625	HCTTEEEE
P29350	Y301	SNIPGsDyINANyIk	human		2	29		GSDYINAN	PTN6_HUMAN	595	2B3O;	X-ray	2.80 A	A	1-532;	89.4118	298	A	209.67	0.17125	TTTTCCEE	3PS5;	X-ray	3.10 A	A	1-595;	100	298	A	208.55	0.16875	TTTEEEEE
P13010	T39	EQAKkVItMFVQRQV	human		1			KVITMFVQ	XRCC5_HUMAN	732	1JEQ;	X-ray	2.70 A	B	1-565;	77.1858	36	B	258.01	0.17125	HHHHHHHH	1JEY;	X-ray	2.50 A	B	1-565;	77.1858	36	B	256.36	0.16875	HHHHHHHH
P00813	Y290	LkNDQANysLNTDDP	human			35		QANYSLNT	ADA_HUMAN	363	3IAR;	X-ray	1.52 A	A	5-363;	98.8981	287	A	239.74	0.17125	CCCEEECT												QANYSLNT	CK1*	S..(S|T)
P60484	Y174	TIPSQRRyVyyysyL	human		2	7		QRRYVYYY	PTEN_HUMAN	403	1D5R;	X-ray	2.10 A	A	8-353;	85.8561	171	A	307.46	0.17125	HHHHHHHH
P46109	T96	KIHyLDttTLIEPAP	human			2		LDTTTLIE	CRKL_HUMAN	303	2LQW;	NMR	-	A	1-303;	100	93	A	224.92	0.1725	TTTTTCCE	2LQN;	NMR	-	A	1-303;	100	93	A	211.52	0.1625	TTTTCCCE
P19971	T271	LRVAAALtAMDkPLG	human		1			AALTAMDK	TYPH_HUMAN	482	1UOU;	X-ray	2.11 A	A	12-482;	97.7178	268	A	238.43	0.1725	EEEEETTT	2WK6;	X-ray	2.50 A	A/B	1-482;	100	268	A	178.75	0.12875	EEEEETTT
P36952	S316	EtKGVALsNVIHKVC	human	1	1			VALSNVIH	SPB5_HUMAN	375	1XQJ;	X-ray	3.10 A	A	1-375;	100	313	A	217.43	0.1725	TCEEEEEE	1XU8;	X-ray	2.80 A	A/B	1-375;	100	313	A	198.71	0.1575	TCEEEEEE
P14618	T328	GkPVICAtQMLESMI	human		1			ICATQMLE	KPYM_HUMAN	531	1ZJH;	X-ray	2.20 A	A	3-530;	99.435	324	A	250.8	0.1725	EETTTTTT	3BJF;	X-ray	2.03 A	A/B/C/D	14-531;	97.5518	325	A	240.12	0.1625	EEETTTTG
P42330	Y81	VkREDIFytSKLWST	human		1	30		DIFYTSKL	AK1C3_HUMAN	323	4DBU;	X-ray	2.53 A	A/B	1-323;	100	78	A	236.66	0.1725	GCEEEEEE	1XF0;	X-ray	2.00 A	A	1-323;	100	78	A	225.5	0.1625	GCEEEEEE
O55234	Y220	DLARRAIyQATYRDA	mouse		1	3		RAIYQATY	PSB5_MOUSE	264	3UNE;	X-ray	3.20 A	1/K/Y/m	60-264;	77.6515	158	K	283.85	0.1725	HHHHHHHH	3UNB;	X-ray	2.90 A	1/K/Y/m	60-264;	77.6515	158	K	283.96	0.17125	HHHHHHHH
P43235	S260	LTSFQFYsKGVYYDE	human			1		QFYSKGVY	CATK_HUMAN	329	1BY8;	X-ray	2.60 A	A	16-329;	95.4407	242	A	261.55	0.1725	HHEEECCB	7PCK;	X-ray	3.20 A	A/B/C/D	16-329;	95.4407	143	A	257.98	0.17125	HHEEEEEE
P35222	S196	MRsPQMVsAIVRTMQ	human		1			QMVSAIVR	CTNB1_HUMAN	781	2GL7;	X-ray	2.60 A	A/D	138-686;	70.2945	193	A	278.72	0.1725	HHHHHHHH	2Z6H;	X-ray	2.20 A	A	138-781;	82.4584	193	A	277.7	0.17125	HHHHHHHH
Q9H0W9	T57	VKGICGKtRIAEVGG	human			1		CGKTRIAE	CK054_HUMAN	315	1XCR;	X-ray	1.70 A	A/B	2-315;	99.6825	54	A	257.84	0.1725	BTTTEEEE
P60484	Y68	HKNHYKIyNLCAERH	human	1				YKIYNLCA	PTEN_HUMAN	403	1D5R;	X-ray	2.10 A	A	8-353;	85.8561	65	A	245.34	0.1725	EEEEEEET
P08621	Y146	RsGKPRGyAFIEYEH	human			1		PRGYAFIE	RU17_HUMAN	437	3PGW;	X-ray	4.40 A	L/S	1-437;	100	143	S	279.04	0.1725
P46109	T95	YKIHyLDttTLIEPA	human			1		YLDTTTLI	CRKL_HUMAN	303	2LQW;	NMR	-	A	1-303;	100	92	A	228.29	0.17375	TTTTTTCC	2LQN;	NMR	-	A	1-303;	100	92	A	216.71	0.165	TTTTTCCC
P52701	S702	LIDQELLsMANFEEy	human			1		ELLSMANF	MSH6_HUMAN	1360	2O8D;	X-ray	3.00 A	B	341-1360;	75	699	B	238.23	0.17375	HHHHCCCE	2O8E;	X-ray	3.30 A	B	341-1360;	75	699	B	219.51	0.16125	HHHHHCCE
P50225	S138	NAKDVAVsYyHFYHM	human			2		VAVSYYHF	ST1A1_HUMAN	295	3U3R;	X-ray	2.36 A	A	1-295;	100	135	A	239.63	0.17375	HHHHHHHH	1Z28;	X-ray	2.30 A	A	1-295;	100	135	A	227.01	0.1625	HHHHHHHH
Q15118	Y357	VPLAGFGyGLPISRL	human		1			GFGYGLPI	PDK1_HUMAN	436	2Q8F;	X-ray	2.03 A	A	30-436;	93.3486	354	A	220.19	0.17375	TCCCHHHH	2Q8H;	X-ray	2.00 A	A	30-436;	93.3486	354	A	206.15	0.16375	TCCCHHHH
Q9NY33	S630	RRLQVLkstGDVAGG	human			1		VLKSTGDV	DPP3_HUMAN	737	3T6B;	X-ray	2.40 A	A/B	1-726;	98.5075	627	A	228.12	0.17375	HHHHHCCH	3FVY;	X-ray	1.90 A	A	1-726;	98.5075	627	A	220.62	0.17	HHHHHTTH
P53004	T174	FSGISRLtWLVsLFG	human		1			SRLTWLVS	BIEA_HUMAN	296	2H63;	X-ray	2.70 A	A/B/C/D	7-296;	97.973	171	A	249.22	0.17375	HHHHHHHH												SRLTWLVS	CK1*	S..(S|T)
P01833	S128	FDVSLEVsQGPGLLN	human			1		LEVSQGPG	PIGR_HUMAN	764	2OCW;	X-ray	-	A	19-603;	76.5707	107	A	233.84	0.17375
Q86TU7	Y244	DSFTYEDyRWAVSSV	human			1		YEDYRWAV	SETD3_HUMAN	594	3SMT;	X-ray	2.04 A	A	2-498;	83.67	240	A	270.31	0.17375	HHHHHHHH
Q99619	Y65	EVKEGGLyFERRPVA	human			1		GGLYFERR	SPSB2_HUMAN	263	3EMW;	X-ray	1.80 A	A	26-219;	73.7643	62	A	285.92	0.17375	TTTEEEET
Q13257	S195	TTIHkVNsMVAykIP	human	2	2	12		KVNSMVAY	MD2L1_HUMAN	205	1GO4;	X-ray	2.05 A	A/B/C/D	1-205;	100	192	A	256.29	0.175	EEEEEEEE	1KLQ;	NMR	-	A	11-205;	95.122	194	A	227.45	0.1525	EEEEEEEE
P52895	Y81	VkREDIFytSKLWSN	human		1	30		DIFYTSKL	AK1C2_HUMAN	323	2HDJ;	X-ray	2.00 A	A/B	1-323;	100	78	A	240.81	0.175	GCEEEEEE	1IHI;	X-ray	3.00 A	A/B	1-323;	100	78	A	216.78	0.15625	GCEEEEEE
Q9NY33	S289	IESFtQGsIEAHkRG	human			1		TQGSIEAH	DPP3_HUMAN	737	3FVY;	X-ray	1.90 A	A	1-726;	98.5075	286	A	246.22	0.175	HHCCHHHH	3T6B;	X-ray	2.40 A	A/B	1-726;	98.5075	286	A	233.24	0.16375	HHCCHHHH
Q00535	Y167	AEVVTLWyRPPDVLF	human		1			TLWYRPPD	CDK5_HUMAN	292	1UNH;	X-ray	2.35 A	A/B	1-292;	100	164	A	251.92	0.175	CGGGCCHH	3O0G;	X-ray	1.95 A	A/B	1-292;	100	164	A	239.38	0.1675	CGGGCCHH
P00367	T206	EkITRRFtMELAkkG	human			1		RRFTMELA	DHE3_HUMAN	558	1NR1;	X-ray	3.30 A	A/B/C/D/E/F	63-558;	88.8889	150	A	298.22	0.175	HHHHHHHH	1L1F;	X-ray	2.70 A	A/B/C/D/E/F	54-558;	90.5018	150	A	291.7	0.16875	HHHHHHHH	EKITRRFTMELAKKG	PKD	(L|I).R..(S|T)	RRFTMELA	PKA	RR.(S|T)(A|V|I|L|M|F|Y|W)	RRFTMELA	CaMK2	R..(S|T)
O43813	Y319	YGLLKKGyGLCHGSA	human			1		KKGYGLCH	LANC1_HUMAN	399	3E6U;	X-ray	2.60 A	A/B/C/D	1-399;	100	316	A	279.83	0.175	TTTCTTTT	3E73;	X-ray	2.80 A	A/B	1-399;	100	316	A	270.35	0.16875	TTTCTTTT
P13864	S1249	TYSKFKNsLVVsFLS	mouse		1			FKNSLVVS	DNMT1_MOUSE	1620	3AV4;	X-ray	2.75 A	A	291-1620;	82.0988	1246	A	238.69	0.175	HHHCHHHH	3AV5;	X-ray	3.25 A	A	291-1620;	82.0988	1246	A	231.86	0.1725	HHHCHHHH	FKNSLVVS	GSK3	S...S
P29350	T394	TTEykLRtLQVSPLD	human			1		KLRTLQVS	PTN6_HUMAN	595	2B3O;	X-ray	2.80 A	A	1-532;	89.4118	391	A	276.62	0.175	EEEEEEEE	3PS5;	X-ray	3.10 A	A	1-595;	100	391	A	274.14	0.1725	EEEEEEEE
P18754	S387	GQDEDAWsPVEMMGK	human	1				DAWSPVEM	RCC1_HUMAN	421	1I2M;	X-ray	1.76 A	B/D	20-421;	95.4869	384	B	247.46	0.175	CEEEEEEC	1A12;	X-ray	1.70 A	A/B/C	9-421;	98.0998	384	A	244.34	0.1725	CEEEEEEC
Q86VP6	S281	YCIQAFEsFVRRCPK	human			1		AFESFVRR	CAND1_HUMAN	1230	1U6G;	X-ray	3.10 A	C	1-1230;	100	274	C	298.15	0.175	HHHHHTTT	4A0C;	X-ray	3.80 A	A/B	1-1230;	100	278	A	298.33	0.17375	HHHHTTTT
P43320	S95	SRRtDsLsSLRPIKV	human			1		DSLSSLRP	CRBB2_HUMAN	205	1YTQ;	X-ray	1.70 A	A	2-205;	99.5122	91	A	238.19	0.175	TCCCEEEE												DSLSSLRP	CK1*	S..(S|T)
P09917	S664	QLPYYYLsPDRIPNS	human	2			3749	YYLSPDRI	LOX5_HUMAN	674	3O8Y;	X-ray	2.39 A	A/B	1-674;	100	660	A	275.2	0.175	TTTTGGGC												YYLSPDRI	CDK	(S|T)P.(K|R)
Q8BTI9	Y956	RVPFILtyDFIHVIQ	mouse		1	23		ILTYDFIH	PK3CB_MOUSE	1064	2Y3A;	X-ray	3.30 A	A	1-1064;	100	953	A	240.15	0.175	CCCHHHHH
P43403	Y12	AAHLPFFyGSISRAE	human			4		PFFYGSIS	ZAP70_HUMAN	619	2OZO;	X-ray	2.60 A	A	1-606;	97.8998	9	A	228.4	0.175	TTBTBTTC
Q99467	T430	ELLDLAFtRLHINAP	human		1			LAFTRLHI	CD180_HUMAN	661	3B2D;	X-ray	2.80 A	A/B	24-626;	91.2254	427	A	258.92	0.175
Q14232	T29	SAVAAIRtLLEFLkR	human		1			AIRTLLEF	EI2BA_HUMAN	305	3ECS;	X-ray	2.65 A	A/B/C/D/E/F/G/H	1-305;	100	26	A	267.08	0.175	HHHHHHHH
Q9BR01	Y53	SDVWIVTyPKSGTSL	human			1		IVTYPKSG	ST4A1_HUMAN	284	1ZD1;	X-ray	2.24 A	A/B	1-284;	100	50	A	252.08	0.175	EECTTTTC
Q8NBJ7	T70	AIDIFPVtNKDFRDF	human			1		FPVTNKDF	SUMF2_HUMAN	301	1Y4J;	X-ray	1.86 A	A/B	27-301;	91.3621	67	A	244.91	0.175	TTCBHHHH
Q9HAV4	S606	NVRRHACssIIKMCR	human			1		HACSSIIK	XPO5_HUMAN	1204	3A6P;	X-ray	2.92 A	A/F	1-1204;	100	603	A	249.7	0.175	HHHHHHHH
Q6NS38	T252	LAPRVNLtFRKILLT	human			1		VNLTFRKI	ALKB2_HUMAN	261	3H8O;	X-ray	2.50 A	A	56-261;	78.9272	249	A	269.5	0.17625	EEEEEECB	3H8R;	X-ray	1.77 A	A	56-261;	78.9272	249	A	228.76	0.14875	EEEEEECB
O15455	Y383	TGLINLKyLSLSNSF	human			1		NLKYLSLS	TLR3_HUMAN	904	2A0Z;	X-ray	2.40 A	A	22-703;	75.4425	380	A	245.65	0.17625		1ZIW;	X-ray	2.10 A	A	27-700;	74.5575	380	A	209.6	0.15
P08758	S275	TLIRVMVsRSEIDLF	human			1		VMVSRSEI	ANXA5_HUMAN	320	1ANW;	X-ray	2.40 A	A/B	2-319;	99.375	272	A	266.21	0.17625	HHHHHTTT	1ANX;	X-ray	1.90 A	A/B/C	2-319;	99.375	272	A	233.2	0.1525	HHHHHHTT
P21980	Y219	sRRssPVyVGRVVSG	human		1	1		SPVYVGRV	TGM2_HUMAN	687	1KV3;	X-ray	2.80 A	A/B/C/D/E/F	1-687;	100	216	A	264.3	0.17625	CHHHHHHH	2Q3Z;	X-ray	2.00 A	A	1-687;	100	216	A	225.21	0.1525	CHHHHHHH
Q8NBK3	Y344	HRSYCYRyRCAARSQ	human			1		CYRYRCAA	SUMF1_HUMAN	374	1Y1F;	X-ray	1.80 A	X	73-374;	80.7487	341	X	285.26	0.17625	TCCCTTTT	2HIB;	X-ray	2.00 A	X	86-371;	76.4706	341	X	253.54	0.155	BTCCTTTT
Q16531	Y718	HIRTVPLyEsPRKIC	human			8		VPLYESPR	DDB1_HUMAN	1140	4A0B;	X-ray	3.80 A	A/C	1-1140;	100	715	A	264.98	0.17625	EECCCEEE	3I7O;	X-ray	2.80 A	A	1-1140;	100	715	A	240.88	0.16125	EETTTEEE	VPLYESPR	ABL	(I|V|L)Y..(P|F)
P37268	S129	LEDFPtIsLEFRNLA	human			1		PTISLEFR	FDFT_HUMAN	417	3VJA;	X-ray	1.76 A	A/B	31-370;	81.5348	126	A	274.13	0.17625	HHHHHHHH	3Q30;	X-ray	2.00 A	A	31-370;	81.5348	126	A	258.26	0.1675	HHHHHHHH
P08134	Y156	NRISAFGyLECSAKT	human		1	2		AFGYLECS	RHOC_HUMAN	193	2GCO;	X-ray	1.40 A	A/B	1-181;	93.7824	153	A	236.62	0.17625	CCEEEECC	2GCN;	X-ray	1.85 A	A	1-181;	93.7824	153	A	223.94	0.1675	CCEEEECT
O14792	S150	LLILRDPsERVLSDY	human			1		RDPSERVL	HS3S1_HUMAN	307	1ZRH;	X-ray	2.10 A	A	36-307;	88.5993	114	A	279.94	0.17625	CCHHHHHH												LLILRDPSERVLSDY	PKD	(L|I).R..(S|T)	RDPSERVL	CaMK2	R..(S|T)
P12367	S347	TNKPRAAsAYGVGDV	mouse		2			RAASAYGV	KAP2_MOUSE	401	2QVS;	X-ray	2.50 A	B	92-401;	77.3067	343	B	252.12	0.17625	ECCEEEEE												RAASAYGV	CaMK2	R..(S|T)
Q96Q83	T212	ASLSFGAtRtFEMRK	human			1		FGATRTFE	ALKB3_HUMAN	286	2IUW;	X-ray	1.50 A	A	70-286;	75.8741	209	A	254.72	0.17625	EECCEEEE
P23352	Y259	DIRPSRWyQFRVAAV	human			1		SRWYQFRV	KALM_HUMAN	680	1ZLG;	X-ray	-	A	24-680;	96.6176	256	A	294.97	0.17625
P35222	Y654	RNEGVATyAAAVLFR	human	7	2	15		VATYAAAV	CTNB1_HUMAN	781	2GL7;	X-ray	2.60 A	A/D	138-686;	70.2945	651	A	222.75	0.1775	HHHHHHHH	2Z6H;	X-ray	2.20 A	A	138-781;	82.4584	651	A	171.4	0.135	HHHHHHHH
Q7Z4W1	T23	GkGIGrGtVQALHAT	human			1		GRGTVQAL	DCXR_HUMAN	244	1PR9;	X-ray	1.96 A	A/B	1-244;	100	20	A	259.93	0.1775	HHHHHHHH	1WNT;	X-ray	2.30 A	A/B/C/D	1-244;	100	20	A	228.8	0.15625	HHHHHHHH
P53679	Y205	GRVVMKSyLSGMPEC	rat			2		MKSYLSGM	AP2M1_RAT	435	2XA7;	X-ray	3.10 A	M	1-435;	100	202	M	264.33	0.1775	EEEECTBT	1BW8;	X-ray	2.65 A	A	122-435;	72.1839	202	A	240.56	0.16	EEEECCCC	MKSYLSGM	CK1*	S..(S|T)
P02787	S468	DNLKGKKsCHTAVGR	human			1		GKKSCHTA	TRFE_HUMAN	698	3V8X;	X-ray	2.60 A	B	1-698;	100	446	B	259.69	0.1775	TTEEEECT	2HAU;	X-ray	2.70 A	A/B	23-698;	96.8481	446	A	239.11	0.16125	TTEEEBTT	GKKSCHTA	CK1*	S..(S|T)
Q99497	T19	KGAEEMEtVIPVDVM	human		1			EMETVIPV	PARK7_HUMAN	189	2R1U;	X-ray	1.50 A	A/B	2-188;	98.9418	16	A	257.22	0.1775	HHHHHHHH	2RK4;	X-ray	1.15 A	A	1-189;	100	16	A	242.04	0.16625	HHHHHHHH
P06132	T139	GyVFQAItLtRQRLA	human		1			QAITLTRQ	DCUP_HUMAN	367	1R3Y;	X-ray	1.75 A	A	1-367;	100	136	A	272.23	0.1775	HHHHHHHH	3GVW;	X-ray	2.80 A	A	1-367;	100	136	A	259.52	0.1675	HHHHHHHH
P55145	Y76	GKENRLCyYIGATDD	human			15		RLCYYIGA	MANF_HUMAN	182	2KVD;	NMR	-	A	25-182;	86.8132	49	A	279.54	0.1775	TTTTTTTC	2W51;	X-ray	2.80 A	A	25-181;	86.2637	49	A	268.48	0.16875	HHHHHHCC
P14902	Y332	DAGLREAyDACVKAL	human			1		REAYDACV	I23O1_HUMAN	403	2D0T;	X-ray	2.30 A	A/B	1-403;	100	329	A	263.2	0.1775	HHHHHHHH	2D0U;	X-ray	3.40 A	A/B	1-403;	100	329	A	256.48	0.17125	HHHHHHHH
P31371	Y163	VDTGRRYyVALNKDG	human			1		RRYYVALN	FGF9_HUMAN	208	1IHK;	X-ray	2.20 A	A	35-208;	83.6538	160	A	315.66	0.1775	CEEECCBT	1G82;	X-ray	2.60 A	A/B/C/D	49-208;	76.9231	160	A	310.16	0.175	CEEECCBT
P16444	Y239	IFSHSSAysVCASRR	human			2		SSAYSVCA	DPEP1_HUMAN	411	1ITQ;	X-ray	2.30 A	A/B	17-385;	89.781	220	A	221.97	0.1775	TEETTTTT	1ITU;	X-ray	2.00 A	A/B	17-385;	89.781	220	A	218.4	0.17625	TEETTTTT	SSAYSVCA	GSK3	S...S	SSAYSVCA	CK1*	S..(S|T)
P54922	Y4	____MEKyVAAMVLS	human		1	1		MEKYVAAM	ADPRH_HUMAN	357	3HFW;	X-ray	1.92 A	A	1-357;	100	1	A	297.08	0.1775	HHHHHHHH
Q13011	S108	DCRAVVIsGAGKMFT	human			1		VVISGAGK	ECH1_HUMAN	328	2VRE;	X-ray	1.95 A	A/B/C	50-322;	83.2317	79	A	243.18	0.1775	EEEEECCC
P60484	Y177	SQRRyVyyysyLLKN	human		2	7		YVYYYSYL	PTEN_HUMAN	403	1D5R;	X-ray	2.10 A	A	8-353;	85.8561	174	A	271.47	0.1775	HHHHHHHH
Q8TBC4	S91	LLkNLALsGFRQIHV	human		1			LALSGFRQ	UBA3_HUMAN	463	3DBL;	X-ray	2.90 A	B/D/F/H	33-463;	93.0886	67	B	251.24	0.17875	HHHCCCTE	2NVU;	X-ray	2.80 A	B	33-463;	93.0886	2067	B	230.17	0.165	HHHCCCCE
Q14994	S192	LPIEDQIsLLKGAAV	human	1				DQISLLKG	NR1I3_HUMAN	352	1XVP;	X-ray	2.60 A	B/D	103-352;	71.0227	189	B	253.88	0.17875	HHHHHHHH	1XV9;	X-ray	2.70 A	B/D	103-352;	71.0227	189	B	235.83	0.16625	HHHHHHHH
Q03405	Y217	PQNGRQCySCKGNST	human			1		RQCYSCKG	UPAR_HUMAN	335	2I9B;	X-ray	2.80 A	E/F/G/H	23-299;	82.6866	192	E	298.26	0.17875	EEEEEBCC	3U73;	X-ray	3.19 A	U	23-305;	84.4776	192	U	274.05	0.16625	EEEEEEEE
P15927	S72	RIGNVEIsQVTIVGI	human	1				VEISQVTI	RFA2_HUMAN	270	2Z6K;	X-ray	3.00 A	A/B	1-270;	100	69	A	247.23	0.17875	EEETEEEE	2PI2;	X-ray	2.00 A	A/B/C/D	1-270;	100	69	A	239.64	0.17125	EETTEEEE	VEISQVTI	CK1*	S..(S|T)
P08074	S105	EAFDRSFsVNLRSVF	mouse		1			RSFSVNLR	CBR2_MOUSE	244	1CYD;	X-ray	1.80 A	A/B/C/D	1-244;	100	102	A	298	0.17875	HHHHHHHH												RSFSVNLR	CaMK2	R..(S|T)
P54922	Y20	AGDALGyyNGKWEFL	human			2		LGYYNGKW	ADPRH_HUMAN	357	3HFW;	X-ray	1.92 A	A	1-357;	100	17	A	266.41	0.17875	HHHGGGTT
Q7L5Y1	S148	MDPRMLVsCIDFRYI	human	1				MLVSCIDF	ENOF1_HUMAN	443	4A35;	X-ray	1.74 A	A	1-440;	99.3228	149	A	239.47	0.17875	HHHHCCCT
NP_001403	S74	KKVWINtsDIILVGL	human			1		INTSDIIL	IF1AX_HUMAN	144	1D7Q;	NMR	-	A	2-144;	99.3056	84	A	222.69	0.17875	CTTTEEEE
Q9H1E1	Y130	EKRQNKSyVVACKPP	human			1		NKSYVVAC	RNAS7_HUMAN	156	2HKY;	NMR	-	A	29-156;	82.0513	99	A	251.45	0.17875	EECEEEEE
P62937	S110	AGPNTNGsQFFICTA	human		1	5		TNGSQFFI	PPIA_HUMAN	165	3CYS;	NMR	-	A	1-165;	100	107	A	233.81	0.18	BCCCCEEE	1OCA;	NMR	-	A	1-165;	100	107	A	156.26	0.12125	TEEEEEEE
P02787	Y534	PNNKEGyyGytGAFR	human			30		EGYYGYTG	TRFE_HUMAN	698	2HAU;	X-ray	2.70 A	A/B	23-698;	96.8481	512	A	247.64	0.18	TTTTHHHH	3VE1;	X-ray	2.96 A	B/D	20-698;	97.2779	512	B	178.87	0.12875	TTTTCHHH
Q9NY33	S218	YYEVRLAsVLGSEPS	human			1		RLASVLGS	DPP3_HUMAN	737	3FVY;	X-ray	1.90 A	A	1-726;	98.5075	215	A	234.01	0.18	EEECCCCC	3T6B;	X-ray	2.40 A	A/B	1-726;	98.5075	215	A	205.45	0.1525	EEECCTTT	RLASVLGS	GSK3	S...S	RLASVLGS	CaMK2	R..(S|T)
P04062	S405	RGMQYSHsIITNLLy	human			1		YSHSIITN	GLCM_HUMAN	536	3GXD;	X-ray	2.50 A	A/B/C/D	40-536;	92.7239	363	A	240.13	0.18	HHHHHHHH	1Y7V;	X-ray	2.40 A	A/B	40-536;	92.7239	363	A	210.76	0.15875	HHHHHHHH	YSHSIITN	CK1*	S..(S|T)
P23141	T444	HRDAGAPtYMYEFQY	human			1		GAPTYMYE	EST1_HUMAN	567	4AB1;	X-ray	2.20 A	A	21-553;	94.0035	441	A	233.74	0.18	CCCEEEEE	2DQY;	X-ray	3.00 A	A/B/C	19-561;	95.7672	1441	A	210.89	0.16125	CCCEEEEE
P15309	S239	MtKLRELsELSLLSL	human			1		RELSELSL	PPAP_HUMAN	386	1CVI;	X-ray	3.20 A	A/B/C/D	33-374;	88.601	1204	A	277.69	0.18	HHHHHHHH	2HPA;	X-ray	2.90 A	A/B/C/D	33-374;	88.601	1204	A	261.7	0.1675	HHHHHHHH	RELSELSL	CaMK2	R..(S|T)	RELSELSL	CK1*	S..(S|T)
Q9NY33	S297	IEAHkRGsRFWIQDK	human			2		KRGSRFWI	DPP3_HUMAN	737	3T6J;	X-ray	2.98 A	A	1-726;	98.5075	294	A	320.05	0.18	HHHHHHHH	3FVY;	X-ray	1.90 A	A	1-726;	98.5075	294	A	299.13	0.1675	HHHHHHHH
P31025	Y36	QDVsGtWyLKAMTVD	human		1			GTWYLKAM	LCN1_HUMAN	176	3EYC;	X-ray	2.60 A	A/B/C/D	23-175;	86.9318	15	A	248.66	0.18	EEEEEEEE	1XKI;	X-ray	1.80 A	A	23-175;	86.9318	15	A	230.75	0.1675	EEEEEEEE
P50579	T369	AIETFGStGKGVVHD	human			1		FGSTGKGV	AMPM2_HUMAN	478	1BOA;	X-ray	1.80 A	A	1-478;	100	366	A	250.46	0.18	EEECCCCC	2EA4;	X-ray	2.35 A	A	110-478;	77.1967	366	A	234.92	0.16875	EEECCCCC
P05089	S16	GIIGAPFsKGQPRGG	human		1			APFSKGQP	ARGI1_HUMAN	322	3LP7;	X-ray	2.04 A	A/B	1-322;	100	13	A	264.62	0.18	TTTTTTTT	3GN0;	X-ray	1.70 A	A/B	1-322;	100	13	A	245.8	0.17	TTTTTTTT
P14618	S287	FDEILEAsDGIMVAR	human		1			LEASDGIM	KPYM_HUMAN	531	1ZJH;	X-ray	2.20 A	A	3-530;	99.435	283	A	242.07	0.18	HHHCCEEE	1T5A;	X-ray	2.80 A	A/B/C/D	1-531;	100	284	A	234.32	0.1725	HHHCCEEE
Q96H20	T120	HRNGGLItLEELHQQ	human			1		GLITLEEL	SNF8_HUMAN	258	3CUQ;	X-ray	2.61 A	A	25-258;	90.6977	117	A	255.06	0.18	TEEEHHHH	2ZME;	X-ray	2.90 A	A	1-258;	100	117	A	246.72	0.17375	TEEEHHHH
Q08188	T112	SAPIGRytMALQIFS	human		1			GRYTMALQ	TGM3_HUMAN	693	1NUF;	X-ray	2.70 A	A	2-693;	99.8557	108	A	285.04	0.18	EEEEEEEE	1NUD;	X-ray	2.70 A	A/B	2-693;	99.8557	108	A	272.78	0.17375	EEEEEEEE
Q96HE7	Y248	CVEKRAFyRLISGLH	human			1		RAFYRLIS	ERO1A_HUMAN	468	3AHQ;	X-ray	2.35 A	A	22-468;	95.5128	245	A	304.62	0.18	HHHHHHHH	3AHR;	X-ray	3.07 A	A	22-468;	95.5128	245	A	296.96	0.17625	HHHHHHHH	RAFYRLIS	CaMK2	R..(S|T)
P07741	Y60	THGGRIDyIAGLDsR	human		2	2		RIDYIAGL	APT_HUMAN	180	1ZN9;	X-ray	2.05 A	A/B	1-180;	100	57	A	290.28	0.18	TCCEEEEE	1ZN7;	X-ray	1.83 A	A/B	1-180;	100	57	A	286.75	0.17625	TCCEEEEE
Q9R1P1	S181	AVDRDAVsGMGVIVH	mouse		1			DAVSGMGV	PSB3_MOUSE	205	3UNE;	X-ray	3.20 A	I/W/k/y	1-205;	100	177	I	220.48	0.18	BTTTCCCE	3UNF;	X-ray	2.90 A	I/W	1-205;	100	177	I	215.65	0.1775	BTTTTTTE
P05202	S143	GALRVGAsFLQRFFk	mouse		1			VGASFLQR	AATM_MOUSE	430	3HLM;	X-ray	2.50 A	A/B/C/D	30-430;	93.2558	140	A	284.73	0.18	HHHHHHHH	3PD6;	X-ray	2.40 A	A/B/C/D	30-430;	93.2558	140	A	280.82	0.17875	HHHHHHHH
P18872	S44	LLLGAGEsGkSTIVk	mouse		1			AGESGKST	GNAO_MOUSE	354	3C7K;	X-ray	2.90 A	A/C	22-354;	94.0678	41	A	242.62	0.18	TTTTCHHH												AGESGKST	CK1*	S..(S|T)
P52789	T905	GkGAALItAVACRIR	human			1		ALITAVAC	HXK2_HUMAN	917	2NZT;	X-ray	2.45 A	A/B	17-916;	98.1461	902	A	218.7	0.18	HHHHHHHH
P00751	S278	IYLVLDGsDSIGASN	human			1		LDGSDSIG	CFAB_HUMAN	764	2OK5;	X-ray	2.30 A	A	26-764;	96.7277	250	A	212.65	0.18	EETTTTTH
P12268	Y411	DGIRLKKyRGMGsLD	human			1		LKKYRGMG	IMDH2_HUMAN	514	1NF7;	X-ray	2.65 A	A/B	1-514;	100	408	A	304.55	0.18	CEEEETTT
P30041	S83	VEDHLAWsKDINAyN	human			1		LAWSKDIN	PRDX6_HUMAN	224	1PRX;	X-ray	2.00 A	A/B	1-224;	100	80	A	251.51	0.18	HHHHHHHH
P54578	Y436	RSSSSGHyVSWVkRk	human		1			SGHYVSWV	UBP14_HUMAN	494	2AYO;	X-ray	3.50 A	A	91-494;	81.7814	432	A	231.78	0.18125	TEEEEEEE	2AYN;	X-ray	3.20 A	A/B/C	91-494;	81.7814	432	A	188.66	0.14875	TCEEEEEE
P67775	Y92	DyVDRGyySVETVTL	human			1		RGYYSVET	PP2AA_HUMAN	309	3C5W;	X-ray	2.80 A	C	1-309;	100	89	C	292.93	0.18125	CTTTHHHH	3P71;	X-ray	2.70 A	C	1-309;	100	89	C	248.12	0.1525	TTTTHHHH	RGYYSVET	CK1*	S..(S|T)
O60701	Y352	TRESSSIyIsKYLMD	human			33		SSIYISKY	UGDH_HUMAN	494	3KHU;	X-ray	2.30 A	A/B/C/D/E/F	1-466;	94.332	349	A	280.34	0.18125	HHHHHHHH	2QG4;	X-ray	2.10 A	A/B/C/D/E/F/G/H	1-466;	94.332	349	A	252.24	0.165	HHHHHHHH	SSIYISKY	GSK3	S...S
O00764	S261	VACEKTVsTLHHVLQ	human			1		KTVSTLHH	PDXK_HUMAN	312	2F7K;	X-ray	2.80 A	A/B	1-312;	100	258	A	256.02	0.18125	HHHHHHHH	3KEU;	X-ray	2.10 A	A/B	1-312;	100	258	A	233.93	0.16625	HHHHHHHH
P15104	Y336	VGQEKKGyFEDRRPS	human			8		KKGYFEDR	GLNA_HUMAN	373	2OJW;	X-ray	2.05 A	A/B/C/D/E	5-364;	96.5147	333	A	309.86	0.18125	CCCCEEEC	2QC8;	X-ray	2.60 A	A/B/C/D/E/F/G/H/I/J	5-365;	96.7828	333	A	286.5	0.16875	CCCCEEEC
Q86VP6	S1175	kQDELkRsAMRAVAA	human			1		LKRSAMRA	CAND1_HUMAN	1230	4A0C;	X-ray	3.80 A	A/B	1-1230;	100	1172	A	312.18	0.18125	HHHHHHHH	1U6G;	X-ray	3.10 A	C	1-1230;	100	1172	C	293.1	0.17	HHHHHHHH
P00488	Y84	VRRGQSFyVQIDFSR	human			1		QSFYVQID	F13A_HUMAN	732	1QRK;	X-ray	2.50 A	A/B	2-732;	99.8634	80	A	260.09	0.18125	EEEEEEEE	1GGU;	X-ray	2.10 A	A/B	2-732;	99.8634	80	A	244.04	0.17	EEEEEEEE
P51649	Y128	SSLLRkWyNLMIQNk	human			1		RKWYNLMI	SSDH_HUMAN	535	2W8N;	X-ray	2.00 A	A	49-535;	91.028	125	A	288.39	0.18125	HHHHHHHH	2W8O;	X-ray	3.40 A	A	49-535;	91.028	125	A	278.13	0.17375	HHHHHHHH
P00450	Y784	SKYKKVVyRQyTDST	human		1			KVVYRQYT	CERU_HUMAN	1065	1KCW;	X-ray	3.00 A	A	20-1065;	98.216	762	A	293.47	0.18125	EEEEEEEC	2J5W;	X-ray	2.80 A	A	1-1065;	100	762	A	283.7	0.175	EEEEEEEC	KVVYRQYT	CaMK2	R..(S|T)
P20827	Y128	KEGHSyYyISKPIHQ	human			1		SYYYISKP	EFNA1_HUMAN	205	3MBW;	X-ray	2.81 A	B	17-171;	75.6098	125	B	274.6	0.18125	EEEEEEEE	3CZU;	X-ray	2.65 A	B	17-171;	75.6098	125	B	265.69	0.175	EEEEEEEE
O55234	Y236	SGGAVNLyHVREDGW	mouse		1			VNLYHVRE	PSB5_MOUSE	264	3UNB;	X-ray	2.90 A	1/K/Y/m	60-264;	77.6515	174	K	289.14	0.18125	EEEEEEET	3UNE;	X-ray	3.20 A	1/K/Y/m	60-264;	77.6515	174	K	289	0.18125	EEEEEEET
P54311	Y111	AYAPSGNyVACGGLD	rat			10		SGNYVACG	GBB1_RAT	340	3SN6;	X-ray	3.20 A	B	2-340;	99.7059	108	B	219.7	0.18125	TTCEEEEE
Q9Y2A7	S852	PYGMKFLsESLMWHI	human			2		KFLSESLM	NCKP1_HUMAN	1128	3P8C;	X-ray	2.29 A	B	1-1128;	100	849	B	267.5	0.18125	HHHHHHHH
P60484	Y176	PSQRRyVyyysyLLK	human		2	7		RYVYYYSY	PTEN_HUMAN	403	1D5R;	X-ray	2.10 A	A	8-353;	85.8561	173	A	301.73	0.18125	HHHHHHHH
P29350	S496	QMVRAQRsGMVQTEA	human			1		AQRSGMVQ	PTN6_HUMAN	595	3PS5;	X-ray	3.10 A	A	1-595;	100	493	A	268.68	0.1825	HCTTTTTT	2B3O;	X-ray	2.80 A	A	1-532;	89.4118	493	A	185.44	0.12	HTTTTTTT
P09382	Y120	LNLEAINyMAADGDF	human		1			AINYMAAD	LEG1_HUMAN	135	3OY8;	X-ray	2.19 A	A/B	2-135;	99.2593	116	A	238.04	0.1825	TBCEEEEE	2ZKN;	X-ray	1.86 A	A/B	4-135;	97.7778	116	A	193.16	0.14875	CEEEEEET
O14965	Y148	KGkFGNVyLAREKQS	human		2	6		GNVYLARE	AURKA_HUMAN	403	2BMC;	X-ray	2.60 A	A/B/C/D/E/F	100-403;	75.4342	145	A	273.36	0.1825	EEEEEEEE	2J4Z;	X-ray	2.00 A	A/B	100-403;	75.4342	145	A	241.95	0.1575	EEEEEEEE
P62834	S11	YkLVVLGsGGVGKSA	human		2			VLGSGGVG	RAP1A_HUMAN	184	3KUC;	X-ray	1.92 A	A	1-167;	90.7609	8	A	195.84	0.1825	EECTTTTC	1GUA;	X-ray	2.00 A	A	1-167;	90.7609	8	A	177.64	0.165	EECTTTTC
P42330	Y196	NQVECHPyFNRSkLL	human			16		CHPYFNRS	AK1C3_HUMAN	323	1S2C;	X-ray	1.80 A	A	1-323;	100	193	A	275.7	0.1825	CBTTBTCH	1XF0;	X-ray	2.00 A	A	1-323;	100	193	A	254.88	0.1725	CBTTBTCH
P48728	T206	LRKLPFMtSAVMEVF	human			1		PFMTSAVM	GCST_HUMAN	403	1WSR;	X-ray	2.00 A	A/B	29-403;	93.0521	175	A	248.82	0.1825	TTTEEEEE	1WSV;	X-ray	2.60 A	A/B	29-403;	93.0521	175	A	244.17	0.1775	TTTEEEEE
P13864	S1495	DPESRQFsTLIPWCL	mouse		1			RQFSTLIP	DNMT1_MOUSE	1620	3AV4;	X-ray	2.75 A	A	291-1620;	82.0988	1492	A	286.17	0.1825	TTTTBTTT	3AV6;	X-ray	3.09 A	A	291-1620;	82.0988	1492	A	280.48	0.18	TCCCBTTT	RQFSTLIP	CaMK2	R..(S|T)
NP_001129107	Y245	GIKCLLTyKPDVyTY	human			1		LLTYKPDV	CK068_HUMAN	251	1ZTP;	X-ray	2.50 A	A/B/C	1-251;	100	200	A	251.47	0.1825	EEEEEEHH	2Q4K;	X-ray	2.50 A	A/B/C	1-251;	100	200	A	250.59	0.18125	CEEEEEHH
Q9HD40	S317	YPGRAsAsPSLDVLI	human		1			ASASPSLD	SPCS_HUMAN	501	3HL2;	X-ray	2.81 A	A/B/C/D	1-501;	100	314	A	217.48	0.1825	BCHHHHHH												ASASPSLD	GSK3	S...S
P00966	S131	DQVRFELsCysLAPQ	human			1		FELSCYSL	ASSY_HUMAN	412	2NZ2;	X-ray	2.40 A	A	1-412;	100	128	A	249.37	0.1825	HHHHHHHH												FELSCYSL	CK1*	S..(S|T)
P07954	T90	GVTERMPtPVIkAFG	human			2		RMPTPVIK	FUMH_HUMAN	510	3E04;	X-ray	1.95 A	A/B/C/D	44-510;	91.5686	87	A	284.37	0.1825	BCCHHHHH												RMPTPVIK	CaMK2	R..(S|T)
P08514	Y384	LLTGTQLyGRFGSAI	human			1		TQLYGRFG	ITA2B_HUMAN	1039	3FCS;	X-ray	2.55 A	A/C	32-989;	92.204	350	A	267.17	0.1825	CTTTTTTT												TQLYGRFG	ABL	(I|V|L)Y..(P|F)
P50226	Y140	KDVAVsYyHFYHMAK	human			1		VSYYHFYH	ST1A2_HUMAN	295	1Z29;	X-ray	2.40 A	A	1-295;	100	137	A	264.91	0.1825	HHHHHHHH
P12724	Y134	DRPGRRFyVVACDNR	human		1			RRFYVVAC	ECP_HUMAN	160	1H1H;	X-ray	2.00 A	A	28-160;	83.125	104	A	318	0.18375	EECEEEEE	2KB5;	NMR	-	A	28-160;	83.125	104	A	292.2	0.16875	EECEEEEE
Q9Y6M4	Y160	VHSKNLIyRDVKPEN	human			1		NLIYRDVK	KC1G3_HUMAN	447	2IZR;	X-ray	1.30 A	A	35-362;	73.3781	157	A	282.71	0.18375	CEECCCCC	2CHL;	X-ray	1.95 A	A	35-362;	73.3781	146	A	243.78	0.1575	CEECCCCC
P61586	Y156	NRIGAFGyMECSAKT	human		2	14		AFGYMECS	RHOA_HUMAN	193	3LXR;	X-ray	1.68 A	A	2-181;	93.2642	153	A	256.92	0.18375	CCEEEECT	1TX4;	X-ray	1.65 A	B	3-179;	91.7098	153	B	224.78	0.16125	CCEEEECT
P02788	Y111	ERQPRTHyyAVAVVK	human			3		RTHYYAVA	TRFL_HUMAN	710	1N76;	X-ray	3.40 A	A	21-710;	97.1831	89	A	293.07	0.18375	ECEEEEEE	1FCK;	X-ray	2.20 A	A	21-710;	97.1831	89	A	267.71	0.16625	ECEEEEEE
P13489	T98	sLQNCCLtGAGCGVL	human		1			CCLTGAGC	RINI_HUMAN	461	2Q4G;	X-ray	1.95 A	W/Y	1-461;	100	94	W	210.57	0.18375	TCCCGGGH	1A4Y;	X-ray	2.00 A	A/D	2-461;	99.7831	94	A	193.42	0.16875	TCCCGGGH
P02786	Y282	NAIGVLIyMDQtKFP	human			5		VLIYMDQT	TFR1_HUMAN	760	1CX8;	X-ray	3.20 A	A/B/C/D/E/F/G/H	122-760;	84.0789	279	A	256.71	0.18375	EEEECTTT	3KAS;	X-ray	2.40 A	A	121-760;	84.2105	279	A	243.67	0.17375	EEEECCGG
Q04828	T38	kskALEAtKLAIEAG	human			1		LEATKLAI	AK1C1_HUMAN	323	3NTY;	X-ray	1.87 A	A	1-323;	100	35	A	264.53	0.18375	HHHHHHHH	3C3U;	X-ray	1.80 A	A	1-323;	100	35	A	257.11	0.17875	HHHHHHHH
P07195	T96	NSkIVVVtAGVRQQE	human			2		VVVTAGVR	LDHB_HUMAN	334	1I0Z;	X-ray	2.10 A	A/B	2-334;	99.7006	92	A	257.55	0.18375	EEECCCCC	1T2F;	X-ray	3.00 A	A/B/C/D	2-332;	99.1018	92	A	255.33	0.18125	EEECCCCC
P12277	S136	SRVRtGRsIRGFCLP	human		1			TGRSIRGF	KCRB_HUMAN	381	3DRE;	X-ray	2.20 A	A/B	1-381;	100	133	A	281.67	0.18375	EEECEETT	3B6R;	X-ray	2.00 A	A/B	1-381;	100	133	A	280.98	0.18375	EEECEETT
P01023	Y1025	YKHyDGSySTFGERY	human			1		DGSYSTFG	A2MG_HUMAN	1474	4ACQ;	X-ray	4.30 A	A/B/C/D	24-1474;	98.4396	1022	A	224.91	0.18375	TTCBTTTT												DGSYSTFG	CK1*	S..(S|T)
P68133	T305	NNVMSGGttMyPGIA	human			1		SGGTTMYP	ACTS_HUMAN	377	1T44;	X-ray	2.00 A	A	8-377;	98.1432	300	A	243.12	0.18375	ECGGGCTT												SGGTTMYP	CK1*	S..(S|T)
P62258	Y181	ALNFSVFyYEILNSP	human			1		SVFYYEIL	1433E_HUMAN	255	2BR9;	X-ray	1.75 A	A	1-233;	91.3725	178	A	262.57	0.18375	HHHHHHHC
P47712	T21	HQYSHKFtVVVLRAT	human		1			HKFTVVVL	PA24A_HUMAN	749	1CJY;	X-ray	2.50 A	A/B	1-749;	100	18	A	252.91	0.18375	EEEEEEEE
P60484	Y155	AQEALDFyGEVRTRD	human	1				LDFYGEVR	PTEN_HUMAN	403	1D5R;	X-ray	2.10 A	A	8-353;	85.8561	152	A	269.29	0.18375	HHHHHHHH
P12532	S169	SRVRtGRsIRGLSLP	human		1			TGRSIRGL	KCRU_HUMAN	417	1QK1;	X-ray	2.70 A	A/B/C/D/E/F/G/H	39-417;	90.8873	128	A	280.82	0.18375	EEECBTTT
P67775	Y91	GDyVDRGyySVETVT	human			1		DRGYYSVE	PP2AA_HUMAN	309	3C5W;	X-ray	2.80 A	C	1-309;	100	88	C	296.96	0.185	CCTTTHHH	3P71;	X-ray	2.70 A	C	1-309;	100	88	C	248.57	0.15375	TTTTTHHH
P08758	S246	AVVKSIRsIPAYLAE	human			1		SIRSIPAY	ANXA5_HUMAN	320	1HAK;	X-ray	3.00 A	A/B	1-320;	100	243	B	285.72	0.185	HHHCHHHH	1ANX;	X-ray	1.90 A	A/B/C	2-319;	99.375	243	A	248.21	0.15875	HHHCHHHH	SIRSIPAY	CK1*	S..(S|T)
P50750	Y194	NRVVTLWyRPPELLL	human		1			TLWYRPPE	CDK9_HUMAN	372	3LQ5;	X-ray	3.00 A	A	2-330;	88.4409	191	A	276.39	0.185	CGGGCCHH	3MI9;	X-ray	2.10 A	A	1-345;	92.7419	191	A	255.61	0.17	CGGGCCHH
P06737	S626	MIIKLITsVADVVNN	human			1		LITSVADV	PYGL_HUMAN	847	2ATI;	X-ray	1.90 A	A/B	2-846;	99.7639	622	A	223.6	0.185	HHHHHHHH	3CEJ;	X-ray	3.30 A	A/B	24-832;	95.5136	622	A	204.9	0.17	HHHHHHHH
Q01853	Y173	VETDPSPyCIVAPDT	mouse		1	1		PSPYCIVA	TERA_MOUSE	806	1R7R;	X-ray	3.60 A	A	1-806;	100	170	A	241.73	0.185	TTTEEEET	3CF2;	X-ray	3.50 A	A/B/C/D	1-806;	100	170	A	224.06	0.17125	TTTEEECT
Q14974	T175	DKSNEILtAIIQGMR	human			1		EILTAIIQ	IMB1_HUMAN	876	2Q5D;	X-ray	3.20 A	A/B	1-876;	100	172	A	264.81	0.185	HHHHHHHH	1QGK;	X-ray	2.50 A	A	1-876;	100	172	A	249.2	0.175	HHHHHHHH
P07741	T135	DLLATGGtMNAACEL	human		1			TGGTMNAA	APT_HUMAN	180	1ZN7;	X-ray	1.83 A	A/B	1-180;	100	132	A	219.95	0.185	TTHHHHHH	1ORE;	X-ray	2.10 A	A	1-180;	100	132	A	212.37	0.17625	TTHHHHHH
Q02127	T121	FVEIGSVtPKPQEGN	human		1	1		GSVTPKPQ	PYRD_HUMAN	395	3G0X;	X-ray	1.80 A	A	29-395;	92.9114	119	A	276.33	0.185	EEETTTTB	1D3H;	X-ray	1.80 A	A	29-395;	92.9114	119	A	266.13	0.1775	EEETTTTB
P31946	Y130	MkGDyFRyLSEVASG	human			1		YFRYLSEV	1433B_HUMAN	246	2C23;	X-ray	2.65 A	A	1-239;	97.1545	127	A	283.32	0.185	HHHHHHHC	2BQ0;	X-ray	2.50 A	A/B	1-239;	97.1545	127	A	275.86	0.17875	HHHHHHHC	YFRYLSEV	CaMK2	R..(S|T)
Q16875	Y363	RYPTGESyQDLVQRL	human			1		GESYQDLV	F263_HUMAN	520	3QPU;	X-ray	2.30 A	A	1-520;	100	359	A	252.84	0.185	TCCHHHHH	2DWO;	X-ray	2.25 A	A	1-520;	100	359	A	245.53	0.18	TCCHHHHH
P78540	S34	AVIGAPFsQGQKRKG	human		1			APFSQGQK	ARGI2_HUMAN	354	1PQ3;	X-ray	2.70 A	A/B/C/D/E/F	24-329;	86.4407	31	A	294.74	0.185	ETTTTTTT
P21575	Y231	LLPLRRGyIGVVNRS	rat	3				RRGYIGVV	DYN1_RAT	864	3ZVR;	X-ray	3.10 A	A	1-752;	87.037	228	A	324.67	0.185	TTTEEECC
P06396	Y478	GDsYIILyNyRHGGR	human			1		IILYNYRH	GELS_HUMAN	782	3FFN;	X-ray	3.00 A	A/B	1-782;	100	448	A	293.08	0.185	EEEEEEEE
P23352	Y217	IsIEPVIyVVQRRWN	human			1		PVIYVVQR	KALM_HUMAN	680	1ZLG;	X-ray	-	A	24-680;	96.6176	214	A	277.4	0.185
P78406	Y180	CYCADVIyPMAVVAT	human		1	1		DVIYPMAV	RAE1L_HUMAN	368	3MMY;	X-ray	1.65 A	A/C/E/G	1-368;	100	177	A	251.73	0.185	EEETTEEE
P31939	S34	LGLNLVAsGGtAkAL	human		1			LVASGGTA	PUR9_HUMAN	592	1PKX;	X-ray	1.90 A	A/B/C/D	1-592;	100	31	A	204.17	0.18625	EEECHHHH	1P4R;	X-ray	2.55 A	A/B	1-592;	100	31	A	183.28	0.1675	EEECHHHH	LVASGGTA	CK1*	S..(S|T)
Q96EK6	Y85	MKKSGDyyVTVVEDV	human			1		GDYYVTVV	GNA1_HUMAN	184	3CXP;	X-ray	2.01 A	A	1-184;	100	82	A	231.11	0.18625	CCEEEEEE	2HUZ;	X-ray	2.67 A	A/B	1-184;	100	82	A	213.16	0.16875	CCEEEEEE
Q16674	S74	GQVVYVFsKLKGRGR	human			1		YVFSKLKG	MIA_HUMAN	131	1HJD;	NMR	-	A	31-131;	77.0992	48	A	274.01	0.18625	EECCEEET	1I1J;	X-ray	1.39 A	A/B	25-131;	81.6794	47	A	250.5	0.16875	EEEEEECG
P16152	Y194	EGWPSSAyGVTkIGV	human		2	1		SSAYGVTK	CBR1_HUMAN	277	1WMA;	X-ray	1.24 A	A	2-276;	99.278	190	A	243.37	0.18625	CCHHHHHH	2PFG;	X-ray	1.54 A	A	2-277;	99.639	190	A	222.95	0.17	CCHHHHHH
P00390	Y371	NTNVKGIyAVGDVCG	human			2		KGIYAVGD	GSHR_HUMAN	522	1BWC;	X-ray	2.10 A	A	45-522;	91.5709	324	A	277.75	0.18625	TTEEECCG	3SQP;	X-ray	2.21 A	A/B	45-522;	91.5709	324	A	255.25	0.17	TTEEECCG
Q99KQ4	S398	TRDLLNCsFKCSYVV	mouse		1			LNCSFKCS	NAMPT_MOUSE	491	2H3D;	X-ray	2.10 A	A/B	1-491;	100	395	A	253.02	0.18625	TTEEEEEE	2H3B;	X-ray	1.95 A	A/B	1-491;	100	395	A	236.98	0.17375	TTEEEEEE	LNCSFKCS	GSK3	S...S
P24752	Y214	ARNEQDAyAINSyTR	human			3		QDAYAINS	THIL_HUMAN	427	2IBW;	X-ray	1.90 A	A/B/C/D	35-427;	92.0375	211	A	249.1	0.18625	HHHHHHHH	2IBU;	X-ray	1.90 A	A/B/C/D	35-427;	92.0375	211	A	235.43	0.17375	HHHHHHHH
P31751	Y178	EKATGRyyAMKILRK	human			1		GRYYAMKI	AKT2_HUMAN	481	1MRV;	X-ray	2.80 A	A	143-481;	70.4782	175	A	308.29	0.18625	TCEEEEEE	1MRY;	X-ray	2.80 A	A	143-481;	70.4782	175	A	300.44	0.18125	TCEEEEEE
Q9P289	Y101	KLWIIMEyLGGGSAL	human			1		IMEYLGGG	MST4_HUMAN	416	3GGF;	X-ray	2.35 A	A/B	1-300;	72.1154	98	A	243.09	0.18625	EEECCCCE
O75828	Y194	EGWPNsPyGVSkLGV	human			4		NSPYGVSK	CBR3_HUMAN	277	2HRB;	X-ray	1.90 A	A	6-276;	97.8339	191	A	247.74	0.18625	CCHHHHHH
P50224	Y76	KCNRAPIyVRVPFLE	human			1		APIYVRVP	ST1A3_HUMAN	295	2A3R;	X-ray	2.60 A	A/B	1-295;	100	73	A	273.42	0.18625	CCHHHHCC
Q9NZ08	T185	AsTQFEPtAARMAFP	human		2			FEPTAARM	ERAP1_HUMAN	941	3MDJ;	X-ray	2.95 A	A/B/C	37-939;	95.9617	182	A	273.43	0.1875	TTTTHHHH	2YD0;	X-ray	2.70 A	A	46-940;	95.1116	182	A	231.5	0.1525	TTTTHHHH
Q01853	Y244	PPRGILLyGPPGTGk	mouse		1	1		ILLYGPPG	TERA_MOUSE	806	1R7R;	X-ray	3.60 A	A	1-806;	100	241	A	237.47	0.1875	EEEECTTT	3CF1;	X-ray	4.40 A	A/B/C	1-806;	100	241	A	204.58	0.15875	EEEECTTT	ILLYGPPG	ABL	(I|V|L)Y..(P|F)
Q02127	Y146	DQAVINRyGFNSHGL	human			1		INRYGFNS	PYRD_HUMAN	395	2PRH;	X-ray	2.40 A	A	29-395;	92.9114	144	A	273.77	0.1875	EECTTTTB	2PRL;	X-ray	2.10 A	A	29-395;	92.9114	144	A	234.16	0.15875	EECTTTTB
P24752	S137	MkAIMMAsQSLMCGH	human			1		MMASQSLM	THIL_HUMAN	427	2F2S;	X-ray	2.00 A	A/B/C/D	41-427;	90.6323	134	A	287.83	0.1875	HHHHHHHH	2IBU;	X-ray	1.90 A	A/B/C/D	35-427;	92.0375	134	A	243.09	0.15875	HHHHHHHH
P07355	Y333	DYQkALLyLCGGDD_	human			3		ALLYLCGG	ANXA2_HUMAN	339	2HYV;	X-ray	1.42 A	A	32-338;	90.5605	329	A	220.72	0.1875	HHHHHHCC	1W7B;	X-ray	1.52 A	A	1-339;	100	330	A	192.94	0.1625	HHHHHHCC
P13255	S72	ACGTGVDsIMLVEEG	rat		1			GVDSIMLV	GNMT_RAT	293	3THS;	X-ray	2.50 A	A/B/C/D	2-293;	99.6587	68	A	243.08	0.1875	THHHHHHH	1NBH;	X-ray	2.80 A	A/B/C/D	2-292;	99.3174	68	A	207.63	0.1625	THHHHHHH
P05181	T387	GYLIPKGtVVVPTLD	human	1				PKGTVVVP	CP2E1_HUMAN	493	3E4E;	X-ray	2.60 A	A/B	32-493;	93.712	384	A	262.01	0.1875	TTTEEEEE	3E6I;	X-ray	2.20 A	A/B	32-493;	93.712	384	A	235.48	0.1675	TTTEEEEE
P50135	S177	IIVVsGssGWDKLWK	human			1		SGSSGWDK	HNMT_HUMAN	292	2AOW;	X-ray	2.97 A	A/B	1-292;	100	174	A	256.68	0.1875	TTTTHHHH	1JQD;	X-ray	2.28 A	A/B	1-292;	100	174	A	234.48	0.17125	TTTTHHHH	SGSSGWDK	CK1*	S..(S|T)
P20585	T338	TALYTKStLIGEDVN	human		1			TKSTLIGE	MSH3_HUMAN	1137	3THW;	X-ray	3.09 A	B	219-1134;	80.5629	326	B	262.33	0.1875	TTTTTCTT	3THX;	X-ray	2.70 A	B	219-1134;	80.5629	326	B	240.84	0.1725	TTTTTCTT
P61981	T168	SKEHMQPtHPIRLGL	human		2			MQPTHPIR	1433G_HUMAN	247	2B05;	X-ray	2.55 A	A/B/C/D/E/F	2-246;	99.1903	165	A	295.73	0.1875	CTTTTHHH	3UZD;	X-ray	1.86 A	A	1-247;	100	165	A	275.7	0.17625	CTTTTHHH
Q15436	T43	VPVAALFtPLkERPD	human			1		ALFTPLKE	SC23A_HUMAN	765	2NUP;	X-ray	2.80 A	A	1-765;	100	40	A	281.06	0.1875	EEETTTTC	3EG9;	X-ray	3.00 A	A	1-764;	99.8693	40	A	270.6	0.17875	EEETTTTC	ALFTPLKE	CDK	(S|T)P.(K|R)
P53582	Y253	RKLVQTTyECLMQAI	human		1	1		QTTYECLM	AMPM1_HUMAN	386	2B3H;	X-ray	1.10 A	A	81-384;	78.7565	259	A	285.03	0.1875	HHHHHHHH	2NQ6;	X-ray	1.50 A	A	81-384;	78.7565	259	A	273.87	0.18	HHHHHHHH
Q9QXF8	Y284	GQAYVPCyFIHVLkk	mouse			5		VPCYFIHV	GNMT_MOUSE	293	1R8Y;	X-ray	3.00 A	A/B/C/D/E/F/G/H	2-293;	99.6587	280	A	248.43	0.1875	CTTEEEEE	1R8X;	X-ray	2.95 A	A/B	2-293;	99.6587	280	A	241.67	0.18	CTTEEEEE
Q04917	S25	ERYDDMAsAMKAVTE	human		1			DMASAMKA	1433F_HUMAN	246	2C74;	X-ray	2.70 A	A/B	1-246;	100	22	A	256.85	0.1875	HHHHHHHH	2C63;	X-ray	2.15 A	A/B/C/D	1-246;	100	22	A	250.74	0.1825	HHHHHHHH
Q8TDX7	Y97	NHPNVIKyYASFIED	human	1				VIKYYASF	NEK7_HUMAN	302	2WQN;	X-ray	2.30 A	A	1-302;	100	94	A	279.39	0.1875	BCCEEEEE	2WQM;	X-ray	2.10 A	A	1-302;	100	94	A	277.6	0.1875	BCCEEEEE
P08319	Y144	TCKGKPVyHFFGTST	human			2		KPVYHFFG	ADH4_HUMAN	380	3COS;	X-ray	2.10 A	A/B/C/D	1-380;	100	141	A	293.17	0.1875	EEEBTTTT												KPVYHFFG	ABL	(I|V|L)Y..(P|F)
P43403	Y597	EQRMRACyysLASkV	human			113		RACYYSLA	ZAP70_HUMAN	619	2OZO;	X-ray	2.60 A	A	1-606;	97.8998	594	A	269.38	0.1875	HHHHHHHT
O75828	T36	FSGDVVLtARDVARG	human			1		VVLTARDV	CBR3_HUMAN	277	2HRB;	X-ray	1.90 A	A	6-276;	97.8339	33	A	267.39	0.1875	EEEEETTH
P02787	T476	CHTAVGRtAGWNIPM	human			2		VGRTAGWN	TRFE_HUMAN	698	2HAV;	X-ray	2.70 A	A/B	23-698;	96.8481	454	A	275.66	0.18875	TTTIIIII	3QYT;	X-ray	2.80 A	A	20-698;	97.2779	454	A	162.7	0.1125	TTTTTTTH
O75469	S256	YMFKGIIsFAKVISY	human			1		GIISFAKV	NR1I2_HUMAN	434	1ILG;	X-ray	2.52 A	A	130-434;	70.2765	253	A	262.58	0.18875	HHHHHHHH	3HVL;	X-ray	2.10 A	A/B	130-434;	70.2765	253	A	215.07	0.155	HHHHHHHH
P00747	S597	HSWPWQVsLRTRFGM	human	1	1			WQVSLRTR	PLMN_HUMAN	810	4DUU;	X-ray	5.20 A	A	20-810;	97.6543	575	A	330.13	0.18875	TEEEEEET	4A5T;	X-ray	3.49 A	S	20-810;	97.6543	575	S	277.62	0.1575	TEEEEEET	WQVSLRTR	CK1*	S..(S|T)
O75531	S22	MGEKPVGsLAGIGEV	human		1			PVGSLAGI	BAF_HUMAN	89	2EZZ;	NMR	-	A/B	1-89;	100	19	A	226.07	0.18875	BGGGTTTT	2BZF;	X-ray	2.87 A	A	1-89;	100	19	A	189.6	0.15875	CGGGTTTT
Q15750	Y179	VLLNNKLyVANVGtN	human		1			NKLYVANV	TAB1_HUMAN	504	2POP;	X-ray	3.10 A	A/C	1-370;	73.4127	176	A	262.62	0.18875	TEEEEEEE	2J4O;	X-ray	2.25 A	A	1-401;	79.5635	176	A	238.68	0.17	TEEEEEEE
Q9NZQ7	Y112	KLQDAGVyRCMISyG	human		1			AGVYRCMI	PD1L1_HUMAN	290	3BIS;	X-ray	2.64 A	A/B	18-239;	76.5517	109	A	270.55	0.18875	CEEEEEEE	3FN3;	X-ray	2.70 A	A/B	19-238;	75.8621	109	A	253.14	0.17375	CEEEEEEE
P18669	Y26	ENRFsGWyDADLsPA	human		10	615		SGWYDADL	PGAM1_HUMAN	254	1YFK;	X-ray	2.70 A	A/B	1-254;	100	23	A	239.2	0.18875	TTTTTTCB	1YJX;	X-ray	2.80 A	A/B/C/D/E/F/G/H/I/J/K/L	1-254;	100	23	A	229.17	0.18125	TTTTTTCB
P43490	S398	TRDLLNCsFKCSYVV	human		1			LNCSFKCS	NAMPT_HUMAN	491	3DHD;	X-ray	2.00 A	A/B	1-484;	98.5743	395	A	256.98	0.18875	TTEEEEEE	2GVG;	X-ray	2.20 A	A/B/C/D/E/F	1-491;	100	395	A	246.07	0.1825	TTEEEEEE	LNCSFKCS	GSK3	S...S
P27600	S66	LLLGAGEsGKSTFLK	mouse		1			AGESGKST	GNA12_MOUSE	379	1ZCA;	X-ray	2.90 A	A/B	48-379;	87.5989	63	A	255.22	0.18875	TTTTCHHH												AGESGKST	CK1*	S..(S|T)
Q64520	S37	SIFGFSVsHTTRNPR	mouse	1				FSVSHTTR	KGUA_MOUSE	198	1LVG;	X-ray	2.10 A	A	1-198;	100	34	A	287.36	0.18875	ECCCEECC												FSVSHTTR	CK1*	S..(S|T)
O75716	S197	AAQRCTIsyRAPELF	human	1				CTISYRAP	STK16_HUMAN	305	2BUJ;	X-ray	2.60 A	A/B	13-304;	95.7377	194	A	268.25	0.18875	CCGGGCCG
P17516	Y196	NQVECHPyLNQskLL	human			3		CHPYLNQS	AK1C4_HUMAN	323	2FVL;	X-ray	2.40 A	A/B/C	1-323;	100	193	A	258.26	0.18875	CBTTBTCH
P49419	Y69	RGEVITTyCPANNEP	human		1	7		ITTYCPAN	AL7A1_HUMAN	539	2J6L;	X-ray	1.30 A	A/B/C/D/E/F/G/H	29-527;	92.5788	39	A	248.21	0.18875	EEEEETTT
P26998	Y29	GSYKVILyELENFQG	human		1			VILYELEN	CRBB3_HUMAN	211	3QK3;	X-ray	1.95 A	A/B/C	21-199;	84.8341	26	A	266.96	0.18875	EEEEEETT
Q07889	S802	LYRAVQPsELVGSVW	human			1		VQPSELVG	SOS1_HUMAN	1333	3KSY;	X-ray	3.18 A	A	1-1049;	78.6947	799	A	252.7	0.18875	CCGGGGTT
P35270	T22	ASRGFGRtLAPLLAS	human			1		FGRTLAPL	SPRE_HUMAN	261	1Z6Z;	X-ray	2.50 A	A/B/C/D/E/F	5-261;	98.4674	16	A	271.21	0.18875	HHHHHHHH
P31947	Y128	LkMkGDyyRYLAEVA	human		2	20		GDYYRYLA	1433S_HUMAN	248	3O8I;	X-ray	2.00 A	A	1-231;	93.1452	125	A	287.52	0.19	HHHHHHHH	1YZ5;	X-ray	2.80 A	A/B	1-248;	100	125	A	205.42	0.1325	HHHHHHHH
P11233	S22	HKVIMVGsGGVGKSA	human		1			MVGSGGVG	RALA_HUMAN	206	2BOV;	X-ray	2.66 A	A	1-206;	100	19	A	209.6	0.19	EECTTTTC	1UAD;	X-ray	2.10 A	A/B	9-183;	84.9515	19	A	168.1	0.15375	EECTTTTC
P42330	T147	DIVDLCTtWEAMEKC	human			1		LCTTWEAM	AK1C3_HUMAN	323	1S2C;	X-ray	1.80 A	A	1-323;	100	144	A	257.19	0.19	HHHHHHHH	1RY0;	X-ray	1.69 A	A/B	1-323;	100	144	A	247.79	0.18375	HHHHHHHH
P36959	S270	LKLFyGMssDTAMNK	human			1		YGMSSDTA	GMPR1_HUMAN	345	2BLE;	X-ray	1.90 A	A	1-345;	100	267	A	244.4	0.19	ETTTTHHH	2BWG;	X-ray	2.40 A	A/B/C/D	1-345;	100	267	A	236.27	0.185	ETTTTHHH	YGMSSDTA	CK1*	S..(S|T)
O76054	Y361	TCSDPGIyVLRFDNT	human			5		PGIYVLRF	S14L2_HUMAN	403	1O6U;	X-ray	2.05 A	A/C/E	1-403;	100	358	A	269.77	0.19	TEEEEEEE	1OLM;	X-ray	1.95 A	A/C/E	1-403;	100	358	A	263.82	0.18625	TEEEEEEE
P68133	Y296	IDIRKDLyANNVMSG	human	1	3	27		KDLYANNV	ACTS_HUMAN	377	1T44;	X-ray	2.00 A	A	8-377;	98.1432	291	A	270.38	0.19	HHHHHCEE
P68136	Y296	IDIRKDLyANNVMSG	rat			11		KDLYANNV	ACTS_RAT	377	3U9D;	X-ray	2.50 A	A/C	3-377;	99.4695	291	A	268.55	0.19	HHHHHCEE
Q14232	Y130	ATILTHAySRVVLRV	human		1	2		THAYSRVV	EI2BA_HUMAN	305	3ECS;	X-ray	2.65 A	A/B/C/D/E/F/G/H	1-305;	100	127	A	294.73	0.19	EECCCHHH
O95749	S91	GIPsVINsANyVYFL	human		1			VINSANYV	GGPPS_HUMAN	300	2Q80;	X-ray	2.70 A	A/B/C/D/E/F	1-300;	100	88	A	251.34	0.19	HHHHHHHH
P54868	Y262	GkLSIQCyLRALDRC	human			2		IQCYLRAL	HMCS2_HUMAN	508	2WYA;	X-ray	1.70 A	A/B/C/D	51-508;	90.1575	259	A	301.58	0.19	HHHHHHHH
Q9NZL9	T34	PNRRVLVtGAtGLLG	human			1		VLVTGATG	MAT2B_HUMAN	334	2YDY;	X-ray	2.25 A	A	28-334;	91.9162	31	A	217.12	0.19125	EEEETTTT	2YDX;	X-ray	2.80 A	A/B/C/D/E	28-334;	91.9162	31	A	127.96	0.11	EEEETTTT
P04075	S276	tFLsGGQsEEEASIN	human			1		GGQSEEEA	ALDOA_HUMAN	364	2ALD;	X-ray	2.10 A	A	2-364;	99.7253	272	A	267.61	0.19125	TTTCHHHH	1ALD;	X-ray	2.00 A	A	2-364;	99.7253	272	A	236.46	0.16625	TTTCHHHH	GGQSEEEA	CK2‡	(S|T)(D|E).(E|D)
Q16831	S61	KFVCVGGsPSRMKAF	human		1			VGGSPSRM	UPP1_HUMAN	310	3EUF;	X-ray	1.90 A	A/B/C/D	1-310;	100	58	A	267.72	0.19125	EECCHHHH	3EUE;	X-ray	2.30 A	A	1-310;	100	58	A	247.07	0.17625	EECCHHHH	VGGSPSRM	CDK	(S|T)P.(K|R)
P09960	S172	KELVALMsAIRDGET	human		1			ALMSAIRD	LKHA4_HUMAN	611	3B7T;	X-ray	2.30 A	A	2-611;	99.8363	168	A	283.99	0.19125	EEETTEEE	2VJ8;	X-ray	1.80 A	A	1-611;	100	168	A	263.84	0.18	EEECCEEE
P11712	Y347	QDRSHMPyTDAVVHE	human			1		HMPYTDAV	CP2C9_HUMAN	490	1R9O;	X-ray	2.00 A	A	23-489;	95.3061	344	A	267.67	0.19125	GCHHHHHH	1OG5;	X-ray	2.55 A	A/B	30-490;	94.0816	344	A	255.59	0.18125	GCHHHHHH
P21980	S215	GRDCsRRssPVyVGR	human	1				SRRSSPVY	TGM2_HUMAN	687	1KV3;	X-ray	2.80 A	A/B/C/D/E/F	1-687;	100	212	A	310.91	0.19125	HHHCCHHH	2Q3Z;	X-ray	2.00 A	A	1-687;	100	212	A	298	0.185	HHHCCHHH	SRRSSPVY	GSK3	S...S	SRRSSPVY	CaMK2	R..(S|T)	SRRSSPVY	CK1*	S..(S|T)
Q01059	S711	REFNSYGsRRGNDAI	rabbit	1				SYGSRRGN	ACOC_RABIT	889	3SN2;	X-ray	2.99 A	A	2-889;	99.8875	708	A	284.18	0.19125	BGGGGTTT	3SNP;	X-ray	2.80 A	A/B	2-889;	99.8875	708	A	281.34	0.1875	BGGGGTTT	SYGSRRGN	CK1*	S..(S|T)
P78368	T141	DRTFTLKtVLMIAIQ	human			1		TLKTVLMI	KC1G2_HUMAN	415	2C47;	X-ray	2.40 A	A/B/C/D	43-353;	74.9398	98	A	267.81	0.19125	CHHHHHHH
P07320	Y7	_MGKITLyEDRGFQG	human			1		ITLYEDRG	CRGD_HUMAN	174	2G98;	X-ray	2.20 A	A/B	2-174;	99.4253	3	A	283.71	0.19125	EEEEEETT
Q9H4G4	Y42	LNREAQQysEALAst	human		1	5		AQQYSEAL	GAPR1_HUMAN	154	1SMB;	X-ray	1.55 A	A	1-154;	100	39	A	287.43	0.19125	HHHHHHHH
P25325	Y85	GAEHFAEyAGRLGVG	human			1		FAEYAGRL	THTM_HUMAN	297	3OLH;	X-ray	2.50 A	A	11-289;	93.9394	82	A	302.32	0.19125	HHHHHHHH
Q13432	T146	RLRQVGAtVEFtVGD	human			1		VGATVEFT	U119A_HUMAN	240	3GQQ;	X-ray	1.95 A	A/B/C/D/E/F	56-240;	77.0833	143	A	241.46	0.19125	EEEEEEEE
O15540	T117	KDGKMVMtLtFGDVV	human			1		MVMTLTFG	FABP7_HUMAN	132	1FDQ;	X-ray	2.10 A	A/B	2-132;	99.2424	113	A	245.28	0.1925	EEEEEEET	1JJX;	NMR	-	A	2-132;	99.2424	113	A	238.55	0.18875	EEEEEEET
P02768	S366	ARRHPDysVVLLLRL	human			5		PDYSVVLL	ALBU_HUMAN	609	3LU6;	X-ray	2.70 A	A/B	25-609;	96.0591	339	A	251.84	0.1925	TTTCHHHH	2VDB;	X-ray	2.52 A	A	30-608;	95.0739	339	A	185.36	0.145	TTTCHHHH
Q9QYY9	Y143	TCKGRSIyHFMGVSS	mouse			1		RSIYHFMG	ADH4_MOUSE	377	1E3E;	X-ray	2.12 A	A/B	2-377;	99.7347	139	A	328.51	0.1925	EECBTTTT	1E3I;	X-ray	2.08 A	A/B	2-377;	99.7347	139	A	293.31	0.16875	EECBTTTT
O60701	S354	ESSSIyIsKYLMDEG	human			1		IYISKYLM	UGDH_HUMAN	494	3KHU;	X-ray	2.30 A	A/B/C/D/E/F	1-466;	94.332	351	A	307.69	0.1925	HHHHHHHH	2QG4;	X-ray	2.10 A	A/B/C/D/E/F/G/H	1-466;	94.332	351	A	268.88	0.17	HHHHHHHH
P51149	S17	KVIILGDsGVGKTSL	human		1			LGDSGVGK	RAB7A_HUMAN	207	3LAW;	X-ray	2.80 A	A/B/C/D/E	1-207;	100	14	A	237	0.1925	ECTTTTCH	1YHN;	X-ray	3.00 A	A	1-207;	100	14	A	209.8	0.17125	ECTTTTCH
Q16531	Y84	LFILTAKyNACILEy	human		1			TAKYNACI	DDB1_HUMAN	1140	2B5L;	X-ray	2.85 A	A/B	1-1140;	100	81	A	277.21	0.1925	ETTTEEEE	3I7O;	X-ray	2.80 A	A	1-1140;	100	81	A	254.11	0.17375	ETTTEEEE
P41222	Y149	DFRMAtLySRTQTPR	human		1	1		ATLYSRTQ	PTGDS_HUMAN	190	2WWP;	X-ray	2.00 A	A/B	23-190;	88.4211	146	A	294.18	0.1925	EEEEETTT	3O2Y;	X-ray	1.70 A	A/B	29-190;	85.2632	146	A	271.03	0.17625	EEEEETTT
P21980	S216	RDCsRRssPVyVGRV	human	2	1	1		RRSSPVYV	TGM2_HUMAN	687	1KV3;	X-ray	2.80 A	A/B/C/D/E/F	1-687;	100	213	A	313.57	0.1925	HHCCHHHH	2Q3Z;	X-ray	2.00 A	A	1-687;	100	213	A	300.32	0.185	HHCCHHHH	RRSSPVYV	CaMK2	R..(S|T)
Q04917	Y133	MkGDyyRyLAEVASG	human			1		YYRYLAEV	1433F_HUMAN	246	2C74;	X-ray	2.70 A	A/B	1-246;	100	130	A	301.07	0.1925	HHHHHHHC	2C63;	X-ray	2.15 A	A/B/C/D	1-246;	100	130	A	291.82	0.1875	HHHHHHHC
Q7Z4W1	Y149	AVTNHsVyCStKGAL	human		2	229		HSVYCSTK	DCXR_HUMAN	244	1PR9;	X-ray	1.96 A	A/B	1-244;	100	146	A	267.09	0.1925	BHHHHHHH	1WNT;	X-ray	2.30 A	A/B/C/D	1-244;	100	146	A	257.73	0.18875	THHHHHHH	HSVYCSTK	GSK3	S...S
P21399	Y466	AGLNVMPyIKTSLSP	human		1			VMPYIKTS	ACOC_HUMAN	889	2B3X;	X-ray	2.54 A	A	2-889;	99.8875	463	A	288.38	0.1925	CTTTTEEE	2B3Y;	X-ray	1.85 A	A/B	2-889;	99.8875	463	A	284.95	0.18875	CTTTTEEE
P04406	T246	NVSVVDLtCRLEkPA	human			1		VDLTCRLE	G3P_HUMAN	335	1ZNQ;	X-ray	2.50 A	O/P/Q/R	1-335;	100	243	O	282.48	0.1925	EEEEEEET	1U8F;	X-ray	1.75 A	O/P/Q/R	1-335;	100	243	O	281.18	0.19	EEEEEEET
Q04828	Y196	NQVECHPyFNQRkLL	human		1	60		CHPYFNQR	AK1C1_HUMAN	323	3NTY;	X-ray	1.87 A	A	1-323;	100	193	A	324.02	0.1925	CBTTBTCH	3C3U;	X-ray	1.80 A	A	1-323;	100	193	A	321.25	0.19125	CBTTBTCH
P15085	Y158	TyEGRPIyVLKFSTG	human			2		RPIYVLKF	CBPA1_HUMAN	419	3FJU;	X-ray	1.60 A	A	112-418;	73.2697	45	A	323.76	0.1925	CEEEEEEE	2V77;	X-ray	1.60 A	A/B	111-419;	73.747	45	A	321.62	0.19125	CEEEEEEE
O95154	T12	LsRARPAtVLGAMEM	human			2		RPATVLGA	ARK73_HUMAN	331	2CLP;	X-ray	3.00 A	A/B/C/D/E/F/G/H/I/J/K	8-331;	97.8852	38	A	296.72	0.1925	CCEEEEET												LSRARPATVLGAMEM	PIM1–3	R.R..(S|T)	LSRARPATVLGAMEM	PKB/AKT	R.R..(S|T)	RPATVLGA	CaMK2	R..(S|T)
P35270	S32	PLLASLLsPGsVLVL	human			2		SLLSPGSV	SPRE_HUMAN	261	1Z6Z;	X-ray	2.50 A	A/B/C/D/E/F	5-261;	98.4674	26	A	233.46	0.1925	HCBTTTTE												SLLSPGSV	CK1*	S..(S|T)
Q92769	Y222	IGAGKGKyYAVNFPM	human			2		KGKYYAVN	HDAC2_HUMAN	488	3MAX;	X-ray	2.05 A	A/B/C	9-374;	75	223	A	313.58	0.1925	GGTTTEEE
Q8NFP7	Y67	GAAVREVyEEAGVkG	human			2		REVYEEAG	NUD10_HUMAN	164	3MCF;	X-ray	2.00 A	A/B	17-144;	78.0488	64	A	320.77	0.1925	HHHHHHHC
P60484	Y178	QRRyVyyysyLLKNH	human		2	7		VYYYSYLL	PTEN_HUMAN	403	1D5R;	X-ray	2.10 A	A	8-353;	85.8561	175	A	283.59	0.1925	HHHHHHHH
P35270	S40	PGsVLVLsARNDEAL	human			1		LVLSARND	SPRE_HUMAN	261	1Z6Z;	X-ray	2.50 A	A/B/C/D/E/F	5-261;	98.4674	34	A	277.52	0.1925	EEEEECCH
P36222	Y239	DRFSNTDyAVGyMLR	human		1			NTDYAVGY	CH3L1_HUMAN	383	1NWU;	X-ray	2.20 A	A/B/C/D	22-383;	94.517	236	A	261.53	0.19375	CHHHHHHH	1NWR;	X-ray	2.70 A	A/B/C/D	22-383;	94.517	236	A	236.76	0.175	CHHHHHHH
P02788	Y454	VDRPVEGyLAVAVVR	human			1		VEGYLAVA	TRFL_HUMAN	710	1N76;	X-ray	3.40 A	A	21-710;	97.1831	432	A	269.81	0.19375	CCCEEEEE	1LCF;	X-ray	2.00 A	A	20-710;	97.3239	432	A	246.01	0.1775	CCCEEEEE
P99026	Y102	MLGASGDyADFQYLK	mouse		1	35		SGDYADFQ	PSB4_MOUSE	264	3UNE;	X-ray	3.20 A	3/M/a/o	46-264;	82.9545	54	M	259.64	0.19375	EEEHHHHH	3UNF;	X-ray	2.90 A	M/a	46-264;	82.9545	54	M	244.25	0.18125	EEEHHHHH
O60341	T335	DLGAMVVtGLGGNPM	human			1		MVVTGLGG	KDM1A_HUMAN	852	2IW5;	X-ray	2.57 A	A	171-836;	78.169	332	A	237.82	0.19375	CEECCTBT	2V1D;	X-ray	3.10 A	A	123-852;	85.6808	332	A	221.6	0.1825	CEETTTBT
P50225	Y140	KDVAVsYyHFYHMAK	human			1		VSYYHFYH	ST1A1_HUMAN	295	3U3R;	X-ray	2.36 A	A	1-295;	100	137	A	282.01	0.19375	HHHHHHHH	1Z28;	X-ray	2.30 A	A	1-295;	100	137	A	267.63	0.18375	HHHHHHHH
Q9GZT4	S242	TIADGVKsSIGLNTW	human			1		GVKSSIGL	SRR_HUMAN	340	3L6R;	X-ray	1.70 A	A	3-340;	99.4118	239	A	246.93	0.19375	TTTCCCCC	3L6B;	X-ray	1.50 A	A	3-340;	99.4118	239	A	243.19	0.19	TTTCCCCC
P17174	Y381	LVNEkHIyLLPSGRI	human			89		KHIYLLPS	AATC_HUMAN	413	3II0;	X-ray	2.05 A	A/B/C/D	14-412;	96.6102	378	A	279.78	0.19375	HCEECTTT												KHIYLLPS	ABL	(I|V|L)Y..(P|F)
P06732	Y140	TGRsIKGytLPPHCS	human			39		IKGYTLPP	KCRM_HUMAN	381	1I0E;	X-ray	3.50 A	A/B/C/D	1-381;	100	137	A	273.18	0.19375	BTTTCTTT
P27361	Y210	EyVAtRWyRAPEIML	human	1				TRWYRAPE	MK03_HUMAN	379	2ZOQ;	X-ray	2.39 A	A/B	1-379;	100	207	A	315.09	0.19375	CGGGCCHH
P68133	T306	NVMSGGttMyPGIAD	human			1		GGTTMYPG	ACTS_HUMAN	377	1T44;	X-ray	2.00 A	A	8-377;	98.1432	301	A	252.43	0.19375	CGGGCTTT
P00813	Y240	TERLGHGyHTLEDQA	human			4		GHGYHTLE	ADA_HUMAN	363	3IAR;	X-ray	1.52 A	A	5-363;	98.8981	237	A	281.26	0.19375	EETGGGGG
Q9H4G4	S43	NREAQQysEALAstR	human			1		QQYSEALA	GAPR1_HUMAN	154	1SMB;	X-ray	1.55 A	A	1-154;	100	40	A	290.29	0.19375	HHHHHHHH
P45983	S155	IHRDLKPsNIVVKSD	human		1			LKPSNIVV	MK08_HUMAN	427	2XRW;	X-ray	1.33 A	A	2-364;	85.0117	152	A	263.74	0.195	TCGGGEEE	2GMX;	X-ray	3.50 A	A/B	1-364;	85.2459	152	A	229.15	0.17	TCGGGCEE
P30043	Y146	LREsGLKyVAVMPPH	human			1		GLKYVAVM	BLVRB_HUMAN	206	1HE2;	X-ray	1.20 A	A	1-206;	100	143	A	264.19	0.195	CCEEEEEC	1HDO;	X-ray	1.15 A	A	1-206;	100	143	A	256.74	0.18875	CCEEEEEC
P16444	S240	FSHSSAysVCASRRN	human			2		SAYSVCAS	DPEP1_HUMAN	411	1ITQ;	X-ray	2.30 A	A/B	17-385;	89.781	221	A	242.76	0.195	EETTTTTT	1ITU;	X-ray	2.00 A	A/B	17-385;	89.781	221	A	239.65	0.195	EETTTTTT	SAYSVCAS	GSK3	S...S	SAYSVCAS	CK1*	S..(S|T)
Q9HD40	S315	KMYPGRAsAsPSLDV	human		1			GRASASPS	SPCS_HUMAN	501	3HL2;	X-ray	2.81 A	A/B/C/D	1-501;	100	312	A	268.15	0.195	CCBCHHHH												GRASASPS	GSK3	S...S
Q9NQW7	Y296	WVSDKASyAVSETIP	human		1			KASYAVSE	XPP1_HUMAN	623	3CTZ;	X-ray	1.60 A	A	1-623;	100	293	A	292.45	0.195	TTBHHHHH												KASYAVSE	GSK3	S...S
P05177	S82	VLQIRIGsTPVLVLS	human		1			RIGSTPVL	CP1A2_HUMAN	515	2HI4;	X-ray	1.95 A	A	27-514;	94.7573	79	A	263.38	0.195	EETTEEEE												RIGSTPVL	CaMK2	R..(S|T)
Q9Y285	T299	yVQRVkRtHsQGGyG	human			1		VKRTHSQG	SYFA_HUMAN	508	3L4G;	X-ray	3.30 A	A/C/E/G/I/K/M/O	1-508;	100	296	A	315.11	0.195	HHHHHHHC												VKRTHSQG	CaMK2	R..(S|T)
P53004	S149	GKDLLkGsLLFTAGP	human	2				LKGSLLFT	BIEA_HUMAN	296	2H63;	X-ray	2.70 A	A/B/C/D	7-296;	97.973	146	A	266.48	0.195	EEEEEEEE
Q9H0W9	Y279	RHGEGGHyHyDTTPD	human		1			GGHYHYDT	CK054_HUMAN	315	1XCR;	X-ray	1.70 A	A/B	2-315;	99.6825	276	A	270.6	0.195	CEEEEEET
P13929	Y131	AEKGVPLyRHIADLA	human		1	1		VPLYRHIA	ENOB_HUMAN	434	2XSX;	X-ray	1.70 A	A/B	1-434;	100	128	A	288.93	0.195	CCHHHHHH
O95749	S60	TEMLHNAsLLIDDIE	human		1			HNASLLID	GGPPS_HUMAN	300	2Q80;	X-ray	2.70 A	A/B/C/D/E/F	1-300;	100	57	A	246.6	0.195	HHHHHHHH
P22234	S394	AAQIFGLsNHLVWsK	human			1		FGLSNHLV	PUR6_HUMAN	425	2H31;	X-ray	2.80 A	A	1-425;	100	391	A	245	0.195	HHHCCHHH
Q9Y3Z3	Y315	IDVDkWDyFARDCHH	human			1		KWDYFARD	SAMH1_HUMAN	626	3U1N;	X-ray	3.10 A	A/B/C/D	120-626;	80.9904	312	A	313.12	0.195	HHHHHHHH
P12003	S1102	NAQNLMQsVKETVRE	chicken	1				LMQSVKET	VINC_CHICK	1135	1ST6;	X-ray	3.10 A	A	1-1135;	100	1030	A	297.9	0.195	HHHHHHHH
O75351	S342	GysGADIsIIVRDAL	human			2		ADISIIVR	VPS4B_HUMAN	444	1XWI;	X-ray	2.80 A	A	123-444;	72.5225	339	A	289.09	0.195	HHHHHHHH
Q13309	S212	CSKLQNLsLEGLRLS	human		1			QNLSLEGL	SKP2_HUMAN	424	1FS2;	X-ray	2.90 A	A/C	89-398;	73.1132	221	A	260.43	0.19625	TEEETTTT	1FQV;	X-ray	2.80 A	A/C/E/G/I/K/M/O	89-424;	79.2453	221	A	168.23	0.125	TEEETTTT
Q9BY32	Y113	GFEDKsAyALCTFAL	human		1	10		KSAYALCT	ITPA_HUMAN	194	2CAR;	X-ray	1.09 A	A/B	1-194;	100	110	A	273.5	0.19625	CEEEEEEE	2I5D;	X-ray	1.63 A	A	1-194;	100	110	A	215.71	0.14875	CEEEEEEE
P61626	Y56	LAKWESGyNTRATNY	human			1		ESGYNTRA	LYSC_HUMAN	148	1IY4;	NMR	-	A	19-148;	87.8378	35	A	294.58	0.19625	HHTTTTTT	1IOC;	X-ray	2.40 A	A	19-148;	87.8378	35	A	234.76	0.16	HHTTBTTT
P47989	T39	RKLGLSGtKLGCGEG	human		1			LSGTKLGC	XDH_HUMAN	1333	2CKJ;	X-ray	3.59 A	A/B/C/D	2-1332;	99.85	36	A	251.62	0.19625	CCCCCTTT	2E1Q;	X-ray	2.60 A	A/B/C/D	2-1332;	99.85	36	A	209.76	0.1625	TTTTTTTT
Q7Z4W1	T152	NHsVyCStKGALDML	human			1		YCSTKGAL	DCXR_HUMAN	244	3D3W;	X-ray	1.87 A	A/B	1-244;	100	149	A	254.66	0.19625	HHHHHHHH	1WNT;	X-ray	2.30 A	A/B/C/D	1-244;	100	149	A	225.96	0.1725	HHHHHHHH
Q05769	S448	SREMKyQsLNEYRKR	mouse		1			KYQSLNEY	PGH2_MOUSE	604	3MQE;	X-ray	2.80 A	A/B/C/D	18-604;	97.1854	445	A	304.02	0.19625	CCCCHHHH	1DDX;	X-ray	3.00 A	A/B/C/D	18-569;	91.3907	459	A	267.75	0.1725	CCCBHHHH
P00325	Y320	RTWKGAVyGGFKSKE	human			3		GAVYGGFK	ADH1B_HUMAN	375	1HDX;	X-ray	2.50 A	A/B	2-375;	99.7333	316	A	258.65	0.19625	ECCGGGCC	1HDZ;	X-ray	2.50 A	A/B	2-375;	99.7333	316	A	232.16	0.17625	ECCGGGCC	GAVYGGFK	ABL	(I|V|L)Y..(P|F)
P22748	S89	tVQNNGHsVMMLLEN	human		1			NGHSVMML	CAH4_HUMAN	312	1ZNC;	X-ray	2.80 A	A/B	19-284;	85.2564	62	A	262.51	0.19625	TTTTEEEE	3F7B;	X-ray	2.05 A	A/B	19-284;	85.2564	62	A	241.66	0.17875	TTTTEEEE
Q86VP6	S107	EQLRDISsIGLKTVI	human		1			DISSIGLK	CAND1_HUMAN	1230	4A0C;	X-ray	3.80 A	A/B	1-1230;	100	104	A	265.16	0.19625	HHHHHHHH	1U6G;	X-ray	3.10 A	C	1-1230;	100	104	C	246	0.18	HHHHHHHH
Q06330	T339	STDKAEYtFYEGMGP	human	1				AEYTFYEG	SUH_HUMAN	500	3NBN;	X-ray	3.45 A	A/D	23-448;	85.2	322	A	286.16	0.19625	EEEEEBTT	3V79;	X-ray	3.85 A	C	23-449;	85.4	322	C	272.59	0.1875	EEEEECTT
P08253	T378	GKMWCAttANYDDDR	human		1			CATTANYD	MMP2_HUMAN	660	1CK7;	X-ray	2.80 A	A	30-660;	95.6061	375	A	244.13	0.19625	EECTTBHH	1GXD;	X-ray	3.10 A	A/B	30-660;	95.6061	346	A	238.31	0.19125	EETTTBHH
P36959	S271	KLFyGMssDTAMNKH	human			1		GMSSDTAM	GMPR1_HUMAN	345	2BLE;	X-ray	1.90 A	A	1-345;	100	268	A	262.28	0.19625	TTTTHHHH	2BWG;	X-ray	2.40 A	A/B/C/D	1-345;	100	268	A	255.19	0.1925	TTTTHHHH	GMSSDTAM	CK1*	S..(S|T)
P00338	Y172	LDSARFRyLMGERLG	human		1	12		RFRYLMGE	LDHA_HUMAN	332	4AJP;	X-ray	2.38 A	A/B/C/D	2-332;	99.6988	168	A	331.67	0.19625	HHHHHHHH	1I10;	X-ray	2.30 A	A/B/C/D/E/F/G/H	2-332;	99.6988	168	A	324.77	0.1925	HHHHHHHH
P52888	Y278	GFHTHADyVLEMNMA	human			1		HADYVLEM	THOP1_HUMAN	689	1S4B;	X-ray	2.00 A	P	16-688;	97.6778	275	P	287.51	0.19625	HHHHHHHC	2O36;	X-ray	1.95 A	A	16-688;	97.6778	275	A	289.81	0.195	HHHHHHHC
P25098	Y356	AsVGtHGyMAPEVLQ	human			53		THGYMAPE	ARBK1_HUMAN	689	3KRX;	X-ray	3.10 A	A	2-689;	99.8549	353	A	274.68	0.19625	TTTTTCHH	3KRW;	X-ray	2.90 A	A	2-689;	99.8549	353	A	268.29	0.195	TTTTTCHH
P15085	T338	QLSKAAVtALASLyG	human			1		AAVTALAS	CBPA1_HUMAN	419	3FJU;	X-ray	1.60 A	A	112-418;	73.2697	225	A	231.46	0.19625	HHHHHHHH	2V77;	X-ray	1.60 A	A/B	111-419;	73.747	225	A	229.59	0.195	HHHHHHHH
P62697	Y112	QEHKIILyENPNFTG	rat			1		IILYENPN	CRBB2_RAT	205	1BD7;	X-ray	2.78 A	A/B	16-194;	87.3171	90	A	267.67	0.19625	EEEEEETT												IILYENPN	ABL	(I|V|L)Y..(P|F)
P68136	Y190	AGRDLTDyLMkILTE	rat			17		LTDYLMKI	ACTS_RAT	377	3U9D;	X-ray	2.50 A	A/C	3-377;	99.4695	185	A	291.36	0.19625	HHHHHHHH
O60218	Y40	KVAIDAGyRHIDCAy	human			2		DAGYRHID	AK1BA_HUMAN	316	1ZUA;	X-ray	1.25 A	X	1-316;	100	37	X	266.3	0.19625	HHCCCEEE
Q9UM13	Y80	TVKTLCIyADyKSDE	human		1	1		LCIYADYK	APC10_HUMAN	185	1JHJ;	X-ray	1.60 A	A	3-172;	91.8919	77	A	307.34	0.19625	EEEEEEGG
P62894	Y98	EREDLIAyLkkATNE	cow	1	1			LIAYLKKA	CYC_BOVIN	105	2B4Z;	X-ray	1.50 A	A	2-105;	99.0476	94	A	310.87	0.19625	HHHHHHHH
P42658	Y263	FIFENNIyyCAHVGK	human			1		NNIYYCAH	DPP6_HUMAN	865	1XFD;	X-ray	3.00 A	A/B/C/D	127-849;	83.5838	260	A	269.32	0.19625	TEEEEETT
Q9NP95	T188	SKRHQKFtHFLPRPV	human		1			QKFTHFLP	FGF20_HUMAN	211	3F1R;	X-ray	2.50 A	A/B	1-211;	100	185	A	302.48	0.19625	TGGGEEEE
P54725	Y197	NPHRAVEyLLTGIPG	human		1			AVEYLLTG	RD23A_HUMAN	363	1OQY;	NMR	-	A	2-363;	99.7245	194	A	263.37	0.19625	HHHHTTTT
Q9BRA2	T95	LkVtAVPtLLkYGTP	human			1		AVPTLLKY	TXD17_HUMAN	123	1WOU;	X-ray	1.80 A	A	1-123;	100	92	A	275.29	0.19625	TTTEEEET
P48736	T627	sALDVGLtMQLLDCN	human			1		VGLTMQLL	PK3CG_HUMAN	1102	1HE8;	X-ray	3.00 A	A	144-1102;	87.0236	624	A	262.85	0.1975	GGGGGGGC	3DPD;	X-ray	2.85 A	A	144-1102;	87.0236	624	A	184.56	0.13875	HHHHHHHC
P51857	Y199	NQVECHPyFTQPKLL	human			1		CHPYFTQP	AK1D1_HUMAN	326	3CAV;	X-ray	1.90 A	A/B	1-326;	100	196	A	280.56	0.1975	CBTTBTCH	3BUV;	X-ray	1.35 A	A/B	1-326;	100	196	A	249.76	0.17625	CBTTBTCH
NP_000777	Y445	ASGEkFAyVPFGAGR	human			1		KFAYVPFG	CP51A_HUMAN	503	3LD6;	X-ray	2.80 A	A/B	54-502;	89.2644	436	A	291.68	0.1975	TTTTTTTT	3JUV;	X-ray	3.12 A	A	54-502;	89.2644	436	A	261.62	0.1775	TTTTTTTE
P00325	Y35	EVAPPKAyEVRIKMV	human		2	306		PKAYEVRI	ADH1B_HUMAN	375	1HDX;	X-ray	2.50 A	A/B	2-375;	99.7333	31	A	317.82	0.1975	CTTTEEEE	1HSZ;	X-ray	2.20 A	A/B	2-375;	99.7333	31	A	295.05	0.18625	CTTTEEEE
Q96IY4	Y159	SFEKyPLyVLKVSGK	human		1			YPLYVLKV	CBPB2_HUMAN	423	3D66;	X-ray	3.10 A	A/B/C	24-423;	94.5626	134	A	294.55	0.1975	CEEEEEEE	3D67;	X-ray	3.40 A	A/B/C	24-423;	94.5626	134	A	286.25	0.18875	CEEEEEEE
P04040	Y231	NANGEAVyCKFHYkT	human	1	3	251		EAVYCKFH	CATA_HUMAN	527	1QQW;	X-ray	2.75 A	A/B/C/D	1-527;	100	228	A	297.65	0.1975	CEEEEEEE	1DGG;	X-ray	1.80 A	A/B/C/D	5-501;	94.3074	228	A	288.89	0.1925	CEEEEEEE	EAVYCKFH	ABL	(I|V|L)Y..(P|F)
O60888	T125	EVLMMIKtQSSLVPA	human			1		MIKTQSSL	CUTA_HUMAN	179	1XK8;	X-ray	2.70 A	A/B/C/D/E/F	44-179;	75.9777	99	A	275.82	0.1975	EEEEEGGG	2ZFH;	X-ray	2.05 A	A/B/C/D/E/F	1-179;	100	122	A	272.42	0.19375	EEEEEGGG
Q9UIC8	S277	sNGWETAsAVDMMEL	human			1		ETASAVDM	LCMT1_HUMAN	334	3P71;	X-ray	2.70 A	T	1-334;	100	274	T	258.3	0.1975	CEEEEEEH	3O7W;	X-ray	2.00 A	A	23-334;	93.4132	274	A	250.89	0.19375	CEEEEEEH
P06733	Y131	VEkGVPLyRHIADLA	human		1	6		VPLYRHIA	ENOA_HUMAN	434	2PSN;	X-ray	2.20 A	A/B/C/D	1-434;	100	127	A	287.45	0.1975	CCHHHHHH	3B97;	X-ray	2.20 A	A/B/C/D	2-434;	99.7696	127	A	287.44	0.1975	CCHHHHHH
O70201	T34	FLEDCACtPERMAEA	mouse	2				CACTPERM	BIRC5_MOUSE	140	1M4M;	X-ray	2.80 A	A	1-140;	100	31	A	293.22	0.1975	TTTTHHHH												CACTPERM	CDK	(S|T)P.(K|R)
P55809	Y115	IKRMVSSyVGENAEF	human			13		VSSYVGEN	SCOT1_HUMAN	520	3DLX;	X-ray	2.20 A	A/B/C/D	40-520;	92.5	112	A	265.66	0.1975	EETBTCCC												IKRMVSSYVGENAEF	PKD	(L|I).R..(S|T)
P06732	S136	SRVRTGRsIKGytLP	human			1		TGRSIKGY	KCRM_HUMAN	381	1I0E;	X-ray	3.50 A	A/B/C/D	1-381;	100	133	A	293.34	0.1975	ECBCBTTT
P68133	Y308	MSGGttMyPGIADRM	human		1	4		TTMYPGIA	ACTS_HUMAN	377	1T44;	X-ray	2.00 A	A	8-377;	98.1432	303	A	268.01	0.1975	GGCTTTHH
O60218	Y190	NQVECHPyLTQEKLI	human			3		CHPYLTQE	AK1BA_HUMAN	316	1ZUA;	X-ray	1.25 A	X	1-316;	100	187	X	294.92	0.1975	CBTTBTCH
Q96Q83	T214	LSFGAtRtFEMRKKP	human			2		ATRTFEMR	ALKB3_HUMAN	286	2IUW;	X-ray	1.50 A	A	70-286;	75.8741	211	A	319.74	0.1975	CCEEEEEE
P11597	T113	VSVVFKGtLKYGYTT	human			1		FKGTLKYG	CETP_HUMAN	493	2OBD;	X-ray	2.10 A	A	19-493;	96.3489	93	A	294.98	0.1975	EEEEEEEE
Q16740	S173	MRHsLPNsRIMIHQP	human		1			LPNSRIMI	CLPP_HUMAN	277	1TG6;	X-ray	2.10 A	A/B/C/D/E/F/G	1-277;	100	114	A	282.71	0.1975	TTTTEEEE
Q96LJ7	Y133	GHYFCSVyGARLMVP	human		1	57		CSVYGARL	DHRS1_HUMAN	313	2QQ5;	X-ray	1.80 A	A	3-262;	83.0671	130	A	299.51	0.1975	HHHHHHHH
Q96FE5	S300	NLsyNPIstIEGSML	human			1		NPISTIEG	LIGO1_HUMAN	620	2ID5;	X-ray	2.70 A	A/B/C/D	40-516;	76.9355	258	A	258.56	0.1975	TTTCEETT
P00387	Y80	LPVGQHIyLsARIDG	human		2	104		QHIYLSAR	NB5R3_HUMAN	301	1UMK;	X-ray	1.75 A	A	27-301;	91.3621	76	A	321.56	0.1975	TEEEEEEE
P01111	Y157	QGVEDAFyTLVREIR	human		1	10		DAFYTLVR	RASN_HUMAN	189	3CON;	X-ray	1.65 A	A	1-172;	91.0053	154	A	298.2	0.1975	HHHHHHHH
P45984	S155	IHRDLKPsNIVVKSD	human		1			LKPSNIVV	MK09_HUMAN	424	3E7O;	X-ray	2.14 A	A/B	7-362;	83.9623	152	A	269.3	0.19875	TCGGGEEE	3NPC;	X-ray	2.35 A	A/B	1-364;	85.8491	152	A	182.96	0.13625	TCGGGEEE
P46063	T99	FRPLQLEtINVTMAG	human		1			QLETINVT	RECQ1_HUMAN	649	2WWY;	X-ray	2.90 A	A/B	49-616;	87.5193	96	A	269.27	0.19875	HHHHHHHH	2V1X;	X-ray	2.00 A	A/B	49-616;	87.5193	96	A	201.9	0.1475	HHHHHHHH
P55210	S239	WRSPGRGsWFVQALC	human	1				GRGSWFVQ	CASP7_HUMAN	303	1GQF;	X-ray	2.90 A	A/B	47-303;	84.8185	344	A	316.18	0.19875	CCCCHHHH	1F1J;	X-ray	2.35 A	A/B	2-303;	99.67	236	A	281.17	0.1825	TTEEHHHH
P52895	Y196	NQVECHPyFNQRkLL	human		1	60		CHPYFNQR	AK1C2_HUMAN	323	1J96;	X-ray	1.25 A	A/B	2-323;	99.6904	193	A	329.07	0.19875	CBTTBTCH	1XJB;	X-ray	1.90 A	A/B	2-323;	99.6904	193	A	316.18	0.19	CBTTBTCH
P29401	Y563	ILTVEDHyYEGGIGE	human			1		EDHYYEGG	TKT_HUMAN	623	3OOY;	X-ray	2.05 A	A/B	10-620;	98.0738	560	A	290.91	0.19875	EEEETTTT	3MOS;	X-ray	1.75 A	A	3-618;	98.8764	560	A	289.31	0.1975	EEEETTTT
P07108	Y32	MLFIyGHyKQATVGD	human		1	13		YGHYKQAT	ACBP_HUMAN	87	2FJ9;	X-ray	1.60 A	A	2-87;	98.8506	29	A	298.48	0.19875	HHHHHHHH	2CB8;	X-ray	1.40 A	A/B	1-87;	100	29	A	296.91	0.19875	HHHHHHHH
P07195	S39	VGMACAIsILGKsLA	human			1		CAISILGK	LDHB_HUMAN	334	1T2F;	X-ray	3.00 A	A/B/C/D	2-332;	99.1018	35	A	282.41	0.19875	HHHHHHHH	1I0Z;	X-ray	2.10 A	A/B	2-334;	99.7006	35	A	277.32	0.19875	HHHHHHHH
P11511	T162	PGLVRMVtVCAESLK	human		1			RMVTVCAE	CP19A_HUMAN	503	3EQM;	X-ray	2.90 A	A	1-503;	100	159	A	307.98	0.19875	HHHHHHHH												PGLVRMVTVCAESLK	PKD	(L|I).R..(S|T)	RMVTVCAE	CaMK2	R..(S|T)
O75828	S192	EREGWPNsPyGVSkL	human			2		WPNSPYGV	CBR3_HUMAN	277	2HRB;	X-ray	1.90 A	A	6-276;	97.8339	189	A	259.28	0.19875	CCCCHHHH												WPNSPYGV	ERK2	P.(S|T)P
Q15126	S15	PRLVLLFsGkRkSGk	human		1			LLFSGKRK	PMVK_HUMAN	192	3CH4;	X-ray	1.76 A	B	1-192;	100	12	B	344.78	0.19875	EEEECTTT
P01023	Y1007	IKSKAIGyLNTGyQR	human			1		AIGYLNTG	A2MG_HUMAN	1474	4ACQ;	X-ray	4.30 A	A/B/C/D	24-1474;	98.4396	1004	A	248.36	0.19875	HHHHHHHH
P68133	Y190	AGRDLTDyLMkILtE	human		2	169		LTDYLMKI	ACTS_HUMAN	377	1T44;	X-ray	2.00 A	A	8-377;	98.1432	185	A	291.77	0.19875	HHHHHHHH
P05155	S296	LLNAIyLsAKWKTTF	human			1		IYLSAKWK	IC1_HUMAN	500	2OAY;	X-ray	2.35 A	A	119-500;	76.4	271	A	314.04	0.19875	EEEEEEBT
P40926	Y56	LVSRLTLyDIAHTPG	human		3	50		LTLYDIAH	MDHM_HUMAN	338	2DFD;	X-ray	1.90 A	A/B/C/D	20-338;	94.3787	35	A	264.9	0.19875	EEEEECCC
P14923	S182	SRRALMGsPQLVAAV	human		5			LMGSPQLV	PLAK_HUMAN	745	3IFQ;	X-ray	2.80 A	A/B	124-676;	74.2282	179	A	265.42	0.19875	HHHCHHHH
O43865	S391	HLDRMKNsCIVCNMG	human		1			MKNSCIVC	SAHH2_HUMAN	530	3MTG;	X-ray	2.64 A	A/B	89-530;	83.3962	388	A	276.53	0.19875	CTTTTEEE
Q6P1N9	T14	IDIGINLtDPMFRGI	human			1		INLTDPMF	TATD1_HUMAN	297	2XIO;	X-ray	1.19 A	A	5-295;	97.9798	11	A	260.44	0.19875	ETTTTGGG
P49638	Y100	IGLLKAGyHGVLRSR	human			1		KAGYHGVL	TTPA_HUMAN	278	1R5L;	X-ray	1.50 A	A	21-278;	92.8058	97	A	282.19	0.2	HHCCEEEC	1OIP;	X-ray	1.95 A	A	1-278;	100	97	A	265.8	0.18625	HHCCEEEC
P08637	S169	AtLKDsGsyFCRGLF	human			1		DSGSYFCR	FCG3A_HUMAN	254	3SGK;	X-ray	2.40 A	C	19-208;	74.8031	148	C	270.42	0.2	GCEEEEEE	3SGJ;	X-ray	2.20 A	C	19-208;	74.8031	148	C	264.91	0.195	GCEEEEEE
Q9NZ08	Y270	SGVKVSVyAVPDKIN	human			1		VSVYAVPD	ERAP1_HUMAN	941	2YD0;	X-ray	2.70 A	A	46-940;	95.1116	267	A	252.19	0.2	EEEEETTT	3QNF;	X-ray	3.00 A	A/B/C	1-941;	100	267	A	246.37	0.19625	EEEEETTT	VSVYAVPD	ABL	(I|V|L)Y..(P|F)
P18669	T96	ERHyGGLtGLNkAET	human			46		GGLTGLNK	PGAM1_HUMAN	254	1YFK;	X-ray	2.70 A	A/B	1-254;	100	93	A	266.98	0.2	GGGTTEEH	1YJX;	X-ray	2.80 A	A/B/C/D/E/F/G/H/I/J/K/L	1-254;	100	93	A	261.08	0.1975	GGGTTEEH
O88844	Y135	IIIGRHAyGDQYRAT	mouse			1		RHAYGDQY	HC_MOUSE	414	2CMV;	X-ray	2.52 A	A/B	4-413;	99.0338	132	A	307.83	0.2	EECCTEEE	2CMJ;	X-ray	1.99 A	A/B	4-413;	99.0338	132	A	304.18	0.19875	EECCTEEE
O95544	S381	ARNTAWVsFDGRKRQ	human			1		AWVSFDGR	NADK_HUMAN	446	3PFN;	X-ray	2.70 A	A/B/C/D	68-426;	80.4933	378	A	308.94	0.2	EEEEETTE
P43403	Y598	QRMRACyysLASkVE	human			107		ACYYSLAS	ZAP70_HUMAN	619	2OZO;	X-ray	2.60 A	A	1-606;	97.8998	595	A	254.93	0.2	HHHHHHTT												ACYYSLAS	CK1*	S..(S|T)
P43403	Y474	VLLVNRHyAkISDFG	human	1		1		NRHYAKIS	ZAP70_HUMAN	619	2OZO;	X-ray	2.60 A	A	1-606;	97.8998	471	A	317.83	0.2	ETTEEEEC
P43403	S534	VTMWEALsyGQkPYK	human			1		EALSYGQK	ZAP70_HUMAN	619	2OZO;	X-ray	2.60 A	A	1-606;	97.8998	531	A	313.21	0.2	HHHHTTTT
O95861	S240	ASAYVFAsPGCkKWD	human			1		VFASPGCK	BPNT1_HUMAN	308	2WEF;	X-ray	1.80 A	A	6-308;	98.3766	237	A	262.04	0.2	EETTCCCB
P01942	S134	DKFLAsVstVLtskY	mouse			4		ASVSTVLT	HBA_MOUSE	142	3HRW;	X-ray	2.80 A	A/C	2-142;	99.2958	130	A	239.59	0.2	HHHHHHHH												ASVSTVLT	CK1*	S..(S|T)
Q99574	S49	EDENILFsPLSIALA	human			1		ILFSPLSI	NEUS_HUMAN	410	3F02;	X-ray	1.80 A	A/B	17-362;	84.3902	46	A	256.6	0.2	EEECHHHH												ILFSPLSI	CK1*	S..(S|T)
Q16763	S73	LGkDFPAsPPKGYFL	human		1	6		FPASPPKG	UBE2S_HUMAN	222	1ZDN;	X-ray	1.93 A	A/B	1-156;	70.2703	70	A	271.16	0.2	TTTTTCEE												FPASPPKG	CDK	(S|T)P.(K|R)	FPASPPKG	ERK2	P.(S|T)P
P30086	Y64	GLDsGkLyTLVLTDP	human			1		GKLYTLVL	PEBP1_HUMAN	187	2QYQ;	X-ray	1.95 A	A	1-187;	100	61	A	265.89	0.20125	TTEEEEEE	2L7W;	NMR	-	A	1-187;	100	61	A	236.33	0.175	TTEEEEEE
P30086	S104	ISsGTVLsDyVGSGP	human			2		TVLSDYVG	PEBP1_HUMAN	187	1BEH;	X-ray	1.75 A	A/B	1-187;	100	101	A	254.02	0.20125	EEEETCCC	2L7W;	NMR	-	A	1-187;	100	101	A	228.81	0.18375	EEEETCCC
Q9Y3D6	Y93	EyEKALKyVRGLLQT	human			1		ALKYVRGL	FIS1_HUMAN	152	1NZN;	X-ray	2.00 A	A	1-123;	80.9211	93	A	327.42	0.20125	HHHHHHHH	1PC2;	NMR	-	A	1-145;	95.3947	90	A	317.83	0.19625	HHHHHHHH
P46108	Y136	LRQEEAEyVRALFDF	human		4	34		EAEYVRAL	CRK_HUMAN	304	2EYZ;	NMR	-	A	1-304;	100	133	A	314.73	0.20125	CCEEEEEC	2DVJ;	NMR	-	A	1-228;	75	133	A	313.55	0.2	CCCCEEEC
P07311	Y12	NTLISVDyEIFGKVQ	human			1		SVDYEIFG	ACYP1_HUMAN	99	2K7K;	NMR	-	A	2-99;	98.9899	9	A	269.76	0.20125	EEEEEEEE	2W4P;	X-ray	1.70 A	A	1-98;	98.9899	8	A	225.61	0.17	EEEEEEEE
P61964	Y131	TLKGHSNyVFCCNFN	human			2		HSNYVFCC	WDR5_HUMAN	334	3UR4;	X-ray	1.80 A	A/B	24-334;	93.1138	128	A	264.49	0.20125	CCCCEEEE	2H9M;	X-ray	1.90 A	A/C	24-334;	93.1138	128	A	248.52	0.18875	CCCCEEEE
P40261	Y203	MDALKSSyyMIGEQK	human			5		KSSYYMIG	NNMT_HUMAN	264	3ROD;	X-ray	2.72 A	A/B/C/D	1-264;	100	200	A	293.98	0.20125	TTCCEEET	2IIP;	X-ray	2.05 A	A/B/C/D	1-264;	100	200	A	281.84	0.1925	TTCEEEET
P05181	S74	VFtLYVGsQRMVVMH	human	1				YVGSQRMV	CP2E1_HUMAN	493	3T3Z;	X-ray	2.35 A	A/B/C/D	32-493;	93.712	71	A	309.65	0.20125	EETTEEEE	3KOH;	X-ray	2.90 A	A/B	32-493;	93.712	71	A	297.67	0.19375	EETTEEEE
P49356	Y180	NREkLLQyLYSLKQP	human		1			LLQYLYSL	FNTB_HUMAN	437	2F0Y;	X-ray	2.70 A	B	1-437;	100	177	B	288.99	0.20125	HHHHHHHH	1JCQ;	X-ray	2.30 A	B	1-437;	100	177	B	280.63	0.195	HHHHHHHH
Q15493	S172	FYYIDSLsYSVDAFD	human		1			DSLSYSVD	RGN_HUMAN	299	3G4H;	X-ray	1.92 A	A/B	3-299;	99.3311	169	B	256.88	0.20125	EGGGCEEE	3G4E;	X-ray	1.42 A	A/B	3-299;	99.3311	169	A	246.54	0.195	EGGGCEEE	DSLSYSVD	GSK3	S...S
Q9HA47	S63	QRKVVILsQDRFYKV	human			1		VILSQDRF	UCK1_HUMAN	277	2UVQ;	X-ray	3.00 A	A	22-243;	80.1444	60	A	293.93	0.20125	EEEEGGGC	2JEO;	X-ray	2.50 A	A	22-243;	80.1444	60	A	289.57	0.1975	EEEEGGGC
Q16719	T111	VGKRPWItGDEsIVG	human		1			PWITGDES	KYNU_HUMAN	465	3E9K;	X-ray	1.70 A	A	1-465;	100	108	A	267.68	0.20125	TGGGCGGG	2HZP;	X-ray	2.00 A	A	1-465;	100	108	A	268.13	0.2	TGGGGGGG
P17540	Y393	IVIDGVNyLVDCEKK	human			3		GVNYLVDC	KCRS_HUMAN	419	2GL6;	X-ray	2.30 A	A/B/C/D/E/F/G/H	27-416;	93.0788	390	C	256.86	0.20125	HHHHHHHH
P27348	Y149	IDNSQGAyQEAFDIs	human		1	7		QGAYQEAF	1433T_HUMAN	245	2BTP;	X-ray	2.80 A	A/B	1-234;	95.5102	146	A	293.58	0.20125	HHHHHHHH
P01023	T346	QSSEITRtITKLSFV	human			1		ITRTITKL	A2MG_HUMAN	1474	4ACQ;	X-ray	4.30 A	A/B/C/D	24-1474;	98.4396	343	A	310.72	0.20125	ECCCCCEE												QSSEITRTITKLSFV	PKD	(L|I).R..(S|T)	ITRTITKL	PKD	(L|I).R..(S|T)	ITRTITKL	CaMK2	R..(S|T)
P01942	S132	sLDKFLAsVstVLts	mouse		1			FLASVSTV	HBA_MOUSE	142	3HRW;	X-ray	2.80 A	A/C	2-142;	99.2958	128	A	244	0.20125	HHHHHHHH												FLASVSTV	CK1*	S..(S|T)
P19157	Y8	MPPYTIVyFPVRGRC	mouse		1	2		TIVYFPVR	GSTP1_MOUSE	210	1BAY;	X-ray	2.00 A	A/B	2-210;	99.5238	4	A	302.93	0.2025	EEEETTTT	2OAC;	X-ray	2.20 A	A/B	2-209;	99.0476	4	A	264.99	0.175	EEEETTTT
O15455	S350	LPKIDDFsFQWLKCL	human			3		DDFSFQWL	TLR3_HUMAN	904	2A0Z;	X-ray	2.40 A	A	22-703;	75.4425	347	A	272	0.2025		1ZIW;	X-ray	2.10 A	A	27-700;	74.5575	347	A	241.97	0.1825
P00558	S155	EAFRAsLskLGDVyV	human			1		ASLSKLGD	PGK1_HUMAN	417	2Y3I;	X-ray	2.90 A	A/D	1-416;	99.7602	151	A	267.29	0.2025	HHHHHCTT	2ZGV;	X-ray	2.00 A	A	1-417;	100	151	A	245.42	0.18375	HHHHHCTT
Q91WR5	S89	TSKVWCtsLHPELVR	mouse		1			WCTSLHPE	AK1CL_MOUSE	323	2HEJ;	X-ray	1.35 A	A/B	1-323;	100	86	A	288.42	0.2025	TTTTTTTT	2HE8;	X-ray	1.90 A	A/B	1-323;	100	86	A	265.66	0.18625	TTTTTCHH
P51452	Y38	NEVTPRIyVGNASVA	human		2			PRIYVGNA	DUS3_HUMAN	185	1VHR;	X-ray	2.10 A	A/B	2-185;	99.4595	35	A	301.32	0.2025	TTEEEECH	3F81;	X-ray	1.90 A	A/B	3-185;	98.9189	35	A	281.41	0.19	TTEEEECH
P54578	S314	RNALYIkssKISRLP	human		1			YIKSSKIS	UBP14_HUMAN	494	2AYO;	X-ray	3.50 A	A	91-494;	81.7814	310	A	303.77	0.2025	EEEEEEEE	2AYN;	X-ray	3.20 A	A/B/C	91-494;	81.7814	310	A	283.9	0.19	EEEEEEEE	YIKSSKIS	GSK3	S...S	YIKSSKIS	CK1*	S..(S|T)
P04075	T235	LLkPNMVtPGHACtQ	human		1			NMVTPGHA	ALDOA_HUMAN	364	4ALD;	X-ray	2.80 A	A	2-364;	99.7253	231	A	265.4	0.2025	CCCCCTTT	1ALD;	X-ray	2.00 A	A	2-364;	99.7253	231	A	249.72	0.19125	BCCCCTTT
Q13838	S228	EKQVMMFsATLSKEI	human		1			MMFSATLS	DX39B_HUMAN	428	1XTI;	X-ray	1.95 A	A	44-428;	89.9533	225	A	254.34	0.2025	EEEETTTC	1XTK;	X-ray	2.40 A	A	45-428;	89.7196	225	A	241.65	0.19125	EEEETTTC	MMFSATLS	GSK3	S...S
O96017	S164	IAYIEDHsGNGTFVN	human	1	1			EDHSGNGT	CHK2_HUMAN	543	3I6U;	X-ray	3.00 A	A/B	84-502;	77.1639	161	A	249	0.2025	EECTTTTE	3I6W;	X-ray	3.25 A	A/B/C/D/E/F/G/H	70-512;	81.5838	161	A	240.62	0.195	EECTTTTE
P16444	Y118	MyPETFLyVTSSAGI	human			1		TFLYVTSS	DPEP1_HUMAN	411	1ITQ;	X-ray	2.30 A	A/B	17-385;	89.781	99	A	253.95	0.2025	TEEECCCH	1ITU;	X-ray	2.00 A	A/B	17-385;	89.781	99	A	247.55	0.19625	TEEECCCH
P81245	Y52	DDKEsKVyLNFFsKE	pig		2			SKVYLNFF	OBP_PIG	157	1A3Y;	X-ray	2.25 A	A/B	9-157;	94.9045	49	A	288.27	0.2025	CEEEEEEE	1HQP;	X-ray	2.30 A	A	1-157;	100	49	A	279.2	0.19875	TEEEEEEE	SKVYLNFF	ABL	(I|V|L)Y..(P|F)
P29350	S378	QRAyGPysVTNCGEH	human			1		GPYSVTNC	PTN6_HUMAN	595	3PS5;	X-ray	3.10 A	A	1-595;	100	375	A	252.11	0.2025	TTEEEEEE	2B3O;	X-ray	2.80 A	A	1-532;	89.4118	375	A	249.86	0.20125	TTEEEEEE
P02088	T140	kVVAGVAtALAHkyH	mouse		2			GVATALAH	HBB1_MOUSE	147	3HRW;	X-ray	2.80 A	B/D	2-147;	99.3197	136	B	255.59	0.2025	HHHHHTTT
O75792	Y172	kAKADALyPVVSAAS	human		1	6		DALYPVVS	RNH2A_HUMAN	299	3PUF;	X-ray	3.10 A	A/D/G/J/M/P	1-299;	100	169	A	262.37	0.2025	GGCCHHHH
Q9Y657	Y98	yDGFDCVyGLELNKD	human		1			DCVYGLEL	SPIN1_HUMAN	262	2NS2;	X-ray	2.20 A	A/B	26-262;	90.458	70	A	268.09	0.2025	CBEEEETT
Q9NSD9	Y63	GASDVVLykIDVPAN	human		1			VVLYKIDV	SYFB_HUMAN	589	3L4G;	X-ray	3.30 A	B/D/F/H/J/L/N/P	1-589;	100	60	B	280.83	0.2025	TEEEEEEC
P09211	Y8	MPPyTVVyFPVRGRC	human	1	7	172		TVVYFPVR	GSTP1_HUMAN	210	14GS;	X-ray	2.80 A	A/B	2-209;	99.0476	4	A	300.63	0.20375	EEEECCCT	1LBK;	X-ray	1.86 A	A/B	2-202;	95.7143	4	A	269.65	0.18375	EEEETTTT
P13489	S225	DLCGIVAskASLREL	human		1			IVASKASL	RINI_HUMAN	461	2BEX;	X-ray	1.99 A	A/B	2-461;	99.7831	221	A	269.89	0.20375	HHHHTTTT	1Z7X;	X-ray	1.95 A	W/Y	1-461;	100	221	W	253.96	0.19125	HHHHTTTT	IVASKASL	CK1*	S..(S|T)
P27352	T317	SNITVIYtINNQLRG	human			1		VIYTINNQ	IF_HUMAN	417	2PMV;	X-ray	2.60 A	A/B/C/D	19-417;	95.6835	296	A	286.97	0.20375	EEEEEECC	3KQ4;	X-ray	3.30 A	A/C/E	25-417;	94.2446	314	A	273.5	0.1925	EEEEEEET
Q9UJW3	Y259	CDRPPSWyLFQFHRL	human			2		PSWYLFQF	DNM3L_HUMAN	386	2PVC;	X-ray	3.69 A	A/B/C	1-386;	100	256	B	294.23	0.20375	HHHHHHHH	2PV0;	X-ray	3.30 A	A/B/C	1-386;	100	256	B	283.44	0.19625	HHHHHHHH
P12004	Y211	QLTFALRyLNFFTkA	human	1	1			ALRYLNFF	PCNA_HUMAN	261	3VKX;	X-ray	2.10 A	A	1-261;	100	208	A	315.88	0.20375	EHHHHHHH	2ZVL;	X-ray	2.50 A	A/B/C/D/E/F	1-261;	100	208	A	302.3	0.19625	EHHHHHHH
AAL76093	S752	HAGIQGtsRPSHYHV	human		1			QGTSRPSH	AGO2_HUMAN	859	4EI3;	X-ray	2.89 A	A	1-859;	100	757	A	305.46	0.20375	CCCCCCEE	4EI1;	X-ray	2.30 A	A	1-859;	100	757	A	304.68	0.2	CCCCCCEE	QGTSRPSH	CK1*	S..(S|T)
P35222	S191	SRHAIMRsPQMVsAI	human	1	7			IMRSPQMV	CTNB1_HUMAN	781	2GL7;	X-ray	2.60 A	A/D	138-686;	70.2945	188	A	336.18	0.20375	HHHCHHHH	2Z6H;	X-ray	2.20 A	A	138-781;	82.4584	188	A	325.66	0.2	HHCCHHHH
P78368	T151	MIAIQLItRMEYVHt	human		1			QLITRMEY	KC1G2_HUMAN	415	2C47;	X-ray	2.40 A	A/B/C/D	43-353;	74.9398	108	A	329.66	0.20375	HHHHHHHH
P06731	T419	LYGPDDPtIsPSYTY	human			1		DDPTISPS	CEAM5_HUMAN	702	1E07;	X-ray	-	A	35-676;	91.453	382	A	256.02	0.20375
P05198	Y150	kRPGyGAyDAFkHAV	human		2	45		YGAYDAFK	IF2A_HUMAN	315	1Q8K;	NMR	-	A	5-303;	94.9206	146	A	293.66	0.20375	HHHHHHHH
P31153	T262	PQGDAGLtGRKIIVD	human		1			AGLTGRKI	METK2_HUMAN	395	2P02;	X-ray	1.21 A	A	1-395;	100	281	A	320.72	0.20375	CEETTTTT
P13693	Y159	REDGVTPyMIFFkDG	human		1	1		VTPYMIFF	TCTP_HUMAN	172	3EBM;	X-ray	2.60 A	A/B/C/D	1-172;	100	156	A	275.69	0.205	TTEEEEEE	2HR9;	NMR	-	A	1-172;	100	156	A	231.32	0.17625	CCEEEEEE
Q99986	S158	RKtVLQLsLRILDIL	human		1	1		LQLSLRIL	VRK1_HUMAN	396	2LAV;	NMR	-	A	1-361;	91.1616	155	A	306.43	0.205	HHHHHHHH	3OP5;	X-ray	2.40 A	A/B/C/D	3-364;	91.4141	155	A	201.7	0.13375	HHHHHHHH
P23284	S139	HYGPGWVsMANAGKD	human			2		GWVSMANA	PPIB_HUMAN	216	3ICI;	X-ray	1.70 A	A/B	34-216;	84.7222	104	A	255.24	0.205	TEEEEEEC	3ICH;	X-ray	1.20 A	A	34-216;	84.7222	104	A	207.83	0.1675	TEEEEEEC
Q9BY41	S39	AKIPKRAsMVHsLIE	human	2		1		KRASMVHS	HDAC8_HUMAN	377	1T64;	X-ray	1.90 A	A/B	1-377;	100	36	A	323.4	0.205	THHHHHHH	1T69;	X-ray	2.91 A	A	1-377;	100	36	A	275.71	0.1725	THHHHHHH	KRASMVHS	GSK3	S...S
Q16881	Y572	SRDNNKCyAKIICNT	human		1			NKCYAKII	TRXR1_HUMAN	649	2CFY;	X-ray	2.70 A	A/B/C/D/E/F	151-649;	76.8875	419	A	312.61	0.205	TTEEEEEE	2ZZ0;	X-ray	2.80 A	A/B/C/D	150-649;	77.0416	419	A	284.04	0.18375	TTEEEEEE
P60891	T242	KLLSAGAtRVyAILT	human			1		AGATRVYA	PRPS1_HUMAN	318	2H08;	X-ray	2.50 A	A/B	1-318;	100	239	A	284.81	0.205	HCEEEEEE	2H06;	X-ray	2.20 A	A/B	1-318;	100	239	A	267.3	0.19125	HCEEEEEE
Q15257	Y223	VFKVFNRyLEVMRKL	human		1	13		FNRYLEVM	PTPA_HUMAN	358	2HV7;	X-ray	2.50 A	A/B/C/D/E/F/G/H	1-358;	100	185	A	327.65	0.205	HHHHHHHH	2HV6;	X-ray	1.90 A	A/B	1-358;	100	185	A	304.7	0.19125	HHHHHHHH
Q13231	S122	NRQTFVNsAIRFLRK	human			1		FVNSAIRF	CHIT1_HUMAN	466	1WB0;	X-ray	1.65 A	A	22-466;	95.4936	119	A	303.54	0.205	HHHHHHHH	1HKJ;	X-ray	2.60 A	A	22-386;	78.3262	119	A	288.73	0.19375	HHHHHHHH
P24752	Y407	HALKQGEyGLASICN	human	1	1			QGEYGLAS	THIL_HUMAN	427	2IBW;	X-ray	1.90 A	A/B/C/D	35-427;	92.0375	404	A	294.1	0.205	TTEEEEEE	2IBU;	X-ray	1.90 A	A/B/C/D	35-427;	92.0375	404	A	280.85	0.19375	TTEEEEEE
P21953	Y195	CVGHGALyHSQSPEA	human			1		GALYHSQS	ODBB_HUMAN	392	1U5B;	X-ray	1.83 A	B	51-392;	87.2449	142	B	276.59	0.205	TTTTTTTC	1DTW;	X-ray	2.70 A	B	51-392;	87.2449	142	B	269.06	0.19625	TTTTTTTC
NP_000777	Y462	CIGENFAyVQIKTIW	human			1		NFAYVQIK	CP51A_HUMAN	503	3JUV;	X-ray	3.12 A	A	54-502;	89.2644	453	A	300.02	0.205	HHHHHHHH	3LD6;	X-ray	2.80 A	A/B	54-502;	89.2644	453	A	287.42	0.19875	HHHHHHHH
P16444	Y271	MVNFYNNyISCTNKA	human			9		YNNYISCT	DPEP1_HUMAN	411	1ITQ;	X-ray	2.30 A	A/B	17-385;	89.781	252	A	265.35	0.205	CHHHHHCC	1ITU;	X-ray	2.00 A	A/B	17-385;	89.781	252	A	258.08	0.2	CGGGTTTC
P30613	Y218	VPVGGRIyIDDGLIS	human			2		GRIYIDDG	KPYR_HUMAN	574	2VGF;	X-ray	2.75 A	A/B/C/D	47-574;	91.9861	215	A	280.9	0.205	EEEEETTT	2VGG;	X-ray	2.74 A	A/B/C/D	47-574;	91.9861	215	A	276.2	0.20375	EEEEETTT
P17174	T333	TMADRILtMRSELRA	human		1			RILTMRSE	AATC_HUMAN	413	3II0;	X-ray	2.05 A	A/B/C/D	14-412;	96.6102	330	A	330.65	0.205	HHHHHHHH												RILTMRSE	CaMK2	R..(S|T)
P09972	Y214	EkVLAAVyKALSDHH	human			19		AAVYKALS	ALDOC_HUMAN	364	1XFB;	X-ray	3.00 A	A/B/C/D/E/F/G/H/I/J/K/L	1-364;	100	211	A	291.61	0.205	HHHHHHHH
P10518	Y257	MVkPGLPyLDMVREV	mouse			1		GLPYLDMV	HEM2_MOUSE	330	2Z1B;	X-ray	3.30 A	A/B/C/D	1-330;	100	254	A	275.09	0.205	TGGGHHHH
P55809	S170	TLVQEGGsPIKYNKD	human		1	5		EGGSPIKY	SCOT1_HUMAN	520	3DLX;	X-ray	2.20 A	A/B/C/D	40-520;	92.5	167	A	283.48	0.205	TTCEEEEE												EGGSPIKY	CDK	(S|T)P.(K|R)
Q16763	T81	PPKGYFLtKIFHPNV	human			1		YFLTKIFH	UBE2S_HUMAN	222	1ZDN;	X-ray	1.93 A	A/B	1-156;	70.2703	78	A	304.84	0.205	EETTTCCT
Q92973	S74	sEDEPTRsLSGLILk	human		1			PTRSLSGL	TNPO1_HUMAN	898	2OT8;	X-ray	3.10 A	A/B	9-890;	98.2183	63	A	287.38	0.20625	HHHHHHHH	1QBK;	X-ray	3.00 A	B	9-898;	99.1091	63	B	198.48	0.13875	HHHHHHTT	PTRSLSGL	CaMK2	R..(S|T)
Q14974	T587	LQSLLCAtLQNVLRK	human			1		LCATLQNV	IMB1_HUMAN	876	2QNA;	X-ray	2.84 A	A	127-875;	85.5023	584	A	264.41	0.20625	HHHHHHHH	1QGK;	X-ray	2.50 A	A	1-876;	100	584	A	195.87	0.1525	HHHHHHHH
Q04917	T168	SKEQMQPtHPIRLGL	human		2	1		MQPTHPIR	1433F_HUMAN	246	2C74;	X-ray	2.70 A	A/B	1-246;	100	165	A	320.47	0.20625	CTTTTHHH	2C63;	X-ray	2.15 A	A/B/C/D	1-246;	100	165	A	286.87	0.18375	CTTTTHHH
Q8NBZ7	T178	NPIKtLKtNTIGtLN	human			1		TLKTNTIG	UXS1_HUMAN	420	2B69;	X-ray	1.21 A	A	85-402;	75.7143	91	A	285.36	0.20625	HHHHHHHH	4EF7;	X-ray	2.50 A	A/B	85-420;	80	175	A	256.35	0.18625	HHHHHHHH
P20585	T540	EFMTINGttLRNLEI	human			1		INGTTLRN	MSH3_HUMAN	1137	3THW;	X-ray	3.09 A	B	219-1134;	80.5629	528	B	288.19	0.20625	ECHHHHHH	3THZ;	X-ray	4.30 A	B	219-1134;	80.5629	528	B	266.68	0.19	ECHHHHHH
P20585	T541	FMTINGttLRNLEIL	human			1		NGTTLRNL	MSH3_HUMAN	1137	3THW;	X-ray	3.09 A	B	219-1134;	80.5629	529	B	285.24	0.20625	CHHHHHHH	3THZ;	X-ray	4.30 A	B	219-1134;	80.5629	529	B	266.5	0.19125	CHHHHHHH
Q16881	Y281	KVVyENAyGQFIGPH	human		7	348		ENAYGQFI	TRXR1_HUMAN	649	3QFB;	X-ray	2.60 A	A/B	151-646;	76.4253	128	A	296.78	0.20625	ETEECCEE	3QFA;	X-ray	2.20 A	A/B	151-646;	76.4253	128	A	280.89	0.19625	ETTEEEEE
Q9Y4P1	Y123	IDRKDSyySIHQIAQ	human			1		DSYYSIHQ	ATG4B_HUMAN	393	2ZZP;	X-ray	2.05 A	A	1-353;	89.8219	120	A	283.96	0.20625	TTTTTHHH	2Z0D;	X-ray	1.90 A	A	1-353;	89.8219	120	A	270.9	0.1975	TTTTTHHH	IDRKDSYYSIHQIAQ	PKD	(L|I).R..(S|T)	DSYYSIHQ	CK1*	S..(S|T)
O00255	S448	WAtFLVQsLGRFEGQ	human			1		LVQSLGRF	MEN1_HUMAN	615	3U86;	X-ray	2.84 A	A	2-615;	99.8374	440	A	311.05	0.20625	HHHHHHCC	3U88;	X-ray	3.00 A	A/B	2-615;	99.8374	440	A	294.01	0.1975	HHHHHHHC
P08311	S233	EVFTRVSsFLPWIRT	human			2		RVSSFLPW	CATG_HUMAN	255	1AU8;	X-ray	1.90 A	A	21-244;	87.8431	230	A	294.37	0.20625	EGGGHHHH	1KYN;	X-ray	3.50 A	A/B	21-255;	92.1569	230	A	282.73	0.19875	EGGGHHHH	RVSSFLPW	CaMK2	R..(S|T)
Q9GZZ1	Y110	DGTFDNIyLHVQISN	human		1	1		DNIYLHVQ	NAA50_HUMAN	169	2OB0;	X-ray	1.80 A	A/B/C	2-169;	99.4083	107	A	282.82	0.20625	CEEEEEEE	2PSW;	X-ray	2.10 A	A/B/C	2-169;	99.4083	107	A	271.52	0.19875	CEEEEEEE
P81245	S41	PFQVFMRsIEFDDKE	pig		2			FMRSIEFD	OBP_PIG	157	1A3Y;	X-ray	2.25 A	A/B	9-157;	94.9045	38	A	307.82	0.20625	EEEEEEEE	1E02;	X-ray	2.15 A	A/B	1-157;	100	38	A	294.55	0.19875	EEEEEEEE
P07195	Y173	LDSARFRyLMAEKLG	human		1	5		RFRYLMAE	LDHB_HUMAN	334	1T2F;	X-ray	3.00 A	A/B/C/D	2-332;	99.1018	169	A	349.66	0.20625	HHHHHHHH	1I0Z;	X-ray	2.10 A	A/B	2-334;	99.7006	169	A	346.26	0.20375	HHHHHHHH
P07355	Y109	LLkTPAQyDASELkA	human		2	16		PAQYDASE	ANXA2_HUMAN	339	1XJL;	X-ray	2.59 A	A/B	21-338;	93.8053	106	A	290.64	0.20625	HHHHHHHH	2HYV;	X-ray	1.42 A	A	32-338;	90.5605	105	A	287.07	0.20625	HHHHHHHH
Q96GD4	Y92	kGkFGNVyLAREKKS	human		1	6		GNVYLARE	AURKB_HUMAN	344	4AF3;	X-ray	2.75 A	A	55-344;	84.3023	89	A	298.74	0.20625	TEEEEEEE
Q9P1W9	S204	FDGTRVYsPPEWISR	human		1			RVYSPPEW	PIM2_HUMAN	311	2IWI;	X-ray	2.80 A	A/B	1-311;	100	201	A	344.65	0.20625	GGGCCHHH												RVYSPPEW	CaMK2	R..(S|T)	RVYSPPEW	ABL	(I|V|L)Y..(P|F)
P68133	Y145	IQAVLSLyASGRTTG	human		1	9		LSLYASGR	ACTS_HUMAN	377	1T44;	X-ray	2.00 A	A	8-377;	98.1432	140	A	297.07	0.20625	HHHHHHCC												LSLYASGR	GSK3	S...S
Q7L576	Y887	QPNAQPQyLHGSKAL	human			1		QPQYLHGS	CYFP1_HUMAN	1253	3P8C;	X-ray	2.29 A	A	1-1253;	100	884	A	306.93	0.20625	CGGGTTTC
P32754	S223	QVHTEyssLRSIVVA	human		1			EYSSLRSI	HPPD_HUMAN	393	3ISQ;	X-ray	1.75 A	A	8-393;	98.2188	220	A	327.86	0.20625	TTTBEEEE												EYSSLRSI	GSK3	S...S	EYSSLRSI	CK1*	S..(S|T)
P05198	Y147	DkYkRPGyGAyDAFk	human			11		RPGYGAYD	IF2A_HUMAN	315	1Q8K;	NMR	-	A	5-303;	94.9206	143	A	315.41	0.20625	TTTHHHHH
Q9CXI5	Y73	GKENRLCyYIGATDD	mouse		1			RLCYYIGA	MANF_MOUSE	179	2RQY;	NMR	-	A	22-179;	88.2682	62	A	326.32	0.20625	HHHHHHCC
Q06124	T59	THIKIQNtGDyyDLy	human			2		IQNTGDYY	PTN11_HUMAN	597	2SHP;	X-ray	2.00 A	A/B	3-529;	88.2747	56	A	274.74	0.20625	EETTTTCE
P09486	Y145	GHKLHLDyIGPCKYI	human			1		HLDYIGPC	SPRC_HUMAN	303	2V53;	X-ray	3.20 A	A	70-303;	77.2277	125	A	279.14	0.2075	CEEEECCC	1BMO;	X-ray	3.10 A	A/B	71-303;	76.8977	125	A	219.62	0.165	CEEEECCC
P04040	T115	PIAVRFstVAGESGS	human		1			RFSTVAGE	CATA_HUMAN	527	1DGB;	X-ray	2.20 A	A/B/C/D	4-501;	94.4972	112	A	297.52	0.2075	EEETTTTT	1F4J;	X-ray	2.40 A	A/B/C/D	1-527;	100	112	A	254.09	0.18125	EEEbTTTT	RFSTVAGE	CaMK2	R..(S|T)
P14649	Y86	VGDGKILysQCGDVM	human		1	135		KILYSQCG	MYL6B_HUMAN	208	1W7J;	X-ray	2.00 A	B	59-208;	72.1154	26	B	300.75	0.2075	EEEGGGHH	1OE9;	X-ray	2.05 A	B	59-208;	72.1154	26	B	271.88	0.18875	EEEGGGHH
Q16658	Y145	MHPQVNIySVTRKRY	human			2		VNIYSVTR	FSCN1_HUMAN	493	1DFC;	X-ray	2.90 A	A/B	1-493;	100	1142	A	311.71	0.2075	EEEEETTT	3P53;	X-ray	2.00 A	A/B	1-493;	100	142	A	293.04	0.19625	EEEEETTT
P54578	S315	NALYIkssKISRLPA	human		1			IKSSKISR	UBP14_HUMAN	494	2AYO;	X-ray	3.50 A	A	91-494;	81.7814	311	A	330.58	0.2075	EEEEEEEE	2AYN;	X-ray	3.20 A	A/B/C	91-494;	81.7814	311	A	314.79	0.1975	EEEEEEEE	IKSSKISR	GSK3	S...S	IKSSKISR	CK1*	S..(S|T)
P11177	S282	DMEtIEAsVMKTNHL	human			1		IEASVMKT	ODPB_HUMAN	359	3EXG;	X-ray	3.01 A	2/4/6/B/D/F/H/J/L/N/P/R/T/V/X/Z	31-359;	91.6435	249	B	307.12	0.2075	HHHHHHHH	3EXI;	X-ray	2.20 A	B	31-359;	91.6435	249	B	296.39	0.19875	HHHHHHHH
P14618	T454	RAPIIAVtRNPQTAR	human			1		IAVTRNPQ	KPYM_HUMAN	531	3GR4;	X-ray	1.60 A	A/B/C/D	1-531;	100	451	A	316.45	0.2075	EEEECCHH	3ME3;	X-ray	1.95 A	A/B/C/D	1-531;	100	451	A	305.34	0.2	EEEECCHH
Q9Y6A2	S354	LGRLQyLsQVLKESL	human			1		QYLSQVLK	CP46A_HUMAN	500	3MDM;	X-ray	1.60 A	A	51-500;	90	351	A	318.24	0.2075	HHHHHHHH	2Q9F;	X-ray	1.90 A	A	51-500;	90	351	A	310.14	0.20125	HHHHHHHH
P21980	S212	KNAGRDCsRRssPVy	human	1				RDCSRRSS	TGM2_HUMAN	687	1KV3;	X-ray	2.80 A	A/B/C/D/E/F	1-687;	100	209	A	357.86	0.2075	HHHHHHCC	2Q3Z;	X-ray	2.00 A	A	1-687;	100	209	A	346.26	0.20125	HHHHHHCC	RDCSRRSS	GSK3	S...S	RDCSRRSS	CaMK2	R..(S|T)	RDCSRRSS	CK1*	S..(S|T)
P09210	S10	EKPKLHYsNIRGRME	human			1		LHYSNIRG	GSTA2_HUMAN	222	4ACS;	X-ray	2.10 A	A/B/C/D	1-221;	99.5495	7	A	301.75	0.2075	EEECCCTT	2VCT;	X-ray	2.10 A	A/B/C/D/E/F/G/H	1-222;	100	7	A	296.84	0.205	EEETTTTT
P68133	Y281	AGIHETtyNsIMKCD	human			4		ETTYNSIM	ACTS_HUMAN	377	1T44;	X-ray	2.00 A	A	8-377;	98.1432	276	A	299.48	0.2075	HHHHHHHH
Q16740	S169	GTPGMRHsLPNsRIM	human		1			MRHSLPNS	CLPP_HUMAN	277	1TG6;	X-ray	2.10 A	A/B/C/D/E/F/G	1-277;	100	110	A	292.12	0.2075	TEEETTTT												MRHSLPNS	GSK3	S...S
P50226	Y193	HPVLYLFyEDMKENP	human		1	16		YLFYEDMK	ST1A2_HUMAN	295	1Z29;	X-ray	2.40 A	A	1-295;	100	190	A	321.94	0.2075	EEEHHHHH
P37837	S237	kTIVMGAsFRNTGEI	human		4	7		MGASFRNT	TALDO_HUMAN	337	1F05;	X-ray	2.45 A	A/B	1-337;	100	234	A	305.95	0.2075	EEBCCCCH
Q8NBZ7	T105	GFVGsHLtDKLMMDG	human		1			SHLTDKLM	UXS1_HUMAN	420	4EF7;	X-ray	2.50 A	A/B	85-420;	80	102	A	299.08	0.2075	HHHHHHHH												SHLTDKLM	CK1*	S..(S|T)
P54578	Y151	GEMAsAQyITAALRD	human		1			SAQYITAA	UBP14_HUMAN	494	2AYN;	X-ray	3.20 A	A/B/C	91-494;	81.7814	147	A	280.63	0.20875	HHHHHHHH	2AYO;	X-ray	3.50 A	A	91-494;	81.7814	147	A	216.47	0.16125	HHHHHHHH
P49841	Y221	VsyICsRyyRAPELI	human		2	9		CSRYYRAP	GSK3B_HUMAN	420	2OW3;	X-ray	2.80 A	A/B	35-386;	83.8095	218	A	333.63	0.20875	CCGGGCCH	3GB2;	X-ray	2.40 A	A	34-383;	83.3333	218	A	265.49	0.16375	CCGGGCCH
P12931	Y338	VVSEEPIyIVTEYMS	human	1		2		EPIYIVTE	SRC_HUMAN	536	1Y57;	X-ray	1.91 A	A	86-535;	83.9552	332	A	307.97	0.20875	TTTEEEEE	2H8H;	X-ray	2.20 A	A	2-535;	99.6269	332	A	272.21	0.185	TTEEEEEC
O15392	T34	FLEGCACtPERMAEA	human	8	3	5		CACTPERM	BIRC5_HUMAN	142	2RAW;	X-ray	2.40 A	A	1-142;	100	31	A	309.27	0.20875	TTTTHHHH	3UIJ;	X-ray	2.70 A	A/B	1-142;	100	31	A	279.2	0.18625	TTTTHHHH	CACTPERM	CDK	(S|T)P.(K|R)
Q92973	Y473	TCWTLSRyAHWVVSQ	human			1		LSRYAHWV	TNPO1_HUMAN	898	2Z5J;	X-ray	3.40 A	A	9-890;	98.2183	462	A	322.54	0.20875	HHHHHHHH	2Z5K;	X-ray	2.60 A	A	9-890;	98.2183	462	A	296.73	0.19	HHHHHHHH
Q9D020	S273	NIILLGDsQGDLRMA	mouse		3			LGDSQGDL	5NT3_MOUSE	331	2G07;	X-ray	2.30 A	A/B	46-331;	86.4048	236	A	266.06	0.20875	EECCCGGG	2Q4T;	X-ray	2.35 A	A/B	46-331;	86.4048	236	A	246.11	0.19375	EECCGGGG
Q16769	T126	sFSNIIStLNPtAkR	human			1		IISTLNPT	QPCT_HUMAN	361	2AFO;	X-ray	2.35 A	A/B	33-361;	91.1357	123	A	262.87	0.20875	EEEEETTT	3SI0;	X-ray	2.10 A	A	38-361;	89.7507	123	A	247.43	0.19625	EEEEETTT
P10719	Y395	AIAELGIyPAVDPLD	rat			1		LGIYPAVD	ATPB_RAT	529	2F43;	X-ray	3.00 A	B	51-529;	90.5482	342	B	260.08	0.20875	HCTTTTBT	1MAB;	X-ray	2.80 A	B	51-529;	90.5482	342	B	252.42	0.20125	CCTTTTBT
P29350	Y377	MQRAyGPysVTNCGE	human		1	5		YGPYSVTN	PTN6_HUMAN	595	2B3O;	X-ray	2.80 A	A	1-532;	89.4118	374	A	275.69	0.20875	ETTEEEEE	3PS5;	X-ray	3.10 A	A	1-595;	100	374	A	275.37	0.2075	ETTEEEEE
Q96I15	Y36	ERKVyMDyNATTPLE	human			3		YMDYNATT	SCLY_HUMAN	445	3GZD;	X-ray	1.80 A	A/B/C/D	8-445;	98.427	33	A	284.28	0.20875	ECBTTTTC	3GZC;	X-ray	2.10 A	A/B	8-445;	98.427	33	A	281.77	0.2075	ECBTTTTC
Q93092	S237	KTIVMGAsFRNTGEI	mouse		4	5		MGASFRNT	TALDO_MOUSE	337	2E1D;	X-ray	2.00 A	A/B	11-334;	96.1424	234	A	307.72	0.20875	EEBCCCCH	2CWN;	X-ray	2.10 A	A/B	13-337;	96.4392	234	A	307.21	0.2075	EEBCCCCH
P54645	S172	KIADFGLsNMMSDGE	rat	2				FGLSNMMS	AAPK1_RAT	559	2Y94;	X-ray	3.24 A	A	13-481;	83.8998	158	A	276.99	0.20875	TTTTEECT												FGLSNMMS	GSK3	S...S
O75716	Y198	AQRCTIsyRAPELFS	human	1				TISYRAPE	STK16_HUMAN	305	2BUJ;	X-ray	2.60 A	A/B	13-304;	95.7377	195	A	307.12	0.20875	CGGGCCGG
P68133	T280	SAGIHETtyNsIMKC	human			2		HETTYNSI	ACTS_HUMAN	377	1T44;	X-ray	2.00 A	A	8-377;	98.1432	275	A	290.93	0.20875	HHHHHHHH
P06731	Y213	tRNDTASyKCETQNP	human			1		TASYKCET	CEAM5_HUMAN	702	1E07;	X-ray	-	A	35-676;	91.453	176	A	293.53	0.20875
P11511	T392	GYPVKKGtNIILNIG	human		1			KKGTNIIL	CP19A_HUMAN	503	3EQM;	X-ray	2.90 A	A	1-503;	100	389	A	319.29	0.20875	TTTEEEEE
P01942	T135	KFLAsVstVLtskYR	mouse		1	1		SVSTVLTS	HBA_MOUSE	142	3HRW;	X-ray	2.80 A	A/C	2-142;	99.2958	131	A	250.22	0.20875	HHHHHHHC												SVSTVLTS	CK1*	S..(S|T)
Q14558	Y278	ILKERGAyKIyVMAT	human			1		RGAYKIYV	KPRA_HUMAN	356	2C4K;	X-ray	2.65 A	A/B/C/D/E/F	5-351;	97.4719	275	A	347.72	0.20875	TTEEEEEE
Q9NRX4	Y91	QDKKIHVyGysMAyG	human			4		IHVYGYSM	PHP14_HUMAN	125	2HW4;	X-ray	1.90 A	A	5-125;	96.8	88	A	319.04	0.21	EEEECCBT	2AI6;	NMR	-	A	1-125;	100	88	A	266.33	0.1725	EEEECCBT
P00558	S153	kIEAFRAsLskLGDV	human			1		FRASLSKL	PGK1_HUMAN	417	2Y3I;	X-ray	2.90 A	A/D	1-416;	99.7602	149	A	312.25	0.21	HHHHHHHC	2XE8;	X-ray	1.79 A	A	1-417;	100	149	A	276.3	0.18375	HHHHHHHH
P15121	Y190	NQIECHPyLtQEKLI	human		1	12		CHPYLTQE	ALDR_HUMAN	316	1IEI;	X-ray	2.50 A	A	1-316;	100	186	A	311.57	0.21	CTTTTTCH	2PDJ;	X-ray	1.57 A	A	1-316;	100	186	A	278.84	0.18625	CBTTBTCH
P06132	T141	VFQAItLtRQRLAGR	human		1			ITLTRQRL	DCUP_HUMAN	367	2Q6Z;	X-ray	2.00 A	A	11-366;	97.0027	138	A	350.84	0.21	HHHHHHHH	1JPI;	X-ray	2.30 A	A	1-367;	100	138	A	336.95	0.20125	HHHHHHHH
P12956	Y103	SVNFkNIyVLQELDN	human			6		KNIYVLQE	XRCC6_HUMAN	609	1JEQ;	X-ray	2.70 A	A	1-609;	100	100	A	323.75	0.21	TTEEEEEE	1JEY;	X-ray	2.50 A	A	1-609;	100	100	A	316.05	0.2025	TTEEEEEE
P07355	Y199	DQDARDLyDAGVkRK	human		3	144		RDLYDAGV	ANXA2_HUMAN	339	2HYW;	X-ray	2.10 A	A/B	32-338;	90.5605	195	A	297.81	0.21	HHHHHHTT	1W7B;	X-ray	1.52 A	A	1-339;	100	196	A	291.53	0.205	HHHHHHTT
P31937	S160	VFMDAPVsGGVGAAR	human		1			APVSGGVG	3HH_HUMAN	336	2I9P;	X-ray	2.55 A	A/B/C/D	41-336;	88.0952	157	A	228.12	0.21	CCEECCHH	2GF2;	X-ray	2.38 A	A/B/C/D	41-335;	87.7976	157	A	227.11	0.2075	CCEECCHH
P13864	S1362	SNITRLssGPFRtIT	mouse			1		RLSSGPFR	DNMT1_MOUSE	1620	3AV4;	X-ray	2.75 A	A	291-1620;	82.0988	1359	A	331.72	0.21	TTTTCCBC	3AV6;	X-ray	3.09 A	A	291-1620;	82.0988	1359	A	329.87	0.20875	TTTTCCBC	SNITRLSSGPFRTIT	PKD	(L|I).R..(S|T)	RLSSGPFR	CaMK2	R..(S|T)
P00367	T410	EGANGPttPEADkIF	human			11		GPTTPEAD	DHE3_HUMAN	558	1L1F;	X-ray	2.70 A	A/B/C/D/E/F	54-558;	90.5018	354	A	275.63	0.21	TTBCHHHH	1NR1;	X-ray	3.30 A	A/B/C/D/E/F	63-558;	88.8889	354	A	275.19	0.21	TTBCHHHH	GPTTPEAD	ERK2	P.(S|T)P
P15104	Y185	AHyRACLyAGVKIAG	human		1	9		ACLYAGVK	GLNA_HUMAN	373	2OJW;	X-ray	2.05 A	A/B/C/D/E	5-364;	96.5147	182	A	289.8	0.21	HHHHHCTT	2QC8;	X-ray	2.60 A	A/B/C/D/E/F/G/H/I/J	5-365;	96.7828	182	A	286.97	0.21	HHHHHCTT
P43403	Y198	PRkEQGtyALSLIyG	human			1		QGTYALSL	ZAP70_HUMAN	619	2OZO;	X-ray	2.60 A	A	1-606;	97.8998	195	A	297.7	0.21	TTTEEEEE
P43403	Y535	TMWEALsyGQkPYKK	human			1		ALSYGQKP	ZAP70_HUMAN	619	2OZO;	X-ray	2.60 A	A	1-606;	97.8998	532	A	320.73	0.21	HHHTTTTT
P15882	Y357	LPIPLITyDAYPKFI	human			1		LITYDAYP	CHIN_HUMAN	459	3CXL;	X-ray	2.60 A	A	15-459;	96.9499	354	A	281.09	0.21	TBTGGGHH
Q13363	S100	RIIVRIGsGFDNIDI	human	1				RIGSGFDN	CTBP1_HUMAN	440	1MX3;	X-ray	1.95 A	A	28-353;	74.0909	97	A	269.39	0.21	ETTTCTTT												RIIVRIGSGFDNIDI	PKD	(L|I).R..(S|T)	RIGSGFDN	CaMK2	R..(S|T)
P08397	S262	RHLEGGCsVPVAVHt	human			1		GGCSVPVA	HEM3_HUMAN	361	3EQ1;	X-ray	2.80 A	A/B	1-361;	100	259	A	235.41	0.21	CTTTTTEE
Q96FE5	T301	LsyNPIstIEGSMLH	human			1		PISTIEGS	LIGO1_HUMAN	620	2ID5;	X-ray	2.70 A	A/B/C/D	40-516;	76.9355	259	A	271.15	0.21	TTCEETTT
Q8WWV3	Y94	DVNMRsGyGAtALNM	human			2		RSGYGATA	RT4I1_HUMAN	396	2VN8;	X-ray	2.10 A	A/B	45-396;	88.8889	91	A	283	0.21	HHTTTHHH
Q9NZL9	T37	RVLVtGAtGLLGRAV	human			1		TGATGLLG	MAT2B_HUMAN	334	2YDY;	X-ray	2.25 A	A	28-334;	91.9162	34	A	240.36	0.21125	ETTTTHHH	2YDX;	X-ray	2.80 A	A/B/C/D/E	28-334;	91.9162	34	A	150.03	0.13	ETTTTHHH
P49841	Y222	syICsRyyRAPELIF	human		2	5		SRYYRAPE	GSK3B_HUMAN	420	2OW3;	X-ray	2.80 A	A/B	35-386;	83.8095	219	A	347.52	0.21125	CGGGCCHH	3GB2;	X-ray	2.40 A	A	34-383;	83.3333	219	A	281.65	0.17	CGGGCCHH
P09467	Y265	VyGGIFLyPANkKsP	human		1	125		IFLYPANK	F16P1_HUMAN	338	2FIX;	X-ray	3.50 A	A/D/H/L	1-338;	100	261	A	320.7	0.21125	EEEECCTT	1FTA;	X-ray	2.30 A	A/B/C/D	2-338;	99.7041	261	A	269.65	0.1775	EEEECCBT
P07741	S66	DyIAGLDsRGFLFGP	human		2			GLDSRGFL	APT_HUMAN	180	1ZN7;	X-ray	1.83 A	A/B	1-180;	100	63	A	307.43	0.21125	EETTGGGG	1ORE;	X-ray	2.10 A	A	1-180;	100	63	A	284.9	0.19375	EETTGGGG
O14773	T201	VGLHLGVtPSVIRKR	human		1			LGVTPSVI	TPP1_HUMAN	563	3EE6;	X-ray	2.35 A	A/B	1-563;	100	198	A	255.97	0.21125	CCBCHHHH	3EDY;	X-ray	1.85 A	A	20-563;	96.6252	198	A	238.5	0.19625	TCBCHHHH
P42336	Y361	IYVRTGIyHGGEPLC	human			2		TGIYHGGE	PK3CA_HUMAN	1068	3HIZ;	X-ray	3.30 A	A	1-1068;	100	358	A	267.77	0.21125	EEEETTTT	3HHM;	X-ray	2.80 A	A	1-1068;	100	358	A	252.94	0.2	EEEETTTT
P05181	Y83	RMVVMHGykAVkEAL	human			2		MHGYKAVK	CP2E1_HUMAN	493	3GPH;	X-ray	2.70 A	A/B	32-493;	93.712	80	A	336.29	0.21125	ECCHHHHH	3LC4;	X-ray	3.10 A	A/B	32-493;	93.712	80	A	322.19	0.2	EECHHHHH
P31751	S379	TLSPEAksLLAGLLK	human			1		EAKSLLAG	AKT2_HUMAN	481	1MRV;	X-ray	2.80 A	A	143-481;	70.4782	376	A	294.99	0.21125	HHHHHHHH	1MRY;	X-ray	2.80 A	A	143-481;	70.4782	376	A	290.36	0.20625	HHHHHHHH
Q96LI5	S494	VIDyIFysKTHMNVL	human			1		IFYSKTHM	CNO6L_HUMAN	555	3NGN;	X-ray	2.40 A	A	158-555;	71.7117	491	A	316.62	0.21125	EEEETTTE	3NGQ;	X-ray	1.80 A	A	158-555;	71.7117	491	A	305.57	0.20625	EEEETTTE
Q14749	T220	NNKAHMVtLDYtVQV	human			1		HMVTLDYT	GNMT_HUMAN	295	2AZT;	X-ray	2.70 A	A/B	1-294;	99.661	216	A	288.5	0.21125	EEEEEEEE	1R74;	X-ray	2.55 A	A/B	2-294;	99.322	216	A	288.1	0.21	EEEEEEEE
Q16719	S115	PWItGDEsIVGLMKD	human		1			GDESIVGL	KYNU_HUMAN	465	2HZP;	X-ray	2.00 A	A	1-465;	100	112	A	266.46	0.21125	GGGGCGGG	3E9K;	X-ray	1.70 A	A	1-465;	100	112	A	265.34	0.21	CGGGCGGG
P52789	S340	RFETkDIsDIEGEkD	human		1			KDISDIEG	HXK2_HUMAN	917	2NZT;	X-ray	2.45 A	A/B	17-916;	98.1461	337	A	296.99	0.21125	HHHHHHHC												KDISDIEG	CK2‡	(S|T)(D|E).(E|D)
P63151	S355	CCWNGSDsVVMtGSY	human			1		GSDSVVMT	2ABA_HUMAN	447	3DW8;	X-ray	2.85 A	B/E	1-447;	100	352	B	252.22	0.21125	TTTCEEEE
P09972	T255	EIAMAtVtALRRTVP	human			1		ATVTALRR	ALDOC_HUMAN	364	1XFB;	X-ray	3.00 A	A/B/C/D/E/F/G/H/I/J/K/L	1-364;	100	252	A	348.66	0.21125	HHHHHHHT
P04083	T226	NVFNTILtTRSyPQL	human			1		TILTTRSY	ANXA1_HUMAN	346	1AIN;	X-ray	2.50 A	A	33-346;	90.7514	196	A	303.93	0.21125
P04083	Y230	TILtTRSyPQLRRVF	human		1			TRSYPQLR	ANXA1_HUMAN	346	1AIN;	X-ray	2.50 A	A	33-346;	90.7514	200	A	348.25	0.21125
P08133	Y95	GLMRPPAyCDAKEIk	human		1	110		PPAYCDAK	ANXA6_HUMAN	673	1M9I;	X-ray	2.65 A	A	2-672;	99.7028	92	A	303.81	0.21125	TTTTTGGG
Q03013	S73	GAHKItQsNAILCyI	human			1		ITQSNAIL	GSTM4_HUMAN	218	4GTU;	X-ray	3.30 A	A/B/C/D/E/F/G/H	2-218;	99.5413	69	A	278.97	0.21125	EECHHHHH
P60842	Y48	ESLLRGIyAyGFEkP	human		2	48		RGIYAYGF	IF4A1_HUMAN	406	3EIQ;	X-ray	3.50 A	A/D	1-406;	100	45	A	329.7	0.21125	HHHHHHCC
Q9GZZ1	Y73	SQNQKRLyIMTLGCL	human			2		KRLYIMTL	NAA50_HUMAN	169	3TFY;	X-ray	2.75 A	A/B/C	1-169;	100	70	A	345.26	0.21125	EEEEEEEE
P48147	T596	YTIGHAWtTDYGCSD	human			1		HAWTTDYG	PPCE_HUMAN	710	3DDU;	X-ray	1.56 A	A	2-710;	99.8592	593	A	284.54	0.21125	GGHHHHHC
O00422	T85	PEARKKGtHFNFAIV	human		1			KKGTHFNF	SAP18_HUMAN	153	2HDE;	NMR	-	A	6-149;	94.1176	82	A	334.82	0.21125	TTTEEEEE
Q15185	Y14	kWYDRRDyVFIEFCV	human		1	1		RRDYVFIE	TEBP_HUMAN	160	1EJF;	X-ray	2.49 A	A/B	1-125;	78.125	11	A	359.94	0.21125	ETTEEEEE
P02768	Y174	ARRHPyFyAPELLFF	human		1	40		PYFYAPEL	ALBU_HUMAN	609	1E7C;	X-ray	2.40 A	A	25-609;	96.0591	147	A	314.72	0.2125	TTTCHHHH	4EMX;	X-ray	2.30 A	A/B	25-609;	96.0591	147	A	203.11	0.13875	TTTCHHHH
P31947	Y127	YLkMkGDyyRYLAEV	human			4		KGDYYRYL	1433S_HUMAN	248	3O8I;	X-ray	2.00 A	A	1-231;	93.1452	124	A	338.55	0.2125	HHHHHHHH	1YZ5;	X-ray	2.80 A	A/B	1-248;	100	124	A	238.47	0.14625	HHHHHHHH
Q9BUL8	T201	ANRLIHQtNLILQTF	human			1		IHQTNLIL	PDC10_HUMAN	212	3RQE;	X-ray	2.80 A	A/B/C/D	1-212;	100	198	A	289.63	0.2125	HHHHHHHH	3L8I;	X-ray	2.50 A	A/B/C/D	1-212;	100	198	A	246.29	0.1775	HHHHHHHH
O60921	Y159	PDPDVSIyLPVLkTM	human			2		VSIYLPVL	HUS1_HUMAN	280	3A1J;	X-ray	2.50 A	B	1-280;	100	156	B	274.65	0.2125	EEEECCTT	3GGR;	X-ray	3.20 A	B	2-280;	99.6429	156	B	252.35	0.19375	CCEETTTH
P63104	Y149	VDQSQQAyQEAFEIS	human			1		QQAYQEAF	1433Z_HUMAN	245	2C1J;	X-ray	2.60 A	A/B	1-245;	100	146	A	333.7	0.2125	HHHHHHHH	2WH0;	X-ray	2.25 A	A/B/C/D	1-245;	100	146	A	313.07	0.2	HHHHHHHH
Q06830	Y116	kRTIAQDyGVLkADE	human		1	4		AQDYGVLK	PRDX1_HUMAN	199	2RII;	X-ray	2.60 A	A/B	1-199;	100	113	A	313.31	0.2125	HHHHCCEE	3HY2;	X-ray	2.10 A	A/B	1-199;	100	113	A	297.78	0.2025	HHHHCCEE
P11413	Y401	VQPNEAVytkMMTKk	human		8	404		EAVYTKMM	G6PD_HUMAN	515	1QKI;	X-ray	3.00 A	A/B/C/D/E/F/G/H	2-515;	99.8058	398	A	333.53	0.2125	TEEEEEEE	2BHL;	X-ray	2.90 A	A/B	28-515;	94.7573	398	A	322.97	0.2025	TEEEEEEE
P21399	Y184	IHQVNLEyLARVVFD	human			1		NLEYLARV	ACOC_HUMAN	889	2B3X;	X-ray	2.54 A	A	2-889;	99.8875	181	A	325.35	0.2125	HHHHCCTT	2B3Y;	X-ray	1.85 A	A/B	2-889;	99.8875	181	A	315.98	0.20375	HHHCCCTT
Q96LI5	Y493	GVIDyIFysKTHMNV	human			1		YIFYSKTH	CNO6L_HUMAN	555	3NGN;	X-ray	2.40 A	A	158-555;	71.7117	490	A	316.42	0.2125	EEEEETTT	3NGQ;	X-ray	1.80 A	A	158-555;	71.7117	490	A	306.73	0.2075	EEEEETTT
Q9Y259	S79	yPVsGGLsNLLFRCS	human			1		GGLSNLLF	CHKB_HUMAN	395	2IG7;	X-ray	1.80 A	A/B	14-395;	96.7089	76	A	250.82	0.2125	CTTTEEEE
O00746	Y114	VAMVWEGyNVVRASR	human			1		WEGYNVVR	NDKM_HUMAN	187	1EHW;	X-ray	2.40 A	A/B	36-175;	74.8663	78	A	339.22	0.2125	EETTTHHH
P00966	Y113	AQREGAKyVSHGATG	human			1		GAKYVSHG	ASSY_HUMAN	412	2NZ2;	X-ray	2.40 A	A	1-412;	100	110	A	285.87	0.2125	CCCEEECC
P06731	T199	QLSNGNRtLTLFNVt	human			1		GNRTLTLF	CEAM5_HUMAN	702	1E07;	X-ray	-	A	35-676;	91.453	162	A	289.16	0.2125													GNRTLTLF	CaMK2	R..(S|T)
P06396	Y409	TDGLGLSyLSSHIAN	human	1				GLSYLSSH	GELS_HUMAN	782	3FFN;	X-ray	3.00 A	A/B	1-782;	100	379	A	272.15	0.2125	CTTTTCGG												GLSYLSSH	GSK3	S...S	GLSYLSSH	CK1*	S..(S|T)
P06396	Y603	LKTPSAAyLWVGTGA	human	1		21		SAAYLWVG	GELS_HUMAN	782	3FFN;	X-ray	3.00 A	A/B	1-782;	100	573	A	261.65	0.2125	TTEEEEET
P01942	S103	PVNFkLLsHCLLVtL	mouse		1			KLLSHCLL	HBA_MOUSE	142	3HRW;	X-ray	2.80 A	A/C	2-142;	99.2958	99	A	303.37	0.2125	HHHHHHHH
NP_001403	T73	RKKVWINtsDIILVG	human			10		WINTSDII	IF1AX_HUMAN	144	1D7Q;	NMR	-	A	2-144;	99.3056	83	A	279.13	0.2125	CCTTTEEE
P20839	T306	VIGGNVVtAAQAkNL	human			1		NVVTAAQA	IMDH1_HUMAN	514	1JCN;	X-ray	2.50 A	A/B	1-514;	100	303	A	271.72	0.2125	EECCHHHH
P04410	Y507	tFCGTPDyIAPEIIA	rat			10		TPDYIAPE	KPCB_RAT	671	3PFQ;	X-ray	4.00 A	A	1-661;	98.5097	504	A	284.39	0.2125	TTTTTCHH
P17706	T261	YRMGLIQtPDQLRFS	human			1		LIQTPDQL	PTN2_HUMAN	415	1L8K;	X-ray	2.56 A	A	1-314;	75.6627	258	A	295.63	0.2125	TTTCHHHH
Q8WWV3	S92	PIDVNMRsGyGAtAL	human			1		NMRSGYGA	RT4I1_HUMAN	396	2VN8;	X-ray	2.10 A	A/B	45-396;	88.8889	89	A	296.13	0.2125	HHHHTTTH
P02768	Y172	EIARRHPyFyAPELL	human		1	21		RHPYFYAP	ALBU_HUMAN	609	1E7C;	X-ray	2.40 A	A	25-609;	96.0591	145	A	335.46	0.21375	HTTTTCHH	1UOR;	X-ray	2.80 A	A	25-609;	96.0591	145	A	227.97	0.1425	TTTTTTHH
P61224	S11	YkLVVLGsGGVGKSA	human		2			VLGSGGVG	RAP1B_HUMAN	184	3CF6;	X-ray	2.20 A	R	1-167;	90.7609	8	R	226.85	0.21375	EECTTTTC	3BRW;	X-ray	3.40 A	D	1-167;	90.7609	8	D	174.56	0.1625	EECTTTTC
P01031	Y700	sVVKKCCyDGACVNN	human			1		KCCYDGAC	CO5_HUMAN	1676	3PVM;	X-ray	4.30 A	A/C	1-1676;	100	697	A	292.44	0.21375	HHHHHHCC	3KLS;	X-ray	3.60 A	A/B	1-1676;	100	697	A	237.01	0.17	HHHHHHHH
Q16644	T317	VPQtPLHtARVLQED	human	1	1			PLHTARVL	MAPK3_HUMAN	382	3SHE;	X-ray	2.25 A	A	33-349;	82.9843	314	A	320.52	0.21375	BCHHHHHH	3FHR;	X-ray	1.90 A	A	33-349;	82.9843	314	A	275.47	0.18375	BCHHHHHH
P17612	Y205	tLCGtPEyLAPEIIL	human			1		TPEYLAPE	KAPCA_HUMAN	351	3OXT;	X-ray	2.20 A	A	1-351;	100	201	A	296.45	0.21375	CGGGCCHH	3L9L;	X-ray	2.00 A	A/B	1-351;	100	201	A	267.02	0.19125	CGGGCCHH
O15527	S183	VTYHGFPsLQALAGP	human			1		GFPSLQAL	OGG1_HUMAN	345	2I5W;	X-ray	2.60 A	A	12-323;	90.4348	180	A	285.2	0.21375	CCCCHHHH	1KO9;	X-ray	2.15 A	A	1-345;	100	180	A	261.22	0.195	CCCCHHHH
O75689	T276	GFRkRWFtMDDRRLM	human		1			RWFTMDDR	ADAP1_HUMAN	374	3MDB;	X-ray	2.95 A	C/D	1-374;	100	273	C	336.85	0.21375	EEEEEETT	3FM8;	X-ray	2.30 A	C/D	1-374;	100	273	C	318.98	0.20125	EEEEEETT	GFRKRWFTMDDRRLM	PIM1–3	R.R..(S|T)	GFRKRWFTMDDRRLM	PKB/AKT	R.R..(S|T)	RWFTMDDR	CaMK2	R..(S|T)
P11413	S106	EDFFARNsyVAGQyD	human			1		ARNSYVAG	G6PD_HUMAN	515	2BH9;	X-ray	2.50 A	A	28-514;	94.5631	103	A	303.9	0.21375	HHEEEEEC	2BHL;	X-ray	2.90 A	A/B	28-515;	94.7573	103	A	290.03	0.2025	HCEEEEEC
P24385	S197	ATDVKFIsNPPSMVA	human	1				KFISNPPS	CCND1_HUMAN	295	2W9Z;	X-ray	2.45 A	A	16-271;	86.7797	194	A	299.01	0.21375	HHHHCCHH	2W96;	X-ray	2.30 A	A	1-271;	91.8644	194	A	285.18	0.20375	HHHHCCHH	KFISNPPS	GSK3	S...S
P31946	Y151	VSNSQQAyQEAFEIS	human			1		QQAYQEAF	1433B_HUMAN	246	4DNK;	X-ray	2.20 A	A/B	1-246;	100	148	A	335.74	0.21375	HHHHHHHH	2BQ0;	X-ray	2.50 A	A/B	1-239;	97.1545	148	A	326.6	0.20625	HHHHHHHH
P18669	S23	WNLENRFsGWyDADL	human	1		12		NRFSGWYD	PGAM1_HUMAN	254	1YFK;	X-ray	2.70 A	A/B	1-254;	100	20	A	306.53	0.21375	CEETTTTT	1YJX;	X-ray	2.80 A	A/B/C/D/E/F/G/H/I/J/K/L	1-254;	100	20	A	298.36	0.2075	CEETTTTT
O95749	Y94	sVINsANyVYFLGLE	human		1			SANYVYFL	GGPPS_HUMAN	300	2Q80;	X-ray	2.70 A	A/B/C/D/E/F	1-300;	100	91	A	293.2	0.21375	HHHHHHHH
P04410	Y368	RKGTDELyAVKILkK	rat			6		DELYAVKI	KPCB_RAT	671	3PFQ;	X-ray	4.00 A	A	1-661;	98.5097	365	A	306.52	0.21375	CCEEEEEE
P42224	Y106	IQMSMIIySCLKEER	human			13		MIIYSCLK	STAT1_HUMAN	750	1YVL;	X-ray	3.00 A	A/B	1-683;	91.0667	103	A	318.47	0.21375	HHHHHHHH
Q9HAV4	Y922	ILGPLFTyLHMRLSQ	human			1		LFTYLHMR	XPO5_HUMAN	1204	3A6P;	X-ray	2.92 A	A/F	1-1204;	100	919	A	341.4	0.21375	HHHHHHHH
P63279	S71	FkDDYPssPPKCKFE	human	2		6		YPSSPPKC	UBC9_HUMAN	158	2GRR;	X-ray	1.30 A	A	1-158;	100	68	A	302.57	0.215	TTTTTCEE	2PX9;	NMR	-	B	1-158;	100	68	B	271.59	0.1925	TTTTTCCE	YPSSPPKC	CDK	(S|T)P.(K|R)	YPSSPPKC	ERK2	P.(S|T)P
P69905	Y25	VGAHAGEyGAEALER	human		2	1129		AGEYGAEA	HBA_HUMAN	142	1Z8U;	X-ray	2.40 A	B/D	1-142;	100	21	B	300.67	0.215	GGGHHHHH	1SI4;	X-ray	2.20 A	A/C	2-142;	99.2958	21	A	216.67	0.15375	HHHHHHHH
P20070	Y80	LPIGQHIyLSTRIDG	rat			62		QHIYLSTR	NB5R3_RAT	301	1I7P;	X-ray	2.00 A	A	34-301;	89.0365	76	A	345.96	0.215	TEEEEEEE	1QX4;	X-ray	1.80 A	A/B	34-300;	88.7043	76	A	288.12	0.17375	TEEEEEEE
Q02750	S231	VGtRSYMsPERLQGT	human		1			SYMSPERL	MP2K1_HUMAN	393	3DV3;	X-ray	2.30 A	A	62-382;	81.6794	228	A	331.09	0.215	TCCCHHHH	3EQH;	X-ray	2.00 A	A	35-393;	91.3486	228	A	291.23	0.18625	TTTCGGGG	SYMSPERL	CDK	(S|T)P.(K|R)	SYMSPERL	CK1*	S..(S|T)
Q9UJM8	Y26	LPKSIYDyYRSGAND	human			1		IYDYYRSG	HAOX1_HUMAN	370	2W0U;	X-ray	2.84 A	A/B/C/D	1-370;	100	23	A	338.67	0.215	HHHHHHCC	2RDU;	X-ray	1.65 A	A	1-370;	100	23	A	309.68	0.19625	HHHHHHCC
P39748	Y234	CILLGSDyCESIRGI	human		1	1		GSDYCESI	FEN1_HUMAN	380	3Q8K;	X-ray	2.20 A	A	2-336;	88.1579	231	A	287.78	0.215	CBTTBCCT	3Q8M;	X-ray	2.60 A	A/B	2-336;	88.1579	231	A	264.57	0.19875	CBTTBCCT
Q9NRG4	S35	QVGDLLFsCPAYAYV	human			1		LLFSCPAY	SMYD2_HUMAN	433	3RIB;	X-ray	2.79 A	A/B	1-433;	100	32	A	282.26	0.215	EEEEEETT	3TG5;	X-ray	2.30 A	A	1-433;	100	32	A	261.52	0.2	EEEEEETT
P14618	Y370	GETAkGDyPLEAVRM	human		6	139		KGDYPLEA	KPYM_HUMAN	531	1ZJH;	X-ray	2.20 A	A	3-530;	99.435	366	A	312.31	0.215	TTTTHHHH	3H6O;	X-ray	2.00 A	A/B/C/D	1-531;	100	367	A	299.32	0.20375	HTTTHHHH
P52701	S830	SkIHNVGsPLkSQNH	human		7			NVGSPLKS	MSH6_HUMAN	1360	2O8D;	X-ray	3.00 A	B	341-1360;	75	827	B	287.24	0.215	HHHCHHHH	2O8C;	X-ray	3.37 A	B	341-1360;	75	827	B	274.5	0.205	HHHCHHHH	NVGSPLKS	GSK3	S...S	NVGSPLKS	CDK	(S|T)P.(K|R)
P62495	S70	KSRVNRLsVLGAITS	human			1		NRLSVLGA	ERF1_HUMAN	437	1DT9;	X-ray	2.70 A	A	1-437;	100	67	A	293.97	0.215	HHHHHHHH	3E1Y;	X-ray	3.80 A	A/B/C/D	1-437;	100	67	A	282.15	0.20625	HHHHHHHH
P15531	H118	QVGRNIIhGsDSVES	human	2	1			NIIHGSDS	NDKA_HUMAN	152	3L7U;	X-ray	2.10 A	A/B/C	1-152;	100	115	A	268.05	0.215	TTEEECCC	1JXV;	X-ray	2.20 A	A/B/C/D/E/F	1-152;	100	115	A	259.51	0.20875	TTEEECCC
P21980	S427	LIVGLKIsTKSVGRD	human		1			LKISTKSV	TGM2_HUMAN	687	2Q3Z;	X-ray	2.00 A	A	1-687;	100	424	A	304.51	0.215	EEEEEETT	1KV3;	X-ray	2.80 A	A/B/C/D/E/F	1-687;	100	424	A	294.79	0.20875	TCCEEETT	LKISTKSV	CK1*	S..(S|T)
P61765	T574	IGSTHILtPQKLLDT	rat	1				HILTPQKL	STXB1_RAT	594	3C98;	X-ray	2.60 A	A	1-594;	100	571	A	325.32	0.215	CEECHHHH	3PUJ;	X-ray	3.31 A	A/B	1-594;	100	571	A	317.02	0.21	TEECHHHH	HILTPQKL	CDK	(S|T)P.(K|R)
O75792	S237	FPQFVRFsWRTAQTI	human			2		VRFSWRTA	RNH2A_HUMAN	299	3P56;	X-ray	4.06 A	A/D	1-299;	100	234	A	350.35	0.215	BTTTTHHH	3PUF;	X-ray	3.10 A	A/D/G/J/M/P	1-299;	100	234	A	346.8	0.21375	BTTTTHHH	VRFSWRTA	CK1*	S..(S|T)
P17540	Y368	tAAVADVyDISNIDR	human			59		ADVYDISN	KCRS_HUMAN	419	2GL6;	X-ray	2.30 A	A/B/C/D/E/F/G/H	27-416;	93.0788	365	A	266.82	0.215	TTEEEEEE
P09525	S199	KFLTVLCsRNRNHLL	human			1		VLCSRNRN	ANXA4_HUMAN	319	2ZOC;	X-ray	2.00 A	A/B	1-319;	100	196	A	330.36	0.215	HHHHCCHH
P02649	Y180	LQkRLAVyQAGAREG	human		1	1		LAVYQAGA	APOE_HUMAN	317	2L7B;	NMR	-	A	19-317;	94.3218	159	A	279.92	0.215	HHHHHCCC
Q9CPT3	Y97	RKLAEECyFLWKSTR	mouse			1		EECYFLWK	NANP_MOUSE	248	2GFH;	X-ray	1.90 A	A	1-248;	100	94	A	333.08	0.215	HHHHHHHH
P30101	S456	GFPTIYFsPANKKLN	human		1			IYFSPANK	PDIA3_HUMAN	505	3F8U;	X-ray	2.60 A	A/C	25-505;	95.2475	453	A	312.84	0.215	EEEETTTT												IYFSPANK	ABL	(I|V|L)Y..(P|F)
Q12884	Y595	VYRKLGVyEVEDQIt	human			1		LGVYEVED	SEPR_HUMAN	760	1Z68;	X-ray	2.60 A	A/B	39-757;	94.6053	592	A	298.09	0.215	TTHHHHHH
O75351	S337	GRKTDGysGADIsII	human			1		DGYSGADI	VPS4B_HUMAN	444	1XWI;	X-ray	2.80 A	A	123-444;	72.5225	334	A	258.32	0.215	TTTCHHHH
P46109	Y48	SstCPGDyVLSVSEN	human			10		PGDYVLSV	CRKL_HUMAN	303	2LQN;	NMR	-	A	1-303;	100	45	A	271.93	0.21625	TTTEEEEE	2LQW;	NMR	-	A	1-303;	100	45	A	268.93	0.215	TTEEEEEE
P15121	T20	MPILGLGtWKsPPGQ	human		1			GLGTWKSP	ALDR_HUMAN	316	1XGD;	X-ray	2.10 A	A	2-315;	99.3671	16	A	313.17	0.21625	TEETTTTC	2PDJ;	X-ray	1.57 A	A	1-316;	100	16	A	272.33	0.1875	EEBTTTTC
P14618	Y105	FAsDPILyRPVAVAL	human		14	247	3827	PILYRPVA	KPYM_HUMAN	531	3BJT;	X-ray	2.50 A	A/B/C/D	2-531;	99.8117	102	A	318.08	0.21625	TTTTCCCE	3H6O;	X-ray	2.00 A	A/B/C/D	1-531;	100	102	A	283	0.19	TTTTCCCE
Q05769	Y446	DQSREMKyQsLNEYR	mouse		1			EMKYQSLN	PGH2_MOUSE	604	3MQE;	X-ray	2.80 A	A/B/C/D	18-604;	97.1854	443	A	340.88	0.21625	HHCCCCHH	1CVU;	X-ray	2.40 A	A/B	18-569;	91.3907	457	A	305.43	0.1925	HHCCCCHH
P08684	S119	GFMksAIsIAEDEEW	human		1			SAISIAED	CP3A4_HUMAN	503	2V0M;	X-ray	2.80 A	A/B/C/D	25-503;	95.2286	116	A	279.81	0.21625	TTGGGCCH	2J0D;	X-ray	2.75 A	A/B	25-502;	95.0298	116	A	252.74	0.195	GCGGGCCH	SAISIAED	CK1*	S..(S|T)
P09488	S73	GAHKItQsNAILCyI	human			1		ITQSNAIL	GSTM1_HUMAN	218	1GTU;	X-ray	2.68 A	A/B/C/D	2-218;	99.5413	69	A	284.35	0.21625	EECHHHHH	2F3M;	X-ray	2.70 A	A/B/C/D/E/F	1-217;	99.5413	69	A	266.8	0.2	EECHHHHH
P01607	Y49	KAPKLLIyEAsNLQA	human		1			LLIYEASN	KV115_HUMAN	108	1BWW;	X-ray	1.70 A	A/B	1-107;	99.0741	48	A	295.23	0.21625	EEEETTTE	1AR2;	X-ray	2.80 A	A	1-107;	99.0741	48	A	271.34	0.2	EEEETTTE
P43490	Y175	QKKILAkyLLETSGN	human			1		LAKYLLET	NAMPT_HUMAN	491	2E5B;	X-ray	2.00 A	A/B	1-491;	100	172	A	323.62	0.21625	HHHHHHHH	3DHF;	X-ray	1.80 A	A/B	1-484;	98.5743	172	A	311.17	0.2075	HHHHHHHH
P04075	Y214	EkVLAAVyKALsDHH	human			19		AAVYKALS	ALDOA_HUMAN	364	2ALD;	X-ray	2.10 A	A	2-364;	99.7253	210	A	303.62	0.21625	HHHHHHHH	1ALD;	X-ray	2.00 A	A	2-364;	99.7253	210	A	295.1	0.21125	HHHHHHHH
P61006	T164	NVENAFFtLARDIKA	human			25		AFFTLARD	RAB8A_HUMAN	207	3TNF;	X-ray	2.50 A	A	6-176;	82.6087	161	A	314.94	0.21625	HHHHHHHH	3QBT;	X-ray	2.00 A	A/C/E/G	6-176;	82.6087	161	A	312.46	0.21375	HHHHHHHH
Q15907	T170	EAFKNILtEIYRIVS	human		1			NILTEIYR	RB11B_HUMAN	218	2F9M;	X-ray	1.95 A	A	8-205;	90.8257	167	A	339.85	0.21625	HHHHHHHH	2F9L;	X-ray	1.55 A	A	8-205;	90.8257	167	A	342.21	0.215	HHHHHHHH	EAFKNILTEIYRIVS	PKD	(L|I).R..(S|T)
P68136	Y168	VTHNVPIyEGyALPH	rat			39		VPIYEGYA	ACTS_RAT	377	3U9D;	X-ray	2.50 A	A/C	3-377;	99.4695	163	A	317.83	0.21625	EEEETTEE
P08074	T157	SSTKGAMtMLTKAMA	mouse		1			GAMTMLTK	CBR2_MOUSE	244	1CYD;	X-ray	1.80 A	A/B/C/D	1-244;	100	154	A	314.72	0.21625	HHHHHHHH
P06731	S404	NKLSVDHsDPVILNV	human			1		VDHSDPVI	CEAM5_HUMAN	702	1E07;	X-ray	-	A	35-676;	91.453	367	A	275.06	0.21625
O43745	Y118	SRRNKLHyAFQLyDL	human			1		KLHYAFQL	CHP2_HUMAN	196	2BEC;	X-ray	2.70 A	A	1-195;	99.4898	115	A	321.02	0.21625	HHHHHHHH
Q05329	S546	EYGTTMVsyQPLGDK	human			1		TMVSYQPL	DCE2_HUMAN	585	2OKK;	X-ray	2.30 A	A	88-584;	84.9573	543	A	302.35	0.21625	CEEEEEEE
P00367	T513	VHSGLAytMERSARQ	human			78		LAYTMERS	DHE3_HUMAN	558	1L1F;	X-ray	2.70 A	A/B/C/D/E/F	54-558;	90.5018	457	A	353.17	0.21625	HHHHHHHH
P18858	S535	LPEHCKLsPGIPLKP	human		1	1		CKLSPGIP	DNLI1_HUMAN	919	1X9N;	X-ray	3.00 A	A	233-919;	74.7552	532	A	298.45	0.21625	CCCTTTTC
Q8TCS8	S350	VAKEVFRsIVLNEyK	human		1			VFRSIVLN	PNPT1_HUMAN	783	3U1K;	X-ray	2.13 A	A/B/C/D	46-669;	79.6935	347	A	299.13	0.21625	HHHHHHHH
O00422	T35	LLLRVFTtNNGRHHR	human		1			VFTTNNGR	SAP18_HUMAN	153	2HDE;	NMR	-	A	6-149;	94.1176	32	A	314.04	0.21625	EEEETTTC												LLLRVFTTNNGRHHR	PKD	(L|I).R..(S|T)
P02768	Y164	TFLkkyLyEIARRHP	human		4	309		KYLYEIAR	ALBU_HUMAN	609	1O9X;	X-ray	3.20 A	A	25-609;	96.0591	137	A	358.78	0.2175	HHHHHHHH	1UOR;	X-ray	2.80 A	A	25-609;	96.0591	137	A	279.53	0.16625	GTTTTTTT
P09622	Y153	kVVHVNGyGkITGkN	human			22		VNGYGKIT	DLDH_HUMAN	509	3RNM;	X-ray	2.40 A	A/B/C/D	36-509;	93.1238	115	A	301.34	0.2175	EECEEEEE	2F5Z;	X-ray	2.18 A	A/B/C/D/E/F/G/H/I/J	36-509;	93.1238	115	A	293.2	0.21125	EECEEEEC
Q8IYB8	Y379	CFSKNDIySVSRQIE	human			2		NDIYSVSR	SUV3_HUMAN	786	3RC8;	X-ray	2.90 A	A	47-722;	86.0051	376	A	307.19	0.2175	HHHHHHHH	3RC3;	X-ray	2.08 A	A	47-722;	86.0051	376	A	299.78	0.21125	HHHHHHHH
P20702	S673	LGsRDLQssVTLDLA	human			1		DLQSSVTL	ITAX_HUMAN	1163	3K71;	X-ray	3.95 A	A/C/E/G	20-1103;	93.2072	651	A	281.65	0.2175	TTTEEEEE	3K6S;	X-ray	3.50 A	A/C/E/G	20-1103;	93.2072	651	A	278.45	0.21375	TTTEEEEE	DLQSSVTL	CK1*	S..(S|T)
P16278	Y485	ENMGRVNyGAyINDF	human		1			RVNYGAYI	BGAL_HUMAN	677	3THC;	X-ray	1.80 A	A/B/C/D	24-677;	96.6027	482	A	306.97	0.2175	CCCCTTTT	3THD;	X-ray	1.79 A	A/B/C/D	24-677;	96.6027	482	A	304.71	0.215	CCCCTTTT
P14211	T169	RCKDDEFtHLYTLIV	mouse			1		DEFTHLYT	CALR_MOUSE	416	3RG0;	X-ray	2.57 A	A	18-368;	84.375	166	A	296.02	0.2175	CCCEEEEE	3O0W;	X-ray	1.95 A	A	18-368;	84.375	166	A	291.63	0.215	CCCEEEEE
Q9P289	Y86	SSYVTKYyGSyLKGS	human			1		TKYYGSYL	MST4_HUMAN	416	3GGF;	X-ray	2.35 A	A/B	1-300;	72.1154	83	A	320.07	0.2175	CCEEEEEE
P08133	Y340	PEAAQVAyQMWELSA	human			8		QVAYQMWE	ANXA6_HUMAN	673	1M9I;	X-ray	2.65 A	A	2-672;	99.7028	337	A	342.93	0.2175	TTTGGGTT
P42658	Y264	IFENNIyyCAHVGKQ	human			1		NIYYCAHV	DPP6_HUMAN	865	1XFD;	X-ray	3.00 A	A/B/C/D	127-849;	83.5838	261	A	295.92	0.2175	EEEEETTT
Q13868	S175	QGVLVQVsPSLVkRQ	human		1			VQVSPSLV	EXOS2_HUMAN	293	2NN6;	X-ray	3.35 A	H	1-293;	100	172	H	289.25	0.2175	EECTTTTT
P61019	T15	KyIIIGDtGVGKSCL	human		1			IGDTGVGK	RAB2A_HUMAN	212	1Z0A;	X-ray	2.12 A	A/B/C/D	2-170;	79.717	12	A	265.01	0.2175	EETTTTCH
Q15771	T117	YASNKVItVLVGNKI	human			1		KVITVLVG	RAB30_HUMAN	203	2EW1;	X-ray	2.00 A	A	2-184;	90.1478	113	A	316.87	0.2175	TTEEEEEE
Q8WWV3	T97	MRsGyGAtALNMKRD	human			1		YGATALNM	RT4I1_HUMAN	396	2VN8;	X-ray	2.10 A	A/B	45-396;	88.8889	94	A	295.12	0.2175	TTHHHHHH
P05121	Y193	LVLVNALyFNGQWKt	human			1		NALYFNGQ	PAI1_HUMAN	402	1A7C;	X-ray	1.95 A	A	24-402;	94.2786	167	A	292.48	0.21875	EEEEEECC	1B3K;	X-ray	2.99 A	A/B/C/D	24-402;	94.2786	167	A	174.67	0.13	EEEEECCC
Q16851	T459	MLELDHLtVSGDVTF	human			1		DHLTVSGD	UGPA_HUMAN	508	3R3I;	X-ray	3.57 A	A/B/C/D	1-508;	100	445	A	268.58	0.21875	EEEEEEET	3R2W;	X-ray	3.60 A	A/B/C/D	1-508;	100	445	A	243.24	0.1975	EEEEEETE
P31946	Y180	ALNFSVFyYEILNsP	human			1		SVFYYEIL	1433B_HUMAN	246	4DNK;	X-ray	2.20 A	A/B	1-246;	100	177	A	313.84	0.21875	HHHHHHHH	2C23;	X-ray	2.65 A	A	1-239;	97.1545	177	A	285.19	0.19875	HHHHHHHC
P01031	T729	PRCIKAFtECCVVAs	human			1		KAFTECCV	CO5_HUMAN	1676	3KM9;	X-ray	4.20 A	A/B	1-1676;	100	726	A	318.03	0.21875	HHHHHHHH	3PRX;	X-ray	4.30 A	A/C	1-1676;	100	726	A	292.78	0.2	HHHHHHHH
P21397	T52	RDRVGGRtyTIRNEH	human			1		GGRTYTIR	AOFA_HUMAN	527	2BXS;	X-ray	3.15 A	A/B	1-527;	100	49	A	361.18	0.21875	TTTTTCCB	2Z5X;	X-ray	2.20 A	A	12-524;	97.3435	49	A	339.61	0.205	BTTTTEEE	GGRTYTIR	CaMK2	R..(S|T)
Q16775	Y223	RVYCGHEytINNLkF	human			3		GHEYTINN	GLO2_HUMAN	308	1QH5;	X-ray	1.45 A	A/B	49-308;	84.4156	172	A	305.85	0.21875	CBCHHHHH	1QH3;	X-ray	1.90 A	A/B	49-308;	84.4156	172	A	287.36	0.205	CBCHHHHH
P06132	Y133	VVASELGyVFQAItL	human		1			ELGYVFQA	DCUP_HUMAN	367	3GVR;	X-ray	2.20 A	A	1-367;	100	130	A	316.62	0.21875	HHHHHHHH	3GVQ;	X-ray	2.10 A	A	1-367;	100	130	A	299.04	0.2075	GHHHHHHH
P18669	S14	VLIRHGEsAWNLENR	human		10	3		HGESAWNL	PGAM1_HUMAN	254	1YFK;	X-ray	2.70 A	A/B	1-254;	100	11	A	293.11	0.21875	CCCBTTGG	1YJX;	X-ray	2.80 A	A/B/C/D/E/F/G/H/I/J/K/L	1-254;	100	11	A	278.79	0.20875	CCCBHHHH
P43155	Y606	NAARLAHyLEkALLD	human			2		LAHYLEKA	CACP_HUMAN	626	1NM8;	X-ray	1.60 A	A	35-626;	94.5687	582	A	332.94	0.21875	HHHHHHHH	1S5O;	X-ray	1.80 A	A	35-626;	94.5687	582	A	321.41	0.21	HHHHHHHH
P07221	T257	VEEHRRStLRKLKPE	rabbit	1				RRSTLRKL	CASQ1_RABIT	395	3TRQ;	X-ray	1.76 A	A	29-381;	89.3671	226	A	402.49	0.21875	CCTTEEEC	1A8Y;	X-ray	2.40 A	A	29-395;	92.9114	226	A	385.5	0.21	CCTTEEEC	RRSTLRKL	PKA	RR.(S|T)(A|V|I|L|M|F|Y|W)	RRSTLRKL	CaMK2	R..(S|T)
P04406	T237	GMAFRVPtANVSVVD	human	1		23		RVPTANVS	G3P_HUMAN	335	1U8F;	X-ray	1.75 A	O/P/Q/R	1-335;	100	234	O	292.18	0.21875	ETTTCCCE	3GPD;	X-ray	3.50 A	G/R	2-335;	99.7015	233	R	279.13	0.21	ECCCCCCC	RVPTANVS	CaMK2	R..(S|T)
Q9NY33	T631	RLQVLkstGDVAGGR	human			1		LKSTGDVA	DPP3_HUMAN	737	3T6B;	X-ray	2.40 A	A/B	1-726;	98.5075	628	A	279.25	0.21875	HHHHCCHH	3FVY;	X-ray	1.90 A	A	1-726;	98.5075	628	A	271.85	0.215	HHHHTTHH
P29350	Y306	sDyINANyIkNQLLG	human			5		NANYIKNQ	PTN6_HUMAN	595	3PS5;	X-ray	3.10 A	A	1-595;	100	303	A	332.38	0.21875	EEEEEETT	2B3O;	X-ray	2.80 A	A	1-532;	89.4118	303	A	328.72	0.2175	CEEEECTT
P14678	Y15	kMLQHIDyRMRCILQ	human		1	16		HIDYRMRC	RSMB_HUMAN	240	3PGW;	X-ray	4.40 A	B/Q	1-231;	96.25	12	B	355.46	0.21875		3CW1;	X-ray	5.49 A	A/H/I/J	1-174;	72.5	12	A	350.02	0.2175
P45954	Y413	DAKIGTIyEGASNIQ	human		1	3		GTIYEGAS	ACDSB_HUMAN	432	2JIF;	X-ray	2.00 A	A/B/C/D	52-432;	88.1944	410	A	293.98	0.21875	TTTTTTTH
P00813	Y67	DFLAKFDyYMPAIAG	human		1	4		KFDYYMPA	ADA_HUMAN	363	3IAR;	X-ray	1.52 A	A	5-363;	98.8981	64	A	329.73	0.21875	GGGGCGGG
P09972	T206	LkRCQyVtEkVLAAV	human			1		QYVTEKVL	ALDOC_HUMAN	364	1XFB;	X-ray	3.00 A	A/B/C/D/E/F/G/H/I/J/K/L	1-364;	100	203	A	338.77	0.21875	HHHHHHHH
P06276	Y505	RWANFAKyGNPNETQ	human			1		FAKYGNPN	CHLE_HUMAN	602	3O9M;	X-ray	2.98 A	A/B	29-602;	95.3488	474	A	318.57	0.21875	HHHHCTTT
P09429	Y16	PRGkMSsyAFFVQTC	human			4		MSSYAFFV	HMGB1_HUMAN	215	2YRQ;	NMR	-	A	1-166;	77.2093	20	A	302.63	0.21875	CCHHHHHH
P08514	Y344	LLVGAPLyMESRADR	human		1	1		APLYMESR	ITA2B_HUMAN	1039	3FCS;	X-ray	2.55 A	A/C	32-989;	92.204	310	A	370.04	0.21875	ETTTEEEE
P48147	Y658	KFIATLQyIVGRSRK	human			4		TLQYIVGR	PPCE_HUMAN	710	3DDU;	X-ray	1.56 A	A	2-710;	99.8592	655	A	354.29	0.21875	HHHHHHTT
Q15046	S207	PYEITLLsPCLHMLP	human	1				TLLSPCLH	SYK_HUMAN	597	3BJU;	X-ray	2.31 A	A/B/C/D	70-581;	85.7621	204	A	280.03	0.21875	EEEETCCC
P12694	Y106	KEKVLKLyKSMTLLN	human			1		LKLYKSMT	ODBA_HUMAN	445	1V1R;	X-ray	1.80 A	A	46-445;	89.8876	58	A	346.82	0.22	HHHHHHHH	1DTW;	X-ray	2.70 A	A	46-445;	89.8876	58	A	302.46	0.1925	HHHHHHHH
P08631	Y330	VVTKEPIyIITEFMA	human		1	7		EPIYIITE	HCK_HUMAN	526	2C0O;	X-ray	2.85 A	A/B	81-522;	84.0304	306	A	323.14	0.22	TTTEEEEC	2HCK;	X-ray	3.00 A	A/B	79-526;	85.1711	332	A	288.97	0.195	TTEEEEEC
Q16881	Y555	NIEVYHSyFWPLEWT	human			1		YHSYFWPL	TRXR1_HUMAN	649	2CFY;	X-ray	2.70 A	A/B/C/D/E/F	151-649;	76.8875	402	A	313.14	0.22	EEEEECCG	2ZZ0;	X-ray	2.80 A	A/B/C/D	150-649;	77.0416	402	A	281.22	0.19875	EEEEECCG
P35558	T178	RIMTRMGtPVLEAVG	human			1		RMGTPVLE	PCKGC_HUMAN	622	2GMV;	X-ray	2.30 A	A/B	1-622;	100	175	A	323.83	0.22	EECHHHHH	1KHF;	X-ray	2.02 A	A	1-622;	100	175	A	298.72	0.2025	EECHHHHH	RMGTPVLE	CaMK2	R..(S|T)
Q16775	T224	VYCGHEytINNLkFA	human			1		HEYTINNL	GLO2_HUMAN	308	1QH5;	X-ray	1.45 A	A/B	49-308;	84.4156	173	A	310.4	0.22	BCHHHHHH	1QH3;	X-ray	1.90 A	A/B	49-308;	84.4156	173	A	291.38	0.20625	BCHHHHHH
P05187	Y191	HTVNRNWySDADVPA	human			1		RNWYSDAD	PPB1_HUMAN	535	2GLQ;	X-ray	1.60 A	A	23-506;	90.4673	166	A	305.78	0.22	TTTCCGGG	1ZEF;	X-ray	1.90 A	A	23-506;	90.4673	166	A	288.01	0.2075	TTTTTGGG	RNWYSDAD	CK2‡	(S|T)(D|E).(E|D)
Q15436	S150	DLQALKEsMQMSLSL	human			1		LKESMQMS	SC23A_HUMAN	765	3EG9;	X-ray	3.00 A	A	1-764;	99.8693	147	A	349.19	0.22	HHHHHHHH	3EGX;	X-ray	3.30 A	A	1-764;	99.8693	147	A	338.28	0.21125	HHHHHHHH	LKESMQMS	GSK3	S...S
Q96FJ2	Y41	IEkDIAAyIKKEFDK	human			1		IAAYIKKE	DYL2_HUMAN	89	3P8M;	X-ray	2.90 A	A/B	1-89;	100	38	A	348.53	0.22	HHHHHHHH	2XQQ;	X-ray	1.31 A	A/B/C/D	1-89;	100	38	A	339.42	0.2125	HHHHHHHH
P04075	Y223	ALsDHHIyLEGTLLk	human		2	82		HHIYLEGT	ALDOA_HUMAN	364	2ALD;	X-ray	2.10 A	A	2-364;	99.7253	219	A	318.12	0.22	HCCCGGGC	4ALD;	X-ray	2.80 A	A	2-364;	99.7253	219	A	310.43	0.21375	HCCCGGGC
Q9H227	Y450	PARPRVPyTSAKEYA	human			1		RVPYTSAK	GBA3_HUMAN	469	2E9M;	X-ray	1.80 A	A	1-469;	100	447	A	342.86	0.22	EEECHHHH	2JFE;	X-ray	2.70 A	X	1-469;	100	447	X	336.49	0.21625	EEECHHHH
P20702	S674	GsRDLQssVTLDLAL	human			1		LQSSVTLD	ITAX_HUMAN	1163	3K71;	X-ray	3.95 A	A/C/E/G	20-1103;	93.2072	652	A	285.21	0.22	TTEEEEEE	3K6S;	X-ray	3.50 A	A/C/E/G	20-1103;	93.2072	652	A	281.97	0.21625	TTEEEEEE	LQSSVTLD	CK1*	S..(S|T)
P06732	T141	GRsIKGytLPPHCSR	human			32		KGYTLPPH	KCRM_HUMAN	381	1I0E;	X-ray	3.50 A	A/B/C/D	1-381;	100	138	A	312.8	0.22	TTTCTTTT
P78356	S124	YQNSVTRsAPINSDS	human			2		VTRSAPIN	PI42B_HUMAN	416	1BO1;	X-ray	3.00 A	A/B	1-416;	100	121	A	321.01	0.22	HHHCCCEE
P53004	S178	SRLtWLVsLFGELSL	human		1			WLVSLFGE	BIEA_HUMAN	296	2H63;	X-ray	2.70 A	A/B/C/D	7-296;	97.973	175	A	292.94	0.22	HHHHHHCC
P40926	Y287	SQEtECTyFSTPLLL	human		1			ECTYFSTP	MDHM_HUMAN	338	2DFD;	X-ray	1.90 A	A/B/C/D	20-338;	94.3787	266	A	308.74	0.22	TTTEEEEE
Q8NBZ7	S102	GGAGFVGsHLtDKLM	human		1			FVGSHLTD	UXS1_HUMAN	420	2B69;	X-ray	1.21 A	A	85-402;	75.7143	15	A	278.77	0.22125	HHHHHHHH	4EF7;	X-ray	2.50 A	A/B	85-420;	80	99	A	206.17	0.165	HHHHHHHH	FVGSHLTD	CK1*	S..(S|T)
P02768	Y54	VLIAFAQyLQQCPFE	human			9		FAQYLQQC	ALBU_HUMAN	609	1TF0;	X-ray	2.70 A	A	25-596;	93.9245	27	A	332.84	0.22125	HHHHTTTT	2ESG;	X-ray	-	C	25-609;	96.0591	27	C	251.11	0.16625
O75015	S169	AtLKDsGsyFCRGLV	human			1		DSGSYFCR	FCG3B_HUMAN	233	1T89;	X-ray	3.50 A	C	19-194;	75.5365	148	C	288.7	0.22125	TTEEEEEE	1FNL;	X-ray	1.80 A	A	19-192;	74.6781	148	A	261.42	0.1925	GCEEEEEE
P27695	T233	NKkNAGFtPQERQGF	human	1				AGFTPQER	APEX1_HUMAN	318	1DE9;	X-ray	3.00 A	A/B	43-318;	86.7925	230	A	335.72	0.22125	TTTTHHHH	1E9N;	X-ray	2.20 A	A/B	1-318;	100	230	A	303.47	0.2	TTTTHHHH
P62834	Y159	INVNEIFyDLVRQIN	human		2	28		EIFYDLVR	RAP1A_HUMAN	184	1C1Y;	X-ray	1.90 A	A	1-167;	90.7609	156	A	355.55	0.22125	HHHHHHHH	3KUC;	X-ray	1.92 A	A	1-167;	90.7609	156	A	325.25	0.2025	HHHHHHHH
Q13432	Y234	VMHNKADySySGTP_	human			1		KADYSYSG	U119A_HUMAN	240	3RBQ;	X-ray	2.00 A	A/B/C/D/E/F	56-240;	77.0833	231	A	291.57	0.22125	EEEEECCC	3GQQ;	X-ray	1.95 A	A/B/C/D/E/F	56-240;	77.0833	231	B	278.75	0.20375	EEEEECCC
P22392	H118	QVGRNIIhGsDsVkS	human	1				NIIHGSDS	NDKB_HUMAN	152	3BBF;	X-ray	1.70 A	A/B/C/D/E/F	2-152;	99.3421	115	A	273.65	0.22125	TTEEECCC	3BBB;	X-ray	1.30 A	A/B/C/D/E/F	2-152;	99.3421	115	A	259.41	0.2075	TTEEECCC
P24752	Y219	DAyAINSyTRSKAAW	human			12		INSYTRSK	THIL_HUMAN	427	2IBW;	X-ray	1.90 A	A/B/C/D	35-427;	92.0375	216	A	341.54	0.22125	HHHHHHHH	2IBY;	X-ray	1.85 A	A/B/C/D	35-427;	92.0375	216	A	326.87	0.20875	HHHHHHHH	INSYTRSK	GSK3	S...S
P31947	S45	CEERNLLsVAykNVV	human		4			NLLSVAYK	1433S_HUMAN	248	3U9X;	X-ray	1.80 A	A	1-231;	93.1452	42	A	308.38	0.22125	HHHHHHHH	1YZ5;	X-ray	2.80 A	A/B	1-248;	100	42	A	296.09	0.21	HHHHHHHH
P24385	S90	NYLDRFLsLEPVkkS	human	1				RFLSLEPV	CCND1_HUMAN	295	2W9Z;	X-ray	2.45 A	A	16-271;	86.7797	87	A	322.31	0.22125	HHHHCCCC	2W99;	X-ray	2.80 A	A	1-271;	91.8644	87	A	306.01	0.21125	HHHHCCCC	NYLDRFLSLEPVKKS	PKD	(L|I).R..(S|T)	RFLSLEPV	CaMK2	R..(S|T)
P21549	Y297	QHREAAAyLHGRLQA	human		2	20		AAAYLHGR	SPYA_HUMAN	392	1H0C;	X-ray	2.50 A	A	1-392;	100	294	A	325.48	0.22125	HHHHHHHH	1J04;	X-ray	2.60 A	A	1-392;	100	294	A	313.04	0.21375	TTTGGGCG
P05106	T441	QEKEKsFtIKPVGFK	human			1		KSFTIKPV	ITB3_HUMAN	788	1M1X;	X-ray	3.30 A	B	27-718;	87.8173	412	B	329.56	0.22125	CEEEEEET	1JV2;	X-ray	3.10 A	B	27-718;	87.8173	412	B	320.06	0.21625	CEEEEEET
P15927	S52	HIVPCTIsQLLSATL	human	1				CTISQLLS	RFA2_HUMAN	270	2PI2;	X-ray	2.00 A	A/B/C/D	1-270;	100	49	A	285.81	0.22125	CCHHHHHH	2Z6K;	X-ray	3.00 A	A/B	1-270;	100	49	A	284.17	0.22	CCHHHHHH	CTISQLLS	GSK3	S...S
Q9NZL9	Y186	VLRIPILyGEVEkLE	human		1			PILYGEVE	MAT2B_HUMAN	334	2YDX;	X-ray	2.80 A	A/B/C/D/E	28-334;	91.9162	183	A	327.47	0.22125	CCEECCTT	2YDY;	X-ray	2.25 A	A	28-334;	91.9162	183	A	322.88	0.22125	CCEETTTT
Q8IU85	S122	FYTEKDAsTLIRQVL	human		1			KDASTLIR	KCC1D_HUMAN	385	2JC6;	X-ray	2.30 A	A/C	1-333;	86.4935	119	A	324.42	0.22125	HHHHHHHH
P27348	S45	NEERNLLsVAykNVV	human		4			NLLSVAYK	1433T_HUMAN	245	2BTP;	X-ray	2.80 A	A/B	1-234;	95.5102	42	A	308.09	0.22125	HHHHHHHH
P68133	Y168	VTHNVPIyEGyALPH	human			40		VPIYEGYA	ACTS_HUMAN	377	1T44;	X-ray	2.00 A	A	8-377;	98.1432	163	A	325.43	0.22125	EEEETTEE
P31415	Y185	DEIKLIGyFKsKDSE	human			6		LIGYFKSK	CASQ1_HUMAN	396	3UOM;	X-ray	2.02 A	A/B/C/D/E/F	35-396;	91.4141	148	A	345.84	0.22125	EEEECCTT
P48147	Y90	GKRYFYFyNTGLQNQ	human			3		FYFYNTGL	PPCE_HUMAN	710	3DDU;	X-ray	1.56 A	A	2-710;	99.8592	87	A	290.87	0.22125	EEEEETTT
P55258	T164	NVENAFFtLARDIKA	mouse			6		AFFTLARD	RAB8A_MOUSE	207	2FU5;	X-ray	2.00 A	C/D	1-175;	84.5411	161	C	320.3	0.22125	HHHHHHHH
P53779	S193	IHRDLKPsNIVVKSD	human		1			LKPSNIVV	MK10_HUMAN	464	3FI3;	X-ray	2.20 A	A	39-402;	78.4483	190	A	298.59	0.2225	TCGGGEEE	1PMU;	X-ray	2.70 A	A	40-401;	78.0172	190	A	193.75	0.1425	TCGGGEEE
P35278	S30	KLVLLGEsAVGKSSL	mouse		1			LGESAVGK	RAB5C_MOUSE	216	1Z0D;	X-ray	2.20 A	A/C	19-183;	76.3889	27	A	293.18	0.2225	ECTTTTCH	1HUQ;	X-ray	1.80 A	A	19-182;	75.9259	27	A	236.24	0.17625	ECTTTTCH
Q8WTS6	Y305	SFTPNCIyDMFVHPR	human			1		NCIYDMFV	SETD7_HUMAN	366	3M58;	X-ray	1.40 A	A	110-366;	70.2186	302	A	305.67	0.2225	CEEEEEEE	1XQH;	X-ray	1.75 A	A/E	108-366;	70.765	302	A	255.57	0.1875	CEEEEEEE	NCIYDMFV	ABL	(I|V|L)Y..(P|F)
P06746	Y39	AIHKyNAyRkAASVI	human			1		YNAYRKAA	DPOLB_HUMAN	335	1MQ2;	X-ray	3.10 A	A	1-335;	100	36	A	346.07	0.2225	HHHHHHHH	3RJH;	X-ray	2.20 A	A	1-335;	100	36	A	293.27	0.19	HHHHHHHH
P14649	S87	GDGKILysQCGDVMR	human			1		ILYSQCGD	MYL6B_HUMAN	208	1W7I;	X-ray	3.00 A	B	59-208;	72.1154	27	B	293.47	0.2225	EECHHHHH	1OE9;	X-ray	2.05 A	B	59-208;	72.1154	27	B	268.51	0.20375	EEGGGHHH
P04746	Y197	VRSKIAEyMNHLIDI	human			1		IAEYMNHL	AMYP_HUMAN	511	1U30;	X-ray	1.90 A	A	17-511;	96.8689	179	A	325.5	0.2225	HHHHHHHH	3IJ7;	X-ray	2.00 A	A	17-511;	96.8689	179	A	302.44	0.20625	HHHHHHHH
P05091	Y497	SGRELGEyGLQAYTE	human			2		LGEYGLQA	ALDH2_HUMAN	517	2ONN;	X-ray	2.75 A	A/B/C/D/E/F/G/H	18-517;	96.7118	477	A	322.75	0.2225	CCHHHHHH	2VLE;	X-ray	2.40 A	A/B/C/D/E/F/G/H	24-517;	95.5513	477	A	301.55	0.2075	CCGGGGGG
P05062	Y214	EkVLAAVyKALNDHH	human			19		AAVYKALN	ALDOB_HUMAN	364	1QO5;	X-ray	2.50 A	A/B/C/D/E/F/G/H/I/J/K/L/M/N/O/P/Q/R	2-364;	99.7253	210	A	315	0.2225	HHHHHHHH	1XDL;	X-ray	3.00 A	A/B/C/D/W/X/Y/Z	2-363;	99.4505	210	A	292.53	0.2075	HHHHHHHH
P19367	T821	DDSILVKtVCGVVsR	human		1			LVKTVCGV	HXK1_HUMAN	917	1HKB;	X-ray	2.80 A	A/B	1-917;	100	818	A	292.73	0.2225	HHHHHHHH	1DGK;	X-ray	2.80 A	N	1-917;	100	818	N	271.31	0.20875	HHHHHHHH
P20585	S968	EIIRKAtsQSLVILD	human			2		KATSQSLV	MSH3_HUMAN	1137	3THW;	X-ray	3.09 A	B	219-1134;	80.5629	956	B	324.5	0.2225	HCTTTEEE	3THY;	X-ray	2.89 A	B	219-1134;	80.5629	956	B	307.08	0.21125	HCTTTTEE	EIIRKATSQSLVILD	PKD	(L|I).R..(S|T)
O14965	Y212	RVYLILEyAPLGTVY	human		1			ILEYAPLG	AURKA_HUMAN	403	1MUO;	X-ray	2.90 A	A	107-403;	73.6973	209	A	300.03	0.2225	ECCCTTTE	2BMC;	X-ray	2.60 A	A/B/C/D/E/F	100-403;	75.4342	209	A	288.79	0.215	EECCTTTE
Q9NX46	Y75	ERTEALYyTDDTAMA	human			1		ALYYTDDT	ARHL2_HUMAN	363	2FP0;	X-ray	2.05 A	A/B	19-363;	95.0413	56	A	297.15	0.2225	CBCCCHHH	2G4K;	X-ray	1.82 A	A	18-363;	95.3168	56	A	285.62	0.215	CBCCCHHH
P27144	T93	LLDGFPRtLGQAEAL	human			1		FPRTLGQA	KAD4_HUMAN	223	2BBW;	X-ray	2.05 A	A/B	1-223;	100	90	A	317.57	0.2225	TTTCHHHH	3NDP;	X-ray	2.30 A	A/B	1-223;	100	90	A	306.68	0.21625	TTTCHHHH
Q8IYB8	Y396	GLESAVIyGsLPPGt	human			1		AVIYGSLP	SUV3_HUMAN	786	3RC3;	X-ray	2.08 A	A	47-722;	86.0051	393	A	276.17	0.2225	EEETTTTC	3RC8;	X-ray	2.90 A	A	47-722;	86.0051	393	A	274.27	0.22125	EEETTTTC
P00813	Y308	KSTLDTDyQMTkRDM	human			14		DTDYQMTK	ADA_HUMAN	363	3IAR;	X-ray	1.52 A	A	5-363;	98.8981	305	A	329.33	0.2225	HHHHHHHH
P00367	Y512	IVHSGLAytMERSAR	human		1	110		GLAYTMER	DHE3_HUMAN	558	1L1F;	X-ray	2.70 A	A/B/C/D/E/F	54-558;	90.5018	456	A	355.28	0.2225	HHHHHHHH
P16446	T59	DGEKGQYtHKIYHLQ	rat	1				GQYTHKIY	PIPNA_RAT	271	1T27;	X-ray	2.20 A	A	1-271;	100	56	A	335.72	0.2225	EEEEEEEE
P48147	Y246	ELSDDGRyVLLsIRE	human		1			DGRYVLLS	PPCE_HUMAN	710	3DDU;	X-ray	1.56 A	A	2-710;	99.8592	243	A	316.42	0.2225	TTCEEEEE
Q06124	Y63	IQNtGDyyDLyGGEK	human		6	55		GDYYDLYG	PTN11_HUMAN	597	2SHP;	X-ray	2.00 A	A/B	3-529;	88.2747	60	A	289.2	0.2225	TTCEEETT
Q8WUD1	T15	KyIIIGDtGVGKSCL	human		1			IGDTGVGK	RAB2B_HUMAN	216	2A5J;	X-ray	1.50 A	A	5-176;	79.6296	17	A	274.83	0.2225	ECTTTTCH
Q9EQZ6	Y857	IAAHCKEyKNLNSFF	mouse			1		CKEYKNLN	RPGF4_MOUSE	1011	2BYV;	X-ray	2.70 A	E	1-993;	98.2196	836	E	355.87	0.2225	HHHHCBHH
P11234	S22	HKVIMVGsGGVGKSA	human		1			MVGSGGVG	RALB_HUMAN	206	2KWI;	NMR	-	A	8-185;	86.4078	19	A	244.45	0.22375	EETTTTTT	2KE5;	NMR	-	A	12-185;	84.466	19	A	174.51	0.15875	EEETTTTC
P46109	T130	DNLEyVRtLyDFPGN	human			3		YVRTLYDF	CRKL_HUMAN	303	2LQW;	NMR	-	A	1-303;	100	127	A	337.95	0.22375	EEEETTTE	2LQN;	NMR	-	A	1-303;	100	127	A	317.67	0.21375	EEEETTTE
P62826	Y147	RkkNLQyyDISAkSN	human		13	310		LQYYDISA	RAN_HUMAN	216	1I2M;	X-ray	1.76 A	A/C	1-216;	100	144	A	313.06	0.22375	TEEEEEBT	3GJ3;	X-ray	1.79 A	A	2-216;	99.537	144	A	237.93	0.16375	CEEEEEBG
P02768	Y365	YARRHPDysVVLLLR	human		2	54		HPDYSVVL	ALBU_HUMAN	609	3LU6;	X-ray	2.70 A	A/B	25-609;	96.0591	338	A	299.96	0.22375	TTTTCHHH	2VDB;	X-ray	2.52 A	A	30-608;	95.0739	338	A	224.34	0.17	TTTTCHHH
P21796	S43	ENGLEFTsSGSANTE	human			1		EFTSSGSA	VDAC1_HUMAN	283	2K4T;	NMR	-	A	1-283;	100	40	A	276.62	0.22375	EEEEEEEE	2JK4;	X-ray	4.10 A	A	2-283;	99.6466	43	A	244.41	0.1975	EEEEEEEE	EFTSSGSA	CK1*	S..(S|T)
Q16836	Y226	VNRLLVPyLMEAIRL	human		1			LVPYLMEA	HCDH_HUMAN	314	1LSO;	X-ray	2.60 A	A/B	13-314;	96.1783	211	A	315.91	0.22375	HHHHHHHH	1IL0;	X-ray	2.20 A	A/B	13-308;	94.2675	211	A	289.94	0.2025	HHHHHHHH
P29372	Y278	ARKPLRFyVRGSPWV	human			1		LRFYVRGS	3MG_HUMAN	298	1BNK;	X-ray	2.70 A	A	80-295;	72.4832	275	A	335.64	0.22375	TEEEETTT	1F6O;	X-ray	2.40 A	A	80-298;	73.4899	275	A	308.97	0.2075	TEEEETTT
Q9UK55	Y292	CHVLKLPyQGNAtML	human		1			KLPYQGNA	ZPI_HUMAN	444	3H5C;	X-ray	3.26 A	A	22-444;	95.2703	268	A	315.24	0.22375	EEEETTTE	3F1S;	X-ray	2.30 A	A	60-444;	86.7117	268	A	298.44	0.21	EEEETTTE
P52292	S126	GLIPkFVsFLGRTDC	human		1	1		KFVSFLGR	IMA2_HUMAN	529	3FEX;	X-ray	3.55 A	C	70-529;	86.9565	123	C	348.86	0.22375	HHHHHHHT	3FEY;	X-ray	2.20 A	C	70-529;	86.9565	123	C	338.67	0.21125	HHHHHHHT
Q04917	S46	NEDRNLLsVAykNVV	human		4			NLLSVAYK	1433F_HUMAN	246	2C74;	X-ray	2.70 A	A/B	1-246;	100	43	A	312.47	0.22375	HHHHHHHH	2C63;	X-ray	2.15 A	A/B/C/D	1-246;	100	43	A	301.09	0.21625	HHHHHHHH
O08989	Y152	ATKyNIPyIETSAKD	mouse			1		NIPYIETS	RASM_MOUSE	208	3PIT;	X-ray	1.55 A	A	1-178;	85.5769	149	A	307.57	0.22375	CCCEEEEB	1X1R;	X-ray	1.30 A	A	1-178;	85.5769	149	A	298.66	0.21625	CCCEEEEB
P23921	T422	SNQQNLGtIKCSNLC	human		1			NLGTIKCS	RIR1_HUMAN	792	2WGH;	X-ray	2.30 A	A/B	75-742;	84.3434	419	A	286.39	0.22375	GGCCCCCB	3HNC;	X-ray	2.41 A	A/B	1-792;	100	419	A	278.17	0.2175	GGCCCCCB
P31947	Y48	RNLLsVAykNVVGGQ	human			3		SVAYKNVV	1433S_HUMAN	248	1YWT;	X-ray	2.40 A	A/B	1-248;	100	45	A	310.36	0.22375	HHHHHHHH	1YZ5;	X-ray	2.80 A	A/B	1-248;	100	45	A	306.59	0.22	HHHHHHHH
P62258	S46	VEERNLLsVAykNVI	human		4			NLLSVAYK	1433E_HUMAN	255	2BR9;	X-ray	1.75 A	A	1-233;	91.3725	43	A	312.09	0.22375	HHHHHHHH
P68133	S283	IHETtyNsIMKCDID	human			2		TYNSIMKC	ACTS_HUMAN	377	1T44;	X-ray	2.00 A	A	8-377;	98.1432	278	A	337.58	0.22375	HHHHHHHC
P15848	S177	LGSEDYYsHERCTLI	human			1		DYYSHERC	ARSB_HUMAN	533	1FSU;	X-ray	2.50 A	A	42-533;	92.3077	174	A	343.4	0.22375	TTTTTEEE
Q9Y5Z0	Y295	LNLDCREyNADKAIV	human		1			CREYNADK	BACE2_HUMAN	518	2EWY;	X-ray	3.10 A	A/B/C/D	78-460;	73.9382	230	A	349.94	0.22375	GGGGGTTT
P11511	Y441	PRGCAGKyIAMVMMK	human			1		AGKYIAMV	CP19A_HUMAN	503	3EQM;	X-ray	2.90 A	A	1-503;	100	438	A	330.73	0.22375	CHHHHHHH
O76096	T97	LEVEIGRttCKKNQH	human			1		IGRTTCKK	CYTF_HUMAN	145	2CH9;	X-ray	2.10 A	A	20-145;	86.8966	94	A	359.33	0.22375	EEEEEEET
P14923	T430	SKNKTLVtQNSGVEA	human		1			TLVTQNSG	PLAK_HUMAN	745	3IFQ;	X-ray	2.80 A	A/B	124-676;	74.2282	427	A	293.56	0.22375	HHHHTTTH
P53041	Y119	FRAALRDyETVVKVK	human			2		LRDYETVV	PPP5_HUMAN	499	1WAO;	X-ray	2.90 A	1/2/3/4	23-499;	95.5912	116	1	340.42	0.22375	HHHHHHHH
Q62639	Y14	RKIAILGyRSVGKSS	rat			5		ILGYRSVG	RHEB_RAT	184	2L0X;	NMR	-	A	6-174;	91.8478	11	A	334.86	0.22375	EECTTTTC
O76054	Y241	PDQVPVEyGGTMTDP	human			26		PVEYGGTM	S14L2_HUMAN	403	1OLM;	X-ray	1.95 A	A/C/E	1-403;	100	238	A	313.42	0.22375	BGGGCCCB
Q6P6M7	S98	FIHGIGRsGDISAVQ	mouse		1			IGRSGDIS	SPCS_MOUSE	504	3BCB;	X-ray	1.85 A	A	19-468;	89.2857	95	A	297.88	0.22375	BCBTTBTT												IGRSGDIS	GSK3	S...S
Q9NSD9	Y72	IDVPANRyDLLCLEG	human		1			ANRYDLLC	SYFB_HUMAN	589	3L4G;	X-ray	3.30 A	B/D/F/H/J/L/N/P	1-589;	100	69	B	321.26	0.22375	TTTTTTTC
Q16836	T269	LDYVGLDttKFIVDG	human			1		GLDTTKFI	HCDH_HUMAN	314	2HDH;	X-ray	2.20 A	A/B	24-314;	92.6752	254	A	302.41	0.225	CHHHHHHH	1IL0;	X-ray	2.20 A	A/B	13-308;	94.2675	254	A	234.99	0.1725	CHHHHHHH
P31947	S146	DKkRIIDsARsAyQE	human			1		IIDSARSA	1433S_HUMAN	248	3O8I;	X-ray	2.00 A	A	1-231;	93.1452	143	A	307.01	0.225	HHHHHHHH	1YZ5;	X-ray	2.80 A	A/B	1-248;	100	143	A	253.65	0.18375	HHHHHHHH	IIDSARSA	CK1*	S..(S|T)
P12694	T114	KSMTLLNtMDRILYE	human			1		LLNTMDRI	ODBA_HUMAN	445	2BFF;	X-ray	1.46 A	A	46-445;	89.8876	66	A	336.13	0.225	HHHHHHHH	1DTW;	X-ray	2.70 A	A	46-445;	89.8876	66	A	279.57	0.185	HHHHHHHH
P46063	T190	ELKLIYVtPEkIAKS	human			8		IYVTPEKI	RECQ1_HUMAN	649	2WWY;	X-ray	2.90 A	A/B	49-616;	87.5193	187	A	338.83	0.225	EEECHHHH	2V1X;	X-ray	2.00 A	A/B	49-616;	87.5193	187	A	280.24	0.185	EEECHHHH	IYVTPEKI	CDK	(S|T)P.(K|R)	IYVTPEKI	ABL	(I|V|L)Y..(P|F)
P09467	T256	MVADVHRtLVyGGIF	human			1		VHRTLVYG	F16P1_HUMAN	338	2FIX;	X-ray	3.50 A	A/D/H/L	1-338;	100	252	A	348.33	0.225	HHHHHTTT	3KC0;	X-ray	2.80 A	A/B/C/D	2-338;	99.7041	252	A	317.38	0.205	HHHHHHHC
P35790	Y437	IssIEFGyMDyAQAR	human			1		EFGYMDYA	CHKA_HUMAN	457	2CKO;	X-ray	2.15 A	A/B	50-439;	85.3392	434	A	330.22	0.225	CTTHHHHH	2CKQ;	X-ray	2.40 A	A/B	50-457;	89.2779	434	A	301	0.20625	CTTHHHHH
P11413	Y107	DFFARNsyVAGQyDD	human			1		RNSYVAGQ	G6PD_HUMAN	515	1QKI;	X-ray	3.00 A	A/B/C/D/E/F/G/H	2-515;	99.8058	104	A	341.93	0.225	HEEEEECT	2BHL;	X-ray	2.90 A	A/B	28-515;	94.7573	104	A	324.03	0.2125	CEEEEECT
P51452	S149	RQKMDVKsALSIVRQ	human			1		DVKSALSI	DUS3_HUMAN	185	1VHR;	X-ray	2.10 A	A/B	2-185;	99.4595	146	A	306.26	0.225	CHHHHHHH	3F81;	X-ray	1.90 A	A/B	3-185;	98.9189	146	A	291.53	0.21375	CHHHHHHH	DVKSALSI	CK1*	S..(S|T)
Q13564	Y221	WIVIIAKyLAQWySE	human			1		IAKYLAQW	ULA1_HUMAN	534	1TT5;	X-ray	2.60 A	A/C	1-534;	100	218	A	344.07	0.225	HHHHHHHH	3GZN;	X-ray	3.00 A	A/C	1-534;	100	225	A	325.45	0.21375	HHHHHHHH
P22303	Y164	GASSLDVyDGRFLVQ	human	1				LDVYDGRF	ACES_HUMAN	614	2X8B;	X-ray	2.95 A	A	32-614;	94.9511	130	A	303.55	0.225	TTTTTTTT	3LII;	X-ray	3.20 A	A/B	35-574;	87.9479	130	A	293.12	0.215	TGGGCCHH
P22033	S238	YIFPPEPsMKIIADI	human			1		PEPSMKII	MUTA_HUMAN	750	2XIQ;	X-ray	1.95 A	A/B	12-750;	98.5333	235	A	343.4	0.225	HHHHHHHH	3BIC;	X-ray	2.60 A	A/B	12-750;	98.5333	235	A	328.09	0.215	HHHHHHHH
P14735	T691	YYLRLLMtEVAWtkD	human			1		LLMTEVAW	E_HUMAN	1019	2WC0;	X-ray	2.80 A	A/B	42-1019;	95.9764	688	A	309.33	0.225	HHHBTTTC	2JBU;	X-ray	3.00 A	A/B	42-1019;	95.9764	688	A	298.63	0.21625	HHHBTTTC
P36873	Y137	INRIYGFyDECkRRY	human			9		YGFYDECK	PP1G_HUMAN	323	2BCD;	X-ray	2.10 A	A	1-323;	100	134	A	342.6	0.225	TTHHHHHH	1U32;	X-ray	2.00 A	A	6-298;	90.7121	134	A	329.11	0.21625	TTHHHHHH
Q9UII6	Y122	YFLPVARyIRAALSV	human			1		VARYIRAA	DUS13_HUMAN	198	2GWO;	X-ray	2.40 A	A/B/C/D	1-198;	100	119	A	373.61	0.225	HHHHHHHH	2PQ5;	X-ray	2.30 A	A/B/C/D	1-198;	100	119	A	364.3	0.22	HHHHHHHH
P31946	S47	NEERNLLsVAykNVV	human		4			NLLSVAYK	1433B_HUMAN	246	2C23;	X-ray	2.65 A	A	1-239;	97.1545	44	A	314.02	0.225	HHHHHHHH	2BQ0;	X-ray	2.50 A	A/B	1-239;	97.1545	44	A	306.9	0.22125	HHHHHHHH
P06733	Y189	MRIGAEVyHNLkNVI	human		4	80		AEVYHNLK	ENOA_HUMAN	434	3B97;	X-ray	2.20 A	A/B/C/D	2-434;	99.7696	185	A	332.09	0.225	HHHHHHHH	2PSN;	X-ray	2.20 A	A/B/C/D	1-434;	100	185	A	331.99	0.225	HHHHHHHH
P04083	T70	AtIIDILtkRNNAQR	human			1		DILTKRNN	ANXA1_HUMAN	346	1AIN;	X-ray	2.50 A	A	33-346;	90.7514	40	A	328.85	0.225
P01942	S125	FTPAVHAsLDKFLAs	mouse		1			VHASLDKF	HBA_MOUSE	142	3HRW;	X-ray	2.80 A	A/C	2-142;	99.2958	121	A	311.38	0.225	HHHHHHHH
P10746	T227	KFAAIGPtTARALAA	human			1		IGPTTARA	HEM4_HUMAN	265	1JR2;	X-ray	1.84 A	A/B	1-265;	100	224	A	328.22	0.225	CCHHHHHH
P30085	T68	KIVPVEItIsLLKRE	human		1			VEITISLL	KCY_HUMAN	196	1TEV;	X-ray	2.10 A	A	1-196;	100	65	A	303.49	0.225	HHHHHHHH
Q8IUF8	Y77	DPALATyyGSLFKLT	human		1			ATYYGSLF	MINA_HUMAN	465	2XDV;	X-ray	2.57 A	A	26-465;	94.6237	74	A	294.98	0.225	HHHHHTTT
Q9BY49	Y179	GAARAGVyNLtKSLA	human		2	146		AGVYNLTK	PECR_HUMAN	303	1YXM;	X-ray	1.90 A	A/B/C/D	1-303;	100	176	A	305.66	0.225	HHHHHHHH
O43865	S400	IVCNMGHsNtEIDVt	human		1			MGHSNTEI	SAHH2_HUMAN	530	3MTG;	X-ray	2.64 A	A/B	89-530;	83.3962	397	A	299.91	0.225	CCCCTTTB
Q9Y3Z3	Y553	AEQLIRVyCKKVDRK	human			1		IRVYCKKV	SAMH1_HUMAN	626	3U1N;	X-ray	3.10 A	A/B/C/D	120-626;	80.9904	550	A	371.52	0.225	EEEEETTT
P15104	S322	GVANRsAsIRIPRTV	human	1	1			RSASIRIP	GLNA_HUMAN	373	2OJW;	X-ray	2.05 A	A/B/C/D/E	5-364;	96.5147	319	A	355.24	0.22625	TTTTEEEC	2QC8;	X-ray	2.60 A	A/B/C/D/E/F/G/H/I/J	5-365;	96.7828	319	A	260.4	0.16	TTTTEEEC	RSASIRIP	CaMK2	R..(S|T)
P63104	Y178	ALNFSVFyYEILNsP	human			1		SVFYYEIL	1433Z_HUMAN	245	3RDH;	X-ray	2.39 A	A/B/C/D	1-245;	100	175	A	324.58	0.22625	HHHHHHHC	2C1N;	X-ray	2.00 A	A/B	1-245;	100	175	A	264.94	0.18375	HHHHHHHH
Q16531	T636	VTLGTQPtVLRtFRS	human		1			TQPTVLRT	DDB1_HUMAN	1140	4A0L;	X-ray	7.40 A	A/C	1-1140;	100	633	A	335.04	0.22625	CCCCEECC	4A11;	X-ray	3.31 A	A	1-1140;	100	633	A	282.91	0.19	CCCCEEEE
P11413	Y202	QIYRIDHyLGKEMVQ	human		1	30		IDHYLGKE	G6PD_HUMAN	515	1QKI;	X-ray	3.00 A	A/B/C/D/E/F/G/H	2-515;	99.8058	199	A	335.32	0.22625	CCGGGGCH	2BHL;	X-ray	2.90 A	A/B	28-515;	94.7573	199	A	307.98	0.2075	ECGGGGCH
P63104	S45	NEERNLLsVAykNVV	human		4			NLLSVAYK	1433Z_HUMAN	245	3NKX;	X-ray	2.40 A	A/B	1-245;	100	42	A	312.07	0.22625	HHHHHHHH	1QJA;	X-ray	2.00 A	A/B	1-245;	100	42	A	290.94	0.21	HHHHHHHH
P43490	Y188	GNLDGLEykLHDFGY	human		3	36		GLEYKLHD	NAMPT_HUMAN	491	3DGR;	X-ray	2.10 A	A/B	1-484;	98.5743	185	A	322.55	0.22625	TGGGTEEE	2GVG;	X-ray	2.20 A	A/B/C/D/E/F	1-491;	100	185	A	303.72	0.2125	TGGGTEEE
Q16881	Y434	EEIIEGEyNTVMLAI	human			1		EGEYNTVM	TRXR1_HUMAN	649	3QFB;	X-ray	2.60 A	A/B	151-646;	76.4253	281	A	321.52	0.22625	EEEETEEE	3QFA;	X-ray	2.20 A	A/B	151-646;	76.4253	281	A	310.78	0.2175	CCEETEEE
P43490	Y64	TVFyGLQyILNKyLK	human			2		GLQYILNK	NAMPT_HUMAN	491	2GVJ;	X-ray	2.10 A	A/B	1-491;	100	61	A	341.28	0.22625	CHHHHHHH	2E5B;	X-ray	2.00 A	A/B	1-491;	100	61	A	333.52	0.22	CHHHHHHH
P50120	Y117	WIEGDKLyLELTCGD	human		1			DKLYLELT	RET2_HUMAN	134	2RCT;	X-ray	1.20 A	A	2-134;	99.2537	113	A	316.66	0.22625	TEEEEEEE	2RCQ;	X-ray	1.20 A	A	2-134;	99.2537	113	A	313.67	0.2225	TEEEEEEE
AAL76093	T751	sHAGIQGtsRPSHYH	human		1			IQGTSRPS	AGO2_HUMAN	859	4EI3;	X-ray	2.89 A	A	1-859;	100	756	A	334.42	0.22625	CCCCCCCE	4EI1;	X-ray	2.30 A	A	1-859;	100	756	A	333.98	0.22375	CCCCCCCE	IQGTSRPS	CK1*	S..(S|T)
P55899	S262	GSFHASSsLTVKSGD	human			1		ASSSLTVK	FCGRN_HUMAN	365	3M1B;	X-ray	3.10 A	A/C/E/G	24-290;	73.1507	236	A	306.8	0.22625	EEEEEEET	1EXU;	X-ray	2.70 A	A	24-290;	73.1507	236	A	300.92	0.22375	EEEEEEEE	ASSSLTVK	CK1*	S..(S|T)
P00367	T409	AEGANGPttPEADkI	human			3		NGPTTPEA	DHE3_HUMAN	558	1NR1;	X-ray	3.30 A	A/B/C/D/E/F	63-558;	88.8889	353	A	298.01	0.22625	TTTBCHHH	1L1F;	X-ray	2.70 A	A/B/C/D/E/F	54-558;	90.5018	353	A	297.06	0.22625	TTTBCHHH	NGPTTPEA	ERK2	P.(S|T)P
P08319	T280	DCAGGsEtMKAALDC	human		1			GSETMKAA	ADH4_HUMAN	380	3COS;	X-ray	2.10 A	A/B/C/D	1-380;	100	277	A	323.52	0.22625	CHHHHHHH
P49419	S84	IARVRQAsVADYEET	human		1	9		RQASVADY	AL7A1_HUMAN	539	2J6L;	X-ray	1.30 A	A/B/C/D/E/F/G/H	29-527;	92.5788	54	A	311.06	0.22625	EECCHHHH												IARVRQASVADYEET	PIM1–3	R.R..(S|T)	IARVRQASVADYEET	PKB/AKT	R.R..(S|T)	RQASVADY	CaMK2	R..(S|T)
O43488	S78	LDTAFMYsDGQSETI	human			1		FMYSDGQS	ARK72_HUMAN	359	2BP1;	X-ray	2.40 A	A/B/C/D	1-359;	100	76	A	308.94	0.22625	TTGGGGHH												FMYSDGQS	GSK3	S...S
P10810	S294	KGLPAKLsVLDLSYN	mouse		1			AKLSVLDL	CD14_MOUSE	366	1WWL;	X-ray	2.50 A	A/B	20-329;	84.6995	276	A	303.41	0.22625	TEEEEEET
Q13011	S240	MADEALGsGLVsRVF	human		1			ALGSGLVS	ECH1_HUMAN	328	2VRE;	X-ray	1.95 A	A/B/C	50-322;	83.2317	211	A	256.97	0.22625	HHHHTTTT												ALGSGLVS	GSK3	S...S
P69892	T113	LLGNVLVtVLAIHFG	human			1		VLVTVLAI	HBG2_HUMAN	147	1FDH;	X-ray	2.50 A	G/H	2-147;	99.3197	109	G	285.35	0.22625	HHHHHHHH
Q00169	T58	DGEKGQytHKIYHLQ	human	1				GQYTHKIY	PIPNA_HUMAN	270	1UW5;	X-ray	2.90 A	A/B/C/D	1-270;	100	55	A	342.07	0.22625	EEEEEEEE
P32119	S112	ADVtRRLsEDYGVLk	human		1			RRLSEDYG	PRDX2_HUMAN	198	1QMV;	X-ray	1.70 A	A/B/C/D/E/F/G/H/I/J	2-198;	99.4949	109	A	378.21	0.22625	THHHHHHC												RRLSEDYG	CaMK2	R..(S|T)
Q06124	Y62	KIQNtGDyyDLyGGE	human		27	1611		TGDYYDLY	PTN11_HUMAN	597	2SHP;	X-ray	2.00 A	A/B	3-529;	88.2747	59	A	304.45	0.22625	TTTCEEET
O14980	Y252	KLISTLIyKFLNVPM	human		1			TLIYKFLN	XPO1_HUMAN	1071	3GB8;	X-ray	2.90 A	A	1-1071;	100	249	A	330.54	0.22625	HHHHHHTT
P27791	T198	RVKGRTWtLCGTPEY	rat	1	1		4781; 5661	RTWTLCGT	KAPCA_RAT	351	3TNQ;	X-ray	3.10 A	B	2-351;	99.7151	194	B	293.61	0.227143	TBCCCEEC	3TNP;	X-ray	2.30 A	C/F	2-351;	99.7151	194	C	280.4	0.215714	TBCCCEEC	RTWTLCGT	CaMK2	R..(S|T)
P49841	Y71	NGSFGVVyQAKLCDS	human			3		GVVYQAKL	GSK3B_HUMAN	420	2OW3;	X-ray	2.80 A	A/B	35-386;	83.8095	68	A	313.8	0.2275	EEEEEEEE	1I09;	X-ray	2.70 A	A/B	1-420;	100	68	A	269.19	0.19125	EEEEEEEE
P06737	Y778	RFKVFADyEAYVKCQ	human			4		FADYEAYV	PYGL_HUMAN	847	2QLL;	X-ray	2.56 A	A	1-847;	100	774	A	313.95	0.2275	HHHHHHHH	1EM6;	X-ray	2.20 A	A/B	1-847;	100	774	A	278.27	0.19875	HHHHHHHH
P08684	T92	TDPDMIKtVLVKECY	human		1			MIKTVLVK	CP3A4_HUMAN	503	1W0E;	X-ray	2.80 A	A	25-503;	95.2286	89	A	351.82	0.2275	HHHHHHHT	1W0F;	X-ray	2.65 A	A	25-503;	95.2286	89	A	318.79	0.205	HHHHHHHT
O15382	Y228	WVGGVGNykLGGNYG	human			6		VGNYKLGG	BCAT2_HUMAN	392	1EKP;	X-ray	2.50 A	A/B	28-392;	93.1122	198	A	289.55	0.2275	TTTTCBGG	1EKV;	X-ray	2.25 A	A/B	28-392;	93.1122	198	A	264.39	0.2075	TTTTTBGG
P63104	Y48	RNLLsVAykNVVGAR	human		1	4		SVAYKNVV	1433Z_HUMAN	245	2C1N;	X-ray	2.00 A	A/B	1-245;	100	45	A	314.88	0.2275	HHHHHHHH	1QJA;	X-ray	2.00 A	A/B	1-245;	100	45	A	294.7	0.21375	HHHHHHHH
P61326	Y34	RPDGkLRyANNsNyk	human			1		KLRYANNS	MGN_HUMAN	146	2J0Q;	X-ray	3.20 A	C/F	1-146;	100	31	C	345.46	0.2275	EEEEEEEC	2HYI;	X-ray	2.30 A	A/G	1-146;	100	31	A	328.43	0.215	EEEEEEEC
Q15120	S239	IQVVYVPsHLFHMLF	human		1			YVPSHLFH	PDK3_HUMAN	406	1Y8P;	X-ray	2.63 A	A	9-406;	98.0296	236	A	307.29	0.2275	ECHHHHHH	2PNR;	X-ray	2.50 A	A/B/E/F	9-406;	98.0296	236	A	294.28	0.21625	ECHHHHHH
P14735	T220	HPFSKFGtGNKYTLE	human			1		KFGTGNKY	E_HUMAN	1019	3N57;	X-ray	3.03 A	A/B	42-1019;	95.9764	217	A	344.7	0.2275	TCCCCCTT	2YB3;	X-ray	2.80 A	A/B	43-1011;	95.0932	217	A	329.37	0.2175	CTTTTCGG
Q9Y4P1	Y122	FIDRKDSyySIHQIA	human			1		KDSYYSIH	ATG4B_HUMAN	393	2ZZP;	X-ray	2.05 A	A	1-353;	89.8219	119	A	325.93	0.2275	TTTTTTHH	2Z0D;	X-ray	1.90 A	A	1-353;	89.8219	119	A	314.1	0.21875	TTTTTTHH	FIDRKDSYYSIHQIA	PKD	(L|I).R..(S|T)	KDSYYSIH	CK1*	S..(S|T)
P11413	T402	QPNEAVytkMMTKkP	human			17		AVYTKMMT	G6PD_HUMAN	515	1QKI;	X-ray	3.00 A	A/B/C/D/E/F/G/H	2-515;	99.8058	399	A	338.18	0.2275	EEEEEEEE	2BH9;	X-ray	2.50 A	A	28-514;	94.5631	399	A	324.68	0.21875	EEEEEEEE
P10719	Y230	VAKAHGGySVFAGVG	rat			9		HGGYSVFA	ATPB_RAT	529	1MAB;	X-ray	2.80 A	B	51-529;	90.5482	177	B	281.2	0.2275	TCCCEEEE	2F43;	X-ray	3.00 A	B	51-529;	90.5482	177	B	278.68	0.22625	TCCCEEEE
P62258	Y49	RNLLsVAykNVIGAR	human			3		SVAYKNVI	1433E_HUMAN	255	2BR9;	X-ray	1.75 A	A	1-233;	91.3725	46	A	318.19	0.2275	HHHHHHHH
P23528	T88	RyALyDAtyEtkESk	human		1	36		YDATYETK	COF1_HUMAN	166	1Q8G;	NMR	-	A	1-166;	100	85	A	345.46	0.2275	EEEEEEET
Q03013	Y62	LDFPNLPyLIDGAHK	human			1		NLPYLIDG	GSTM4_HUMAN	218	4GTU;	X-ray	3.30 A	A/B/C/D/E/F/G/H	2-218;	99.5413	58	A	273.16	0.2275	TTTEEETT
Q9Y5Z4	T136	IEDRAEMtVFVRsFD	human			1		AEMTVFVR	HEBP2_HUMAN	205	3R8K;	X-ray	2.85 A	A/B/C/D	2-205;	99.5122	133	A	345.15	0.2275	CCEEEEEE
Q9Z2G9	S45	ILGQNLFsKVTLIGR	mouse		1			NLFSKVTL	HTAI2_MOUSE	242	2FMU;	X-ray	2.30 A	A	7-242;	97.5207	42	A	314.31	0.2275	CCTTEEEE												NLFSKVTL	CK1*	S..(S|T)
NP_001403	Y95	kADVILkyNADEARs	human			1		ILKYNADE	IF1AX_HUMAN	144	1D7Q;	NMR	-	A	2-144;	99.3056	105	A	320.81	0.2275	EEECCCHH
Q9Y2A7	S1065	FLALASSsLLKIGQE	human		1			ASSSLLKI	NCKP1_HUMAN	1128	3P8C;	X-ray	2.29 A	B	1-1128;	100	1062	B	321.94	0.2275	HHHHHHHH
Q9BRA2	T32	ktIFAyFtGsKDAGG	human		1			AYFTGSKD	TXD17_HUMAN	123	1WOU;	X-ray	1.80 A	A	1-123;	100	29	A	310.76	0.2275	EEEECCBT
P00441	S35	GPVkVWGsIKGLTEG	human			1		VWGSIKGL	SODC_HUMAN	154	2V0A;	X-ray	1.15 A	A/F	2-154;	99.3506	31	A	317.7	0.22875	EEEEEECC	1L3N;	NMR	-	A/B	2-153;	98.7013	31	A	236.68	0.17125	EEEEEBCC
P01009	S261	QHCkKLSsWVLLMKY	human			1		KLSSWVLL	A1AT_HUMAN	418	1D5S;	X-ray	3.00 A	A	44-377;	79.9043	234	A	338.75	0.22875	TTTEEEEE	1ATU;	X-ray	2.70 A	A	45-418;	89.4737	234	A	314.92	0.2125	TTTBBCTT
P21399	T318	PVDEVSItYLVQTGR	human			1		VSITYLVQ	ACOC_HUMAN	889	2B3X;	X-ray	2.54 A	A	2-889;	99.8875	315	A	312.43	0.22875	HHHHHHHH	2B3Y;	X-ray	1.85 A	A/B	2-889;	99.8875	315	A	299.73	0.21875	HHHHHHHH
P20827	Y126	EFKEGHSyYyISKPI	human			1		GHSYYYIS	EFNA1_HUMAN	205	3MBW;	X-ray	2.81 A	B	17-171;	75.6098	123	B	311.33	0.22875	TEEEEEEE	3CZU;	X-ray	2.65 A	B	17-171;	75.6098	123	B	299.17	0.21875	TEEEEEEE
Q04917	Y49	RNLLsVAykNVVGAR	human		1	4		SVAYKNVV	1433F_HUMAN	246	2C74;	X-ray	2.70 A	A/B	1-246;	100	46	A	317.53	0.22875	HHHHHHHH	2C63;	X-ray	2.15 A	A/B/C/D	1-246;	100	46	A	305.19	0.22	HHHHHHHH
Q96HE7	Y73	QKLLESDyFRYYKVN	human		1	1		ESDYFRYY	ERO1A_HUMAN	468	3AHR;	X-ray	3.07 A	A	22-468;	95.5128	70	A	353.51	0.22875	HTTTTTEE	3AHQ;	X-ray	2.35 A	A	22-468;	95.5128	70	A	340.14	0.22	HCGGGCEE
Q8VDF3	S299	QAMVRREsVVNLENF	mouse		4	9		RRESVVNL	DAPK2_MOUSE	370	2YA9;	X-ray	2.30 A	A/B	11-370;	97.2973	286	A	366.83	0.22875	HHHCBTTH	2YAB;	X-ray	1.90 A	A/B	11-370;	97.2973	286	A	357.78	0.2225	HHHCBTTH	RRESVVNL	PKA	RR.(S|T)(A|V|I|L|M|F|Y|W)	RRESVVNL	CaMK2	R..(S|T)
Q16654	S369	IYLKALssESIEKLP	human			1		ALSSESIE	PDK4_HUMAN	411	2ZDX;	X-ray	2.54 A	A/B	20-411;	95.3771	366	A	308.48	0.22875	CCGGGTBC	2ZDY;	X-ray	2.40 A	A/B	20-411;	95.3771	366	A	300.83	0.2225	CCGGGCBC	ALSSESIE	CK1*	S..(S|T)
Q9JJV2	Y129	GGLNkKAySMAKYLR	mouse	1				KKAYSMAK	PROF2_MOUSE	140	2V8F;	X-ray	1.10 A	A/B	1-140;	100	125	A	385.98	0.22875	HHHHHHHH	2V8C;	X-ray	1.98 A	A	1-140;	100	125	A	380.11	0.225	HHHHHHHH
P20142	Y375	LRSyySVyDLGNNRV	human			13		YSVYDLGN	PEPC_HUMAN	388	1AVF;	X-ray	2.36 A	A/J	60-388;	84.7938	313	A	282.22	0.22875	EEEEETTT
Q9BUB5	S148	HFNEREAsRVVRDVA	human		1			REASRVVR	MKNK1_HUMAN	465	2HW6;	X-ray	2.50 A	A/B	37-382;	74.4086	145	A	415.6	0.22875	HHHHHHHH												REASRVVR	CaMK2	R..(S|T)
P27348	Y48	RNLLsVAykNVVGGR	human			3		SVAYKNVV	1433T_HUMAN	245	2BTP;	X-ray	2.80 A	A/B	1-234;	95.5102	45	A	317.39	0.22875	HHHHHHHH
O60218	Y47	yRHIDCAyVyQNEHE	human		1	48		DCAYVYQN	AK1BA_HUMAN	316	1ZUA;	X-ray	1.25 A	X	1-316;	100	44	X	325.43	0.22875	ECCGGGCH
P04083	Y207	DSDARALyEAGERRk	human		8	450		RALYEAGE	ANXA1_HUMAN	346	1AIN;	X-ray	2.50 A	A	33-346;	90.7514	177	A	359.81	0.22875
P49915	Y526	VQGDCRSySYVCGIS	human			7		CRSYSYVC	GUAA_HUMAN	693	2VXO;	X-ray	2.50 A	A/B	20-693;	97.2583	523	A	351.73	0.22875	EEEEEEEE												CRSYSYVC	CaMK2	R..(S|T)
Q00169	Y93	kAWNAYPyCRTVITN	human		2	10		AYPYCRTV	PIPNA_HUMAN	270	1UW5;	X-ray	2.90 A	A/B/C/D	1-270;	100	90	A	349.39	0.22875	ETTEEEEE
P29508	Y216	SIQMMRQyTSFHFAS	human			1		MRQYTSFH	SPB3_HUMAN	390	2ZV6;	X-ray	2.70 A	A/B/C	2-390;	99.7436	213	A	352.04	0.22875	EEEEEEEE												MRQYTSFH	CaMK2	R..(S|T)
O75351	Y182	PPGtGKSyLAKAVAT	human			1		GKSYLAKA	VPS4B_HUMAN	444	1XWI;	X-ray	2.80 A	A	123-444;	72.5225	179	A	328.55	0.22875	CHHHHHHH
NP_076918	S174	VRAEIMRsLSLstNL	human			1		IMRSLSLS	IFNA1_HUMAN	189	3UX9;	X-ray	2.80 A	A/C	24-189;	87.8307	148	A	340.27	0.22875	HHHHHHHC												VRAEIMRSLSLSTNL	PKD	(L|I).R..(S|T)	IMRSLSLS	GSK3	S...S	IMRSLSLS	PKD	(L|I).R..(S|T)	IMRSLSLS	CaMK2	R..(S|T)
Q99986	T153	AkRFSRKtVLQLsLR	human		1	1		SRKTVLQL	VRK1_HUMAN	396	2LAV;	NMR	-	A	1-361;	91.1616	150	A	360.38	0.23	CHHHHHHH	2KUL;	NMR	-	A	1-360;	90.9091	150	A	278.57	0.17875	CHHHHHHH	SRKTVLQL	CK1*	S..(S|T)
Q16836	T270	DYVGLDttKFIVDGW	human			1		LDTTKFIV	HCDH_HUMAN	314	2HDH;	X-ray	2.20 A	A/B	24-314;	92.6752	255	A	312.21	0.23	HHHHHHHH	1IL0;	X-ray	2.20 A	A/B	13-308;	94.2675	255	A	241.02	0.17625	HHHHHHHH
O75865	S35	GGQKMsLsVLEGMGF	human			1		MSLSVLEG	TPC6A_HUMAN	159	2C0J;	X-ray	2.20 A	B	1-159;	100	32	B	317.97	0.23	HHHHHHHH	2J3T;	X-ray	2.40 A	B	1-159;	100	32	B	261.57	0.1925	TTTHHHHH
P31947	Y151	IDsARsAyQEAMDIS	human			1		RSAYQEAM	1433S_HUMAN	248	3O8I;	X-ray	2.00 A	A	1-231;	93.1452	148	A	367.64	0.23	HHHHHHHH	1YZ5;	X-ray	2.80 A	A/B	1-248;	100	148	A	317.36	0.195	HHHHHHHH
Q16531	Y193	QGRHVkTyEVSLREK	human			4		VKTYEVSL	DDB1_HUMAN	1140	3E0C;	X-ray	2.41 A	A	1-1140;	100	190	A	329.42	0.23	EEEEEEET	4A11;	X-ray	3.31 A	A	1-1140;	100	190	A	288.42	0.20125	EEEEEEET
Q9Y3R4	S248	RARVQAQstNDGLDF	human			3		QAQSTNDG	NEUR2_HUMAN	380	2F25;	X-ray	1.95 A	A/B	1-380;	100	245	A	296.23	0.23	EEEETTTT	2F11;	X-ray	2.57 A	A	1-380;	100	245	A	277.41	0.21625	EEEETBTT
Q9UG22	S41	GKsAAGNsILRKQAF	human			1		AGNSILRK	GIMA2_HUMAN	337	2XTP;	X-ray	1.50 A	A	1-260;	77.1513	38	A	369.35	0.23	HHHHHHCC	2XTO;	X-ray	2.80 A	A/B	21-260;	71.2166	38	A	351.17	0.2175	HHHHHHCC
Q99KQ4	Y188	GNLDGLEyKLHDFGY	mouse			1		GLEYKLHD	NAMPT_MOUSE	491	2GVL;	X-ray	2.10 A	A/B	1-491;	100	185	A	324.18	0.23	TGGGTEEE	2H3B;	X-ray	1.95 A	A/B	1-491;	100	185	A	311.33	0.2175	TGGGTEEE
P19793	Y397	EALREKVyASLEAyC	human			1		EKVYASLE	RXRA_HUMAN	462	3DZY;	X-ray	3.10 A	A	11-462;	97.8355	394	A	354.12	0.23	HHHHHHHH	3DZU;	X-ray	3.20 A	A	11-462;	97.8355	394	A	341.09	0.2225	HHHHHHHH
Q16654	S368	IIYLKALssESIEKL	human			1		KALSSESI	PDK4_HUMAN	411	2ZKJ;	X-ray	2.00 A	A/B	20-411;	95.3771	365	A	319.81	0.23	ECCGGGCB	2ZDY;	X-ray	2.40 A	A/B	20-411;	95.3771	365	A	312.75	0.225	ECCGGGCB	KALSSESI	CK1*	S..(S|T)
Q9QXF8	Y243	FSKFRLSyYPHCLAS	mouse			9		RLSYYPHC	GNMT_MOUSE	293	1R8Y;	X-ray	3.00 A	A/B/C/D/E/F/G/H	2-293;	99.6587	239	A	351.39	0.23	EEEECCCC	1R8X;	X-ray	2.95 A	A/B	2-293;	99.6587	239	A	343.09	0.225	EEEECCCC
P24666	Y143	DsDFEtVyQQCVRCC	human		3	53		ETVYQQCV	PPAC_HUMAN	158	5PNT;	X-ray	2.20 A	A	2-158;	99.3671	139	A	337.51	0.23	HHHHHHHH	1XWW;	X-ray	1.63 A	A	2-158;	99.3671	139	A	328.21	0.225	HHHHHHHH
Q9H0P0	S228	HPNVkVVsNFMDFDE	human		1			KVVSNFMD	5NT3_HUMAN	336	2VKQ;	X-ray	2.50 A	A	64-336;	81.25	175	A	325.21	0.23	EEEEECEE	2JGA;	X-ray	3.01 A	A	64-336;	81.25	175	A	319.98	0.22625	EEEEECEE
P05202	S399	ERLTKEFsVYMTkDG	mouse			1		KEFSVYMT	AATM_MOUSE	430	3HLM;	X-ray	2.50 A	A/B/C/D	30-430;	93.2558	396	A	358.59	0.23	HHHCEECB	3PD6;	X-ray	2.40 A	A/B/C/D	30-430;	93.2558	396	A	356.34	0.22875	HHHCEECT
P06733	S37	LFRAAVPsGAstGIy	human		1	1		AVPSGAST	ENOA_HUMAN	434	3B97;	X-ray	2.20 A	A/B/C/D	2-434;	99.7696	33	A	267.76	0.23	ECCBTTTT	2PSN;	X-ray	2.20 A	A/B/C/D	1-434;	100	33	A	267.65	0.23	ECCBTTTT	AVPSGAST	CK1*	S..(S|T)
Q16878	T59	KFDQYRYtRNLVDQG	human		1			YRYTRNLV	CDO1_HUMAN	200	2IC1;	X-ray	2.70 A	A	1-200;	100	56	A	393.35	0.23	TTCEEEEE
P30046	T8	MPFLELDtNLPANRV	human			1		ELDTNLPA	DOPD_HUMAN	118	1DPT;	X-ray	1.54 A	A/B/C	2-118;	99.1525	4	A	297.09	0.23	EEEECCCG
P24473	T172	KSKLRETtGAACKYG	rat		1			RETTGAAC	GSTK1_RAT	226	1R4W;	X-ray	2.50 A	A/B/C/D	1-226;	100	169	A	328.1	0.23	HHHHHHHH												RETTGAAC	CaMK2	R..(S|T)
P53810	Y190	VNQKDCPyMCAYKLV	mouse			2		DCPYMCAY	PIPNA_MOUSE	271	1KCM;	X-ray	2.00 A	A	2-271;	99.631	187	A	299.63	0.23	TTCCEEEE
P17706	Y54	RYRDVsPyDHSRVkL	human			1		VSPYDHSR	PTN2_HUMAN	415	1L8K;	X-ray	2.56 A	A	1-314;	75.6627	51	A	328.44	0.23	TCBTTTTE												RYRDVSPYDHSRVKL	PIM1–3	R.R..(S|T)	RYRDVSPYDHSRVKL	PKB/AKT	R.R..(S|T)
P62204	S102	kDGNGyIsAAELRHV	mouse		2	9		GYISAAEL	CALM_MOUSE	149	2IX7;	X-ray	2.50 A	A/B	3-147;	97.3154	98	A	305.33	0.23	CCEEHHHH
P11234	S85	IRDNYFRsGEGFLLV	human			1		YFRSGEGF	RALB_HUMAN	206	2KWI;	NMR	-	A	8-185;	86.4078	82	A	354.47	0.23125	TTTTTCEE	2KE5;	NMR	-	A	12-185;	84.466	82	A	317	0.2075	HHHCCCEE
Q07812	T140	IRtIMGWtLDFLRER	human		1			MGWTLDFL	BAX_HUMAN	192	1F16;	NMR	-	A	1-192;	100	137	A	309.05	0.23125	HHHHHHHH	2K7W;	NMR	-	A	1-192;	100	137	A	298.35	0.2225	HHHHHHHH
P02787	Y533	EPNNKEGyyGytGAF	human		1	15		KEGYYGYT	TRFE_HUMAN	698	2HAU;	X-ray	2.70 A	A/B	23-698;	96.8481	511	A	353	0.23125	TTTTTHHH	3VE1;	X-ray	2.96 A	B/D	20-698;	97.2779	511	B	254.93	0.16625	TTTTTCHH
Q06520	S183	EkNFLLLsyEELKQD	human			7		LLLSYEEL	ST2A1_HUMAN	285	1J99;	X-ray	1.99 A	A	2-285;	99.6491	180	A	330.99	0.23125	EEEEHHHH	1EFH;	X-ray	2.40 A	A/B	1-279;	97.8947	180	A	263.72	0.185	EEEEHHHH
P99999	Y98	ERADLIAyLkKATNE	human	1	1	24		LIAYLKKA	CYC_HUMAN	105	1J3S;	NMR	-	A	2-104;	98.0952	94	A	357.77	0.23125	HHHHHHHH	3NWV;	X-ray	1.90 A	A/B/C/D	2-105;	99.0476	94	A	306.88	0.19625	HHHHHHHH
P35244	S44	tGkMFILsDGEGKNG	human		1			FILSDGEG	RFA3_HUMAN	121	3KDF;	X-ray	1.98 A	A/C	2-121;	99.1736	41	A	298.26	0.23125	EEEEETTT	1L1O;	X-ray	2.80 A	A/D	1-121;	100	41	A	259.44	0.2	EEEETTTT	FILSDGEG	CK2‡	(S|T)(D|E).(E|D)
Q9UIC8	S270	SQKERLLsNGWETAs	human			1		RLLSNGWE	LCMT1_HUMAN	334	3P71;	X-ray	2.70 A	T	1-334;	100	267	T	336.99	0.23125	HHHHHCCC	3O7W;	X-ray	2.00 A	A	23-334;	93.4132	267	A	322.24	0.2225	HHHHCCCC	RLLSNGWE	CaMK2	R..(S|T)
Q9Y316	Y210	DESQGEIyRSIEHLD	human		5	200		GEIYRSIE	MEMO1_HUMAN	297	3BCZ;	X-ray	2.10 A	A/B/C/D	5-297;	98.6532	207	A	361.35	0.23125	CCHHHHHH	3BD0;	X-ray	3.01 A	A/B/C/D	5-297;	98.6532	207	A	350.85	0.2225	CCHHHHHH
P04075	T206	LkRCQyVtEkVLAAV	human			1		QYVTEKVL	ALDOA_HUMAN	364	2ALD;	X-ray	2.10 A	A	2-364;	99.7253	202	A	356.42	0.23125	HHHHHHHH	1ALD;	X-ray	2.00 A	A	2-364;	99.7253	202	A	346.3	0.22375	HHHHHHHH
Q9Y696	Y220	EMTGIWRyLTNAYSR	human			1		IWRYLTNA	CLIC4_HUMAN	253	2D2Z;	X-ray	2.20 A	A/B/C	1-252;	99.6047	217	A	338.55	0.23125	HHHHHHHH	2AHE;	X-ray	1.80 A	A	1-251;	99.2095	217	A	336.71	0.23125	HHHHHHHH	EMTGIWRYLTNAYSR	PKD	(L|I).R..(S|T)	IWRYLTNA	PKD	(L|I).R..(S|T)	IWRYLTNA	CaMK2	R..(S|T)
P14550	Y50	HIDCAAIyGNEPEIG	human		1	14		AAIYGNEP	AK1A1_HUMAN	325	2ALR;	X-ray	2.48 A	A	2-325;	99.6923	46	A	306.19	0.23125	CGGGCHHH
Q7L576	T256	YENRMyLtPSEKHML	human			1		MYLTPSEK	CYFP1_HUMAN	1253	3P8C;	X-ray	2.29 A	A	1-1253;	100	253	A	353.7	0.23125	CCCCHHHH
P55809	S431	GGAMDLVssAKTKVV	human			2		DLVSSAKT	SCOT1_HUMAN	520	3DLX;	X-ray	2.20 A	A/B/C/D	40-520;	92.5	428	A	320.52	0.23125	HHHCTTTT												DLVSSAKT	CK1*	S..(S|T)
O75436	S269	RDVNKKFsVRYFLNL	human			1		KKFSVRYF	VP26A_HUMAN	327	2FAU;	X-ray	2.10 A	A	1-327;	100	266	A	397.7	0.23125	TTEEEEEE
O75368	Y92	ARENNAVyAFLGLTA	human			1		NAVYAFLG	SH3L1_HUMAN	114	1U6T;	X-ray	1.90 A	A	2-114;	99.1228	88	A	293.18	0.2325	CCHHHHHC	1WRY;	NMR	-	A	1-108;	94.7368	96	A	272.69	0.21625	CCGGGGGC
O75874	T75	NVGVKCAtItPDEkR	human			11		KCATITPD	HC_HUMAN	414	3MAR;	X-ray	3.41 A	A/B	1-414;	100	72	A	304.36	0.2325	CCCCCCCC	3MAP;	X-ray	2.80 A	A/B	1-414;	100	72	A	233.38	0.17875	ECCCCCCC
P31749	Y176	EKATGRYyAMKILKK	human	1	1			GRYYAMKI	AKT1_HUMAN	480	3MVH;	X-ray	2.01 A	A	144-480;	70.2083	173	A	383.61	0.2325	TEEEEEEE	4EJN;	X-ray	2.19 A	A	2-446;	92.7083	173	A	307.35	0.185	TEEEEEEE
P08758	T254	IPAYLAEtLyyAMKG	human			3		LAETLYYA	ANXA5_HUMAN	320	2XO2;	X-ray	2.80 A	A	2-320;	99.6875	251	A	334.08	0.2325	HHHHHHHC	1AVR;	X-ray	2.30 A	A	1-320;	100	251	A	276.93	0.19	HHHHHHHH
P07360	Y139	yQSFAVLyLERAGQL	human			1		AVLYLERA	CO8G_HUMAN	202	2RD7;	X-ray	2.15 A	C	21-202;	90.099	116	C	358.25	0.2325	EEEEEETT	2QOS;	X-ray	1.81 A	C	30-202;	85.6436	116	C	294.63	0.195	EEEEEEET
P04141	T95	TKLKGPLtMMASHYK	human			1		GPLTMMAS	CSF2_HUMAN	144	3CXE;	X-ray	3.30 A	B	18-144;	88.1944	75	B	300.99	0.2325	HHHHHHHH	2GMF;	X-ray	2.40 A	A/B	18-144;	88.1944	75	A	247.23	0.195	HHHHHHHH
Q9QYY9	S30	CIEEIEVsPPKACEV	mouse		1			IEVSPPKA	ADH4_MOUSE	377	1E3E;	X-ray	2.12 A	A/B	2-377;	99.7347	26	A	329.77	0.2325	EEECCCTT	1E3I;	X-ray	2.08 A	A/B	2-377;	99.7347	26	A	292.91	0.20625	EEECCCTT	IEVSPPKA	CDK	(S|T)P.(K|R)
P50225	Y193	HPVLYLFyEDMKENP	human		1	16		YLFYEDMK	ST1A1_HUMAN	295	3U3J;	X-ray	2.70 A	A/B	1-294;	99.661	190	A	362.45	0.2325	EEEHHHHH	3QVU;	X-ray	2.50 A	A/B	1-295;	100	190	A	322.31	0.20875	EEEHHHHH
P00915	T56	SVSYNPAtAKEIINV	human			3		NPATAKEI	CAH1_HUMAN	261	1HCB;	X-ray	1.60 A	A	2-260;	99.2337	52	A	321.93	0.2325	CGGGEEEE	1J9W;	X-ray	2.60 A	A/B	2-260;	99.2337	52	A	294.75	0.2125	CGGGEEEE
P10635	Y124	QGVFLARyGPAWREQ	human			1		LARYGPAW	CP2D6_HUMAN	497	3QM4;	X-ray	2.85 A	A/B	34-497;	93.3602	121	A	333.43	0.2325	TTCCCHHH	2F9Q;	X-ray	3.00 A	A/B/C/D	34-497;	93.3602	121	A	315.42	0.21875	TTCCCHHH
Q9BZP6	T118	STPENRQtFITSVIK	human			1		NRQTFITS	CHIA_HUMAN	476	3RM8;	X-ray	1.80 A	A/B	22-408;	81.3025	115	A	333.61	0.2325	HHHHHHHH	3RM4;	X-ray	1.90 A	A/B	22-408;	81.3025	115	A	313.06	0.22	HHHHHHHH
P69891	T113	LLGNVLVtVLAIHFG	human			1		VLVTVLAI	HBG1_HUMAN	147	1I3D;	X-ray	1.70 A	A/B	2-147;	99.3197	109	A	290.66	0.2325	HHHHHHHH	1I3E;	X-ray	1.86 A	A/B	2-147;	99.3197	109	A	279.38	0.22125	HHHHHHHH
Q16851	S448	DyLRRFEsIPDMLEL	human			12		RFESIPDM	UGPA_HUMAN	508	3R3I;	X-ray	3.57 A	A/B/C/D	1-508;	100	434	A	349.69	0.2325	HTTTTCBT	3R2W;	X-ray	3.60 A	A/B/C/D	1-508;	100	434	A	342.18	0.22625	HBTTTCBT	DYLRRFESIPDMLEL	PKD	(L|I).R..(S|T)	RFESIPDM	CaMK2	R..(S|T)
P09525	S297	LYGkSLysFIkGDTS	human		1	1		SLYSFIKG	ANXA4_HUMAN	319	2ZOC;	X-ray	2.00 A	A/B	1-319;	100	294	A	319.23	0.2325	CHHHHHHH												SLYSFIKG	CK1*	S..(S|T)
P07711	Y295	TESDNNKyWLVKNSW	human			1		NNKYWLVK	CATL1_HUMAN	333	1CS8;	X-ray	1.80 A	A	19-333;	94.5946	179	A	338.86	0.2325	CEEEEEEE
P84090	T4	____MsHtILLVQPT	human		1			MSHTILLV	ERH_HUMAN	104	1W9G;	X-ray	2.00 A	A/B	1-104;	100	1	A	340.18	0.2325	CCCEEEEE
P16118	Y243	IQSRTVyyLMNIHVT	human			2		TVYYLMNI	F261_HUMAN	471	1K6M;	X-ray	2.40 A	A/B	40-471;	91.7197	239	A	333.67	0.2325	HHHHHHCC
NP_066403	T108	LVGLFEDtNLCAIHA	human		1			FEDTNLCA	H32_HUMAN	136	3AV1;	X-ray	2.50 A	A/E	1-136;	100	104	A	307.67	0.2325	HHHHHHHH
P08865	T135	RADHQPLtEAsyVNL	human			5		QPLTEASY	RSSA_HUMAN	295	3BCH;	X-ray	2.15 A	A	2-220;	74.2373	132	A	340.42	0.2325	HHHHHHHH
Q8IXJ6	S271	LQVQPFAsLIsKAPL	human			1		PFASLISK	SIR2_HUMAN	389	1J8F;	X-ray	1.70 A	A/B/C	34-356;	83.0334	268	A	320.13	0.2325	HHHHHHHC												PFASLISK	CK1*	S..(S|T)
O75351	Y336	LGRKTDGysGADIsI	human			1		TDGYSGAD	VPS4B_HUMAN	444	1XWI;	X-ray	2.80 A	A	123-444;	72.5225	333	A	277.84	0.2325	TTTTCHHH
P43246	S77	AGAkNLQsVVLSKMN	human			1		NLQSVVLS	MSH2_HUMAN	934	3THW;	X-ray	3.09 A	A	1-934;	100	74	A	295.78	0.23375	CEEEEEEC	2O8B;	X-ray	2.75 A	A	1-934;	100	74	A	240.12	0.185	CEEEEEEC	NLQSVVLS	GSK3	S...S
O00255	T443	VLHVGWAtFLVQsLG	human			1		GWATFLVQ	MEN1_HUMAN	615	3U86;	X-ray	2.84 A	A	2-615;	99.8374	435	A	312.59	0.23375	HHHHHHHH	3U88;	X-ray	3.00 A	A/B	2-615;	99.8374	435	A	288.29	0.215	HHHHHHHH
Q15436	S588	MFHLRRSsFLQVFNN	human			2		RRSSFLQV	SC23A_HUMAN	765	2NUT;	X-ray	2.30 A	A	1-765;	100	585	A	378.08	0.23375	HHTTTTTT	3EFO;	X-ray	2.70 A	A	1-765;	100	585	A	344.95	0.215	HHTTTTTT	RRSSFLQV	PKA	RR.(S|T)(A|V|I|L|M|F|Y|W)	RRSSFLQV	CaMK2	R..(S|T)
Q63716	T18	PAPsFKAtAVMPDGQ	rat		1			FKATAVMP	PRDX1_RAT	199	1QQ2;	X-ray	2.60 A	A/B	1-199;	100	15	A	337.01	0.23375	CEEEEETT	2Z9S;	X-ray	2.90 A	A/B/C/D/E/F/G/H/I/J	1-199;	100	15	A	320.75	0.22125	CEEEEETT
P40394	T250	KAMAVGAtECIsPKD	human			1		VGATECIS	ADH7_HUMAN	386	1D1S;	X-ray	2.50 A	A/B/C/D	14-386;	96.6321	235	A	304.39	0.23375	HCCCEEET	1D1T;	X-ray	2.40 A	A/B/C/D	14-386;	96.6321	235	A	291.04	0.2225	HCCCEEET
Q16873	Y109	QLRLAPLyASARALW	human		1			APLYASAR	LTC4S_HUMAN	150	3HKK;	X-ray	2.90 A	A	2-150;	99.3333	106	A	354.59	0.23375	HHHHHHHH	2PNO;	X-ray	3.30 A	A/B/C/D/E/F/G/H/I/J/K/L	1-150;	100	106	A	337.65	0.2225	HHHHHHHH
Q9Y6A2	Y352	EDLGRLQyLsQVLKE	human			1		RLQYLSQV	CP46A_HUMAN	500	3MDR;	X-ray	2.00 A	A/B	51-500;	90	349	A	387.07	0.23375	HTHHHHHH	2Q9F;	X-ray	1.90 A	A	51-500;	90	349	A	374.16	0.225	HCHHHHHH
Q9NZD2	T69	TNPAkFRtLQNILEV	human		1			KFRTLQNI	GLTP_HUMAN	209	3RWV;	X-ray	1.50 A	A/B	1-209;	100	66	A	377.87	0.23375	GGCBHHHH	2EUM;	X-ray	2.30 A	A	1-209;	100	66	A	367.64	0.2275	TTTBHHHH
Q04828	Y110	LkNLQLDyVDLYLIH	human			6		QLDYVDLY	AK1C1_HUMAN	323	3NTY;	X-ray	1.87 A	A	1-323;	100	107	A	320.94	0.23375	CCCCEEEE	1MRQ;	X-ray	1.59 A	A	2-323;	99.6904	107	A	315.28	0.22875	CCCCEEEE
P07738	T182	PEVLRGKtILISAHG	human			1		RGKTILIS	PMGE_HUMAN	259	2A9J;	X-ray	2.00 A	A/B	1-258;	99.6139	179	A	384.57	0.23375	HCCCEEEE	2HHJ;	X-ray	1.50 A	A/B	1-258;	99.6139	179	A	377.7	0.23	HCCCEEEE	RGKTILIS	CaMK2	R..(S|T)
P25098	T353	KPHAsVGtHGyMAPE	human		1			SVGTHGYM	ARBK1_HUMAN	689	3KRX;	X-ray	3.10 A	A	2-689;	99.8549	350	A	299.24	0.23375	CCCTTTTT	3CIK;	X-ray	2.75 A	A	1-689;	100	350	A	293.98	0.23125	CCCTTTTT	SVGTHGYM	CK1*	S..(S|T)
Q9Y570	S306	DGWFRGLsNLFLSCP	human			1		RGLSNLFL	PPME1_HUMAN	386	3C5V;	X-ray	2.00 A	A	39-386;	90.1554	303	A	333.76	0.23375	TTHHHHHH	3C5W;	X-ray	2.80 A	P	39-386;	90.1554	303	P	329.12	0.23375	TTHHHHHH	RGLSNLFL	CaMK2	R..(S|T)
P08319	S278	ALDCAGGsEtMKAAL	human		1			AGGSETMK	ADH4_HUMAN	380	3COS;	X-ray	2.10 A	A/B/C/D	1-380;	100	275	A	330.5	0.23375	TTCHHHHH
P17516	Y53	FRHIDSAyLYNNEEQ	human			1		DSAYLYNN	AK1C4_HUMAN	323	2FVL;	X-ray	2.40 A	A/B/C	1-323;	100	50	A	314.13	0.23375	ECCGGGCH
P07358	Y214	NTRFRKPyNVESYTP	human			1		RKPYNVES	CO8B_HUMAN	591	3OJY;	X-ray	2.51 A	B	55-591;	90.8629	157	B	365.26	0.23375	EETTTEEE
P53673	T43	VLELGFEtVRSLKVL	human		1			GFETVRSL	CRBA4_HUMAN	196	3LWK;	X-ray	1.70 A	A	8-196;	96.4286	40	A	329.39	0.23375	CCCCBCEE
P84243	T108	LVGLFEDtNLCAIHA	human		1			FEDTNLCA	H33_HUMAN	136	3AV2;	X-ray	2.80 A	A/E	1-136;	100	104	A	309.15	0.23375	HHHHHHHH
P30101	Y67	CKRLAPEyEAAATRL	human		1	13		APEYEAAA	PDIA3_HUMAN	505	3F8U;	X-ray	2.60 A	A/C	25-505;	95.2475	64	A	322.54	0.23375	HHHHHHHH
Q08257	Y53	GVNPVEtyIRSGTYS	human		2	7		VETYIRSG	QOR_HUMAN	329	1YB5;	X-ray	1.85 A	A/B	1-329;	100	50	A	332.15	0.23375	HHHHHHHC
P35557	S411	ITVGVDGsVyKLHPS	human	1		1		VDGSVYKL	HXK4_HUMAN	465	4DCH;	X-ray	1.79 A	A	1-465;	100	408	A	321.57	0.235	EECHHHHH	3F9M;	X-ray	1.50 A	A	12-465;	97.6344	408	A	280.04	0.20125	EECHHHHH
P31749	Y315	tFCGtPEyLAPEVLE	human	2	2	10		TPEYLAPE	AKT1_HUMAN	480	4EKL;	X-ray	2.00 A	A	144-480;	70.2083	312	A	327.1	0.235	TTTTTCHH	4EJN;	X-ray	2.19 A	A	2-446;	92.7083	312	A	305.28	0.2175	CGGGCCHH
O14965	Y197	HPNILRLyGyFHDAT	human		1			LRLYGYFH	AURKA_HUMAN	403	2BMC;	X-ray	2.60 A	A/B/C/D/E/F	100-403;	75.4342	194	A	359.83	0.235	CCEEEEEE	2J4Z;	X-ray	2.00 A	A/B	100-403;	75.4342	194	A	340.94	0.2225	CCEEEEEE	LRLYGYFH	ABL	(I|V|L)Y..(P|F)
P17655	Y625	RSGtMNSyEMRKALE	human			2		MNSYEMRK	CAN2_HUMAN	700	1KFX;	X-ray	3.15 A	L	2-700;	99.8571	622	L	397.57	0.235	EEHHHHHH	1KFU;	X-ray	2.50 A	L	2-700;	99.8571	622	L	379.6	0.2225	EECHHHHH
O75689	Y284	MDDRRLMyFKDPLDA	human			2		RLMYFKDP	ADAP1_HUMAN	374	3MDB;	X-ray	2.95 A	C/D	1-374;	100	281	C	371.64	0.235	EEEEETTT	3LJU;	X-ray	1.70 A	X	3-370;	98.3957	281	X	351.63	0.225	EEEEETTT
P42330	Y110	LKkAQLDyVDLYLIH	human			4		QLDYVDLY	AK1C3_HUMAN	323	1S1R;	X-ray	2.00 A	A	1-323;	100	107	A	323.3	0.235	CCCCEEEE	1RY8;	X-ray	1.69 A	A/B	1-323;	100	107	A	311.68	0.22625	CCCCEEEE
P49888	Y192	PRVLFLFyEDLKEDI	human			1		FLFYEDLK	ST1E1_HUMAN	294	1HY3;	X-ray	1.80 A	A/B	1-294;	100	189	A	348.15	0.235	EEEHHHHH	1G3M;	X-ray	1.70 A	A/B	1-294;	100	189	A	333.32	0.22625	EEEHHHHH
Q92900	Y488	DLNHSQVyAVKTVLQ	human		2	41		SQVYAVKT	RENT1_HUMAN	1129	2WJY;	X-ray	2.50 A	A	115-914;	70.8592	474	A	340.17	0.235	HHHHHHHH	2WJV;	X-ray	2.85 A	A/B	115-914;	70.8592	474	A	333.52	0.2275	HHHHHHHH
Q9Y3Q0	Y317	KGALNVSySIGPGFT	human			1		NVSYSIGP	NALD2_HUMAN	740	3FED;	X-ray	1.29 A	A	36-740;	95.2703	314	A	298.6	0.235	CCCCCCBT	3FEE;	X-ray	1.56 A	A	36-740;	95.2703	314	A	296.62	0.2325	CCCCCCBT
P52789	S897	FLQSEDGsGkGAALI	human			1		EDGSGKGA	HXK2_HUMAN	917	2NZT;	X-ray	2.45 A	A/B	17-916;	98.1461	446	A	322.08	0.235	TTTHHHHH
P78356	Y197	TVDGVEtyMVVTRNV	human		1	1		VETYMVVT	PI42B_HUMAN	416	1BO1;	X-ray	3.00 A	A/B	1-416;	100	194	A	323.35	0.235	EEEEEEEE
Q13011	S244	ALGsGLVsRVFPDKE	human		1			GLVSRVFP	ECH1_HUMAN	328	2VRE;	X-ray	1.95 A	A/B/C	50-322;	83.2317	215	A	332.91	0.235	TTTTEEEC
P13929	S37	RFRAAVPsGAstGIy	human		1			AVPSGAST	ENOB_HUMAN	434	2XSX;	X-ray	1.70 A	A/B	1-434;	100	34	A	277.13	0.235	ECCCCTTT												AVPSGAST	CK1*	S..(S|T)
Q13451	Y327	FLNLAMCyLKLREYT	human		1			AMCYLKLR	FKBP5_HUMAN	457	1KT0;	X-ray	2.70 A	A	1-457;	100	324	A	399.58	0.235	HHHHHHHC
P48637	T238	NIHVIRRtFEDISEk	human		1			IRRTFEDI	GSHB_HUMAN	474	2HGS;	X-ray	2.10 A	A	1-474;	100	235	A	380.87	0.235	EEECHHHH
P32754	S222	TQVHTEyssLRSIVV	human		1			TEYSSLRS	HPPD_HUMAN	393	3ISQ;	X-ray	1.75 A	A	8-393;	98.2188	219	A	361.79	0.235	TTTTBEEE												TEYSSLRS	GSK3	S...S	TEYSSLRS	CK1*	S..(S|T)
Q8IUF8	Y76	DDPALATyyGSLFKL	human		1			LATYYGSL	MINA_HUMAN	465	2XDV;	X-ray	2.57 A	A	26-465;	94.6237	73	A	305.77	0.235	HHHHHHTT
Q9Y285	S301	QRVkRtHsQGGyGsQ	human		2	27		RTHSQGGY	SYFA_HUMAN	508	3L4G;	X-ray	3.30 A	A/C/E/G/I/K/M/O	1-508;	100	298	A	360.83	0.235	HHHHHCBT												RTHSQGGY	CaMK2	R..(S|T)
P09110	T60	RGGFKDttPDELLSA	human		1			KDTTPDEL	THIK_HUMAN	424	2IIK;	X-ray	2.55 A	A/B	30-423;	92.9245	57	A	319.73	0.235	TTTCHHHH
P46108	S96	IGDQEFDsLPALLEF	human			1		EFDSLPAL	CRK_HUMAN	304	2DVJ;	NMR	-	A	1-228;	75	93	A	306.76	0.23625	EECCHHHH	2EYZ;	NMR	-	A	1-304;	100	93	A	211.33	0.1575	ECCCHHHH
Q13526	S108	EDFESLAsQFSDCSS	human		1			SLASQFSD	PIN1_HUMAN	163	1F8A;	X-ray	1.84 A	B	1-163;	100	109	B	311.75	0.23625	HHHHHHCC	1NMV;	NMR	-	A	1-163;	100	105	A	252.47	0.18875	HHHHHHCC	SLASQFSD	CK1*	S..(S|T)
P05091	Y442	GRANNSTyGLAAAVF	human			3		NSTYGLAA	ALDH2_HUMAN	517	3N81;	X-ray	1.70 A	A/B/C/D/E/F/G/H	18-517;	96.7118	422	A	297.54	0.23625	TTCCCCEE	1NZW;	X-ray	2.65 A	A/B/C/D/E/F/G/H	18-517;	96.7118	422	A	264.69	0.2125	TTCCCCEE
P11712	S127	WKEIRRFsLMTLRNF	human		1	1		RRFSLMTL	CP2C9_HUMAN	490	1OG2;	X-ray	2.60 A	A/B	30-490;	94.0816	124	A	388.6	0.23625	HHHHHHHH	1R9O;	X-ray	2.00 A	A	23-489;	95.3061	124	A	351.7	0.21375	HHHHHHHH	RRFSLMTL	PKA	RR.(S|T)(A|V|I|L|M|F|Y|W)	RRFSLMTL	CaMK2	R..(S|T)	RRFSLMTL	CK1*	S..(S|T)
Q96EK6	Y84	HMKKSGDyyVTVVED	human			1		SGDYYVTV	GNA1_HUMAN	184	3CXP;	X-ray	2.01 A	A	1-184;	100	81	A	289.16	0.23625	HCCEEEEE	2HUZ;	X-ray	2.67 A	A/B	1-184;	100	81	A	265.27	0.21375	HCCEEEEE
P62136	Y137	INRIYGFyDECkRRY	human			9		YGFYDECK	PP1A_HUMAN	330	3E7B;	X-ray	1.70 A	A/B	7-300;	89.0909	134	A	354.98	0.23625	HCHHHHHH	3HVQ;	X-ray	2.20 A	A/B	7-330;	98.1818	134	A	325.72	0.21375	TTHHHHHH
P55273	S76	VQDTSGTsPVHDAAR	human	2	1			SGTSPVHD	CDN2D_HUMAN	166	1BD8;	X-ray	1.80 A	A	7-162;	93.9759	73	A	280.98	0.23625	TTCCHHHH	1BI8;	X-ray	2.80 A	B/D	1-166;	100	73	B	257.56	0.21625	TTCCHHHH	SGTSPVHD	CK1*	S..(S|T)
P52565	S174	kGMLARGsYSIkSRF	human	3				ARGSYSIK	GDIR1_HUMAN	204	1HH4;	X-ray	2.70 A	D/E	1-204;	100	471	D	355.19	0.23625	TTCEEEEE	1CC0;	X-ray	5.00 A	E/F	1-204;	100	171	E	330.72	0.21625	TTEEEEEE
P43155	Y110	LKTAyLQyRQPVVIy	human		1	1		YLQYRQPV	CACP_HUMAN	626	1NM8;	X-ray	1.60 A	A	35-626;	94.5687	86	A	389.14	0.23625	HTTTCCCT	1S5O;	X-ray	1.80 A	A	35-626;	94.5687	86	A	374.09	0.225	HTTTCCCT
Q04828	T23	MPVLGFGtyAPAEVP	human			10		GFGTYAPA	AK1C1_HUMAN	323	3NTY;	X-ray	1.87 A	A	1-323;	100	20	A	302.07	0.23625	EECCCCTT	1MRQ;	X-ray	1.59 A	A	2-323;	99.6904	20	A	288.41	0.22625	EEECCCTT
P52895	Y110	LkNLQLDyVDLYLIH	human			6		QLDYVDLY	AK1C2_HUMAN	323	2HDJ;	X-ray	2.00 A	A/B	1-323;	100	107	A	327.31	0.23625	CCCCEEEE	1IHI;	X-ray	3.00 A	A/B	1-323;	100	107	A	308.28	0.22625	CCCCEEEE
O60704	Y168	FTLKSSVyLSRLFPN	human			3		SSVYLSRL	TPST2_HUMAN	377	3AP2;	X-ray	2.40 A	A/B	43-359;	84.0849	165	A	362.69	0.23625	CHHHHHHH	3AP3;	X-ray	3.50 A	A/B/C/D	43-377;	88.8594	165	A	358.82	0.23375	HHHHHHHH	SSVYLSRL	GSK3	S...S
Q9BSD7	Y37	GVPVDGFytEEVRQG	human			13		DGFYTEEV	NTPCR_HUMAN	190	2I3B;	NMR	-	A	2-190;	99.4737	33	A	341.03	0.23625	EEEEEEEE
P09525	Y179	RQDAQDLyEAGEkKW	human		2	10		QDLYEAGE	ANXA4_HUMAN	319	2ZOC;	X-ray	2.00 A	A/B	1-319;	100	176	A	345.83	0.23625	HHHHHHTT
P46108	T228	yAQPsVNtPLPNLQN	human			31		SVNTPLPN	CRK_HUMAN	304	2EYZ;	NMR	-	A	1-304;	100	225	A	294.21	0.23625	TTTTTTTC												SVNTPLPN	CK1*	S..(S|T)
Q8K368	S555	VLGSLPssQCtQSIG	mouse			2		LPSSQCTQ	FANCI_MOUSE	1330	3S4W;	X-ray	3.41 A	A	1-1302;	97.8947	552	A	324.59	0.23625	TTCHHHHH												LPSSQCTQ	CK1*	S..(S|T)
P21266	Y66	LDFPNLPyLLDGkNk	human			1		NLPYLLDG	GSTM3_HUMAN	225	3GTU;	X-ray	2.80 A	B/D	2-225;	99.5556	62	B	283.5	0.23625	TTTEEEET
Q9EQZ6	Y348	VDDLEIIyDELLHIK	mouse		1	1		EIIYDELL	RPGF4_MOUSE	1011	2BYV;	X-ray	2.70 A	E	1-993;	98.2196	327	E	333.9	0.23625	HHHHHHHH
O15455	S392	SLSNSFtsLRTLTNE	human			1		SFTSLRTL	TLR3_HUMAN	904	2A0Z;	X-ray	2.40 A	A	22-703;	75.4425	389	A	337.89	0.2375		1ZIW;	X-ray	2.10 A	A	27-700;	74.5575	389	A	294.79	0.20375		SFTSLRTL	CK1*	S..(S|T)
O60701	T461	TIGFQIEtIGKKVSS	human		1			QIETIGKK	UGDH_HUMAN	494	3PTZ;	X-ray	2.50 A	A/B/C/D/E/F	1-494;	100	458	A	389.01	0.2375	EEEETTBC	2Q3E;	X-ray	2.00 A	A/B/C/D/E/F/G/H/I/J/K/L	1-466;	94.332	458	A	331.59	0.20625	EEEETTBC
P21796	S193	DGTEFGGsIyQkVNK	human	2				FGGSIYQK	VDAC1_HUMAN	283	2K4T;	NMR	-	A	1-283;	100	190	A	345.94	0.2375	EEEEEEEE	2JK4;	X-ray	4.10 A	A	2-283;	99.6466	193	A	315.89	0.21375	EEEEEEEC
P00915	Y89	GGPFSDSyRLFQFHF	human			1		SDSYRLFQ	CAH1_HUMAN	261	1BZM;	X-ray	2.00 A	A	2-260;	99.2337	85	A	320.22	0.2375	CCCEEEEE	1J9W;	X-ray	2.60 A	A/B	2-260;	99.2337	85	A	292.41	0.21875	EEEEEEEE
P09104	S37	LFRAAVPsGAstGIy	human		1			AVPSGAST	ENOG_HUMAN	434	2AKM;	X-ray	1.92 A	A/B	2-433;	99.5392	33	A	276.85	0.2375	ECCBTTTT	2AKZ;	X-ray	1.36 A	A/B	2-433;	99.5392	33	A	254.84	0.21875	ECCBTTTT	AVPSGAST	CK1*	S..(S|T)
P21399	Y336	KLKYIKKyLQAVGMF	human			1		IKKYLQAV	ACOC_HUMAN	889	2B3X;	X-ray	2.54 A	A	2-889;	99.8875	333	A	375.7	0.2375	HHHHHHHH	2B3Y;	X-ray	1.85 A	A/B	2-889;	99.8875	333	A	365.45	0.23	HHHHHHHH
P30043	T64	QAADVDKtVAGQDAV	human		1			VDKTVAGQ	BLVRB_HUMAN	206	1HE2;	X-ray	1.20 A	A	1-206;	100	61	A	321.97	0.2375	HHHHHTTT	1HDO;	X-ray	1.15 A	A	1-206;	100	61	A	313.77	0.23	HHHHHTTT
Q9WVL0	S137	WAQKVItsGFNALEK	mouse		1			VITSGFNA	MAAI_MOUSE	216	2CZ3;	X-ray	2.30 A	A/B	1-216;	100	134	A	287.51	0.2375	HHHHHHHH	2CZ2;	X-ray	1.40 A	A	1-216;	100	134	A	276.6	0.23	HHHHHHHH
P11310	Y400	DAKIYQIyEGTSQIQ	human			3		YQIYEGTS	ACADM_HUMAN	421	1EGE;	X-ray	2.75 A	A/B/C/D	26-421;	94.0618	372	A	343.67	0.2375	GGTTTTTH	1T9G;	X-ray	2.90 A	A/B/C/D	26-421;	94.0618	372	A	337.43	0.2325	GGTTTTTH
P16278	Y294	EAVASSLyDILARGA	human		1			SSLYDILA	BGAL_HUMAN	677	3THC;	X-ray	1.80 A	A/B/C/D	24-677;	96.6027	291	A	300.8	0.2375	HHHHHHHH	3THD;	X-ray	1.79 A	A/B/C/D	24-677;	96.6027	291	A	301.01	0.23625	HHHHHHHH
P07195	S44	AIsILGKsLADELAL	human		3			LGKSLADE	LDHB_HUMAN	334	1I0Z;	X-ray	2.10 A	A/B	2-334;	99.7006	40	A	327.9	0.2375	HHHCCTTE	1T2F;	X-ray	3.00 A	A/B/C/D	2-332;	99.1018	40	A	329.14	0.23625	HHHCCTTE
P49336	S80	LKHPNVIsLQKVFLS	human			1		NVISLQKV	CDK8_HUMAN	464	3RGF;	X-ray	2.20 A	A	1-403;	86.8534	77	A	347.62	0.2375	TBCCEEEE
O43488	S56	RRMDAPAsAAAVRAF	human		1			APASAAAV	ARK72_HUMAN	359	2BP1;	X-ray	2.40 A	A/B/C/D	1-359;	100	54	A	286.64	0.2375	HHHHHHHH
P53004	Y83	ESSSHEDyIRQFLNA	human	1				HEDYIRQF	BIEA_HUMAN	296	2H63;	X-ray	2.70 A	A/B/C/D	7-296;	97.973	80	A	373.14	0.2375	HHHHHHHH
O95749	S87	HSIYGIPsVINsANy	human		1			GIPSVINS	GGPPS_HUMAN	300	2Q80;	X-ray	2.70 A	A/B/C/D/E/F	1-300;	100	84	A	296.93	0.2375	THHHHHHH												GIPSVINS	GSK3	S...S
P32754	Y232	RSIVVANyEESIKMP	human		1	20		VANYEESI	HPPD_HUMAN	393	3ISQ;	X-ray	1.75 A	A	8-393;	98.2188	229	A	352.07	0.2375	EETTTTTT
Q9BUP3	S20	DFRMQNKsVFILGAS	human		1			QNKSVFIL	HTAI2_HUMAN	242	2BKA;	X-ray	1.70 A	A	1-242;	100	17	A	348.89	0.2375	HCCEEEEE
Q9Y265	Y192	VEAGDVIyIEANSGA	human			5		DVIYIEAN	RUVB1_HUMAN	456	2C9O;	X-ray	2.20 A	A/B/C	1-456;	100	189	A	313.97	0.2375	EEEEEETT
P09110	T59	GRGGFKDttPDELLS	human		1			FKDTTPDE	THIK_HUMAN	424	2IIK;	X-ray	2.55 A	A/B	30-423;	92.9245	56	A	324.78	0.2375	TTTTCHHH
Q14376	Y157	TGGCTNPyGKSkFFI	human		1	1		TNPYGKSK	GALE_HUMAN	348	1EK5;	X-ray	1.80 A	A	1-348;	100	154	A	335.83	0.23875	CCHHHHHH	1I3M;	X-ray	1.50 A	A/B	1-348;	100	154	A	288.25	0.2	CCHHHHHH
P05062	Y223	ALNDHHVyLEGTLLK	human			10		HHVYLEGT	ALDOB_HUMAN	364	1XDL;	X-ray	3.00 A	A/B/C/D/W/X/Y/Z	2-363;	99.4505	219	A	341.93	0.23875	HCCCGGGC	1QO5;	X-ray	2.50 A	A/B/C/D/E/F/G/H/I/J/K/L/M/N/O/P/Q/R	2-364;	99.7253	219	A	302.73	0.2125	HCCTTTTT
Q99714	T179	KGGIVGMtLPIARDL	human		1			VGMTLPIA	HCD2_HUMAN	261	2O23;	X-ray	1.20 A	A/B	1-261;	100	176	A	313.63	0.23875	HHHHHHHH	1U7T;	X-ray	2.00 A	A/B/C/D	1-261;	100	176	A	276.92	0.21375	HHHHHHHH
P09382	S30	EVAPDAksFVLNLGk	human		1			DAKSFVLN	LEG1_HUMAN	135	3OY8;	X-ray	2.19 A	A/B	2-135;	99.2593	26	A	319.27	0.23875	TTCBEEEE	1W6Q;	X-ray	2.10 A	A/B	2-134;	98.5185	1026	A	294.04	0.22	TTCBEEEE
Q16222	Y125	VAYPkGMyDVGLPSR	human		1	87		KGMYDVGL	UAP1_HUMAN	522	1JVD;	X-ray	2.40 A	A/B	1-522;	100	122	A	331.38	0.23875	GGGCBCCT	1JV3;	X-ray	2.20 A	A/B	1-522;	100	122	A	307.74	0.22125	GGGCBCCT
P81245	S23	WITSYIGssDLEKIG	pig		2			YIGSSDLE	OBP_PIG	157	1A3Y;	X-ray	2.25 A	A/B	9-157;	94.9045	20	A	321.62	0.23875	EEEETTGG	1E02;	X-ray	2.15 A	A/B	1-157;	100	20	A	305.4	0.22375	EEEETTGG	YIGSSDLE	CK2‡	(S|T)(D|E).(E|D)
O00764	T270	LHHVLQRtIQCAKAQ	human			1		LQRTIQCA	PDXK_HUMAN	312	4EOH;	X-ray	2.10 A	A/B	1-312;	100	267	A	373.92	0.23875	HHHHHHHH	3FHX;	X-ray	2.50 A	A/B	1-312;	100	267	A	358.84	0.2275	HHHHHHHH
P14174	T8	MPMFIVNtNVPRASV	human		1			IVNTNVPR	MIF_HUMAN	115	3L5U;	X-ray	1.90 A	A/B/C	2-115;	99.1304	4	A	357.95	0.23875	EEEECCCG	1GCZ;	X-ray	1.90 A	A/B/C	2-115;	99.1304	4	A	344.12	0.22875	EEEECCCG
P08631	Y127	LATRkEGyIPSNYVA	human		1			KEGYIPSN	HCK_HUMAN	526	2C0T;	X-ray	2.15 A	A/B	81-522;	84.0304	103	A	352.49	0.23875	CEEEEETT	2C0I;	X-ray	2.30 A	A/B	81-522;	84.0304	103	A	340.96	0.23125	CEEEEEGG
P62806	Y89	VTAMDVVyALkRQGR	mouse		4	8		DVVYALKR	H4_MOUSE	103	1U35;	X-ray	3.00 A	B/F	1-103;	100	85	B	395.64	0.23875	HHHHHHHH	1F66;	X-ray	2.60 A	B/F	1-103;	100	85	B	388.25	0.235	HHHHHHHH
P43487	Y103	LKICANHyItPMMEL	human		2	57		ANHYITPM	RANG_HUMAN	201	1K5D;	X-ray	2.70 A	B/E/H/K	1-201;	100	100	B	347.28	0.23875	EEEECTTT	1K5G;	X-ray	3.10 A	B/E/H/K	1-201;	100	100	B	344.17	0.2375	EEEECTTT
P28329	S377	KDSTNRDsLDMIERC	human			1		NRDSLDMI	CLAT_HUMAN	748	2FY2;	X-ray	2.25 A	A	120-733;	82.0856	256	A	344.67	0.23875	HHHHHHHH	2FY3;	X-ray	2.27 A	A	120-733;	82.0856	256	A	341.6	0.23875	HHHHHHHH
Q9D2U9	S76	DIFERIAsEASRLAH	mouse		2			RIASEASR	H2B3A_MOUSE	126	1U35;	X-ray	3.00 A	D/H	1-126;	100	1269	D	393.3	0.23875	HHHHHHHH	2F8N;	X-ray	2.90 A	D	1-125;	99.2063	1269	D	391.84	0.23875	HHHHHHHH	RIASEASR	CaMK2	R..(S|T)	RIASEASR	CK1*	S..(S|T)
P68133	T128	MTQIMFEtFNVPAMY	human			1		MFETFNVP	ACTS_HUMAN	377	1T44;	X-ray	2.00 A	A	8-377;	98.1432	123	A	329.57	0.23875	HHHHHCTT
P07954	Y68	kVPNDkyyGAQTVRS	human			1		DKYYGAQT	FUMH_HUMAN	510	3E04;	X-ray	1.95 A	A/B/C/D	44-510;	91.5686	65	A	342.66	0.23875	TTCCCHHH
P48147	Y28	GHKICDPyAWLEDPD	human			1		CDPYAWLE	PPCE_HUMAN	710	3DDU;	X-ray	1.56 A	A	2-710;	99.8592	25	A	330.69	0.23875	ETTTGGGG
P50897	S69	IPGIyVLsLEIGKTL	human			1		YVLSLEIG	PPT1_HUMAN	306	3GRO;	X-ray	2.53 A	A/B	22-306;	93.1373	66	A	316.44	0.23875	CEEEECCC
Q12884	T602	yEVEDQItAVRKFIE	human			1		DQITAVRK	SEPR_HUMAN	760	1Z68;	X-ray	2.60 A	A/B	39-757;	94.6053	599	A	375.63	0.23875	HHHHHHHH
Q8TBC4	S399	sAsLQMksPAITATL	human		1			QMKSPAIT	UBA3_HUMAN	463	2NVU;	X-ray	2.80 A	B	33-463;	93.0886	2375	B	369.51	0.24	TTTTTEEE	1TT5;	X-ray	2.60 A	B/D	33-463;	93.0886	375	B	311.65	0.205	TTTTTEEE
O15455	T391	LSLSNSFtsLRTLTN	human			1		NSFTSLRT	TLR3_HUMAN	904	2A0Z;	X-ray	2.40 A	A	22-703;	75.4425	388	A	340.39	0.24		1ZIW;	X-ray	2.10 A	A	27-700;	74.5575	388	A	297.71	0.20625		NSFTSLRT	CK1*	S..(S|T)
Q9NRG4	Y377	YSKHYPLySLNVASM	human		1			YPLYSLNV	SMYD2_HUMAN	433	3RIB;	X-ray	2.79 A	A/B	1-433;	100	374	A	327.29	0.24	CTTTTHHH	3TG5;	X-ray	2.30 A	A	1-433;	100	374	A	305.76	0.225	CTTTTHHH
P60763	S89	FSLVSPAsFENVRAk	human			1		SPASFENV	RAC3_HUMAN	192	2QME;	X-ray	1.75 A	A	1-177;	92.1875	86	A	313.74	0.24	THHHHHHH	2OV2;	X-ray	2.10 A	A/B/C/D/E/F/G/H	1-177;	92.1875	86	A	297.72	0.2275	THHHHHHH	SPASFENV	CK1*	S..(S|T)
O94760	Y50	AERQHQLyVGVLGSK	human			1		HQLYVGVL	DDAH1_HUMAN	285	2JAI;	X-ray	2.30 A	A/B	2-284;	99.2982	46	A	328.59	0.24	HHHHHHHH	3P8P;	X-ray	2.50 A	A/B	1-285;	100	47	A	315.75	0.23	HHHHHHHH
P18754	S311	HHtVCMDsEGKAYSL	human			1		CMDSEGKA	RCC1_HUMAN	421	1I2M;	X-ray	1.76 A	B/D	20-421;	95.4869	308	B	345.37	0.24	EEETTTEE	1A12;	X-ray	1.70 A	A/B/C	9-421;	98.0998	308	A	341.25	0.2375	EEETTTEE
Q8NBK3	T100	PIPAGVFtMGtDDPQ	human			1		GVFTMGTD	SUMF1_HUMAN	374	1Y1I;	X-ray	2.61 A	X	73-374;	80.7487	97	X	292.54	0.24	EEEEECTT	1Y1F;	X-ray	1.80 A	X	73-374;	80.7487	97	X	287.47	0.2375	EEEEECTT
P04406	T75	VINGNPItIFQERDP	human		1			NPITIFQE	G3P_HUMAN	335	1ZNQ;	X-ray	2.50 A	O/P/Q/R	1-335;	100	72	O	336.85	0.24	EEEEEECT	1U8F;	X-ray	1.75 A	O/P/Q/R	1-335;	100	72	O	336.65	0.24	EEEEEECT
P43403	S599	RMRACyysLASkVEG	human			1		CYYSLASK	ZAP70_HUMAN	619	2OZO;	X-ray	2.60 A	A	1-606;	97.8998	596	A	348.16	0.24	HHHHHTTT												CYYSLASK	CK1*	S..(S|T)
P43403	Y506	GkWPLKWyAPECINF	human			8		LKWYAPEC	ZAP70_HUMAN	619	2OZO;	X-ray	2.60 A	A	1-606;	97.8998	503	A	355.04	0.24	TTTTCHHH
P01023	S1387	IVDVKMVsGFIPLKP	human			1		KMVSGFIP	A2MG_HUMAN	1474	4ACQ;	X-ray	4.30 A	A/B/C/D	24-1474;	98.4396	1384	C	324.2	0.24	CCTTTEEE
P08133	Y302	TKyEkSLysMIkNDT	human		2	130		KSLYSMIK	ANXA6_HUMAN	673	1M9I;	X-ray	2.65 A	A	2-672;	99.7028	299	A	384.82	0.24	CTTTGGGT												KSLYSMIK	CK1*	S..(S|T)
Q9Y3B2	Y119	EKDKVEIykSFRPGD	human			72		VEIYKSFR	EXOS1_HUMAN	195	2NN6;	X-ray	3.35 A	I	1-195;	100	116	I	383.56	0.24	CCGGGCCT												VEIYKSFR	ABL	(I|V|L)Y..(P|F)
Q9NZL4	S236	FLRLDGFsVLMRAMQ	human		1			DGFSVLMR	HPBP1_HUMAN	362	1XQS;	X-ray	2.90 A	A/B	87-362;	76.2431	230	A	345.83	0.24	CHHHHHHH
Q9BY49	T182	RAGVyNLtKSLALEW	human			1		YNLTKSLA	PECR_HUMAN	303	1YXM;	X-ray	1.90 A	A/B/C/D	1-303;	100	179	A	328.96	0.24	HHHHHHHH
Q13257	S130	AIQDEIRsVIRQITA	human		1			EIRSVIRQ	MD2L1_HUMAN	205	2V64;	X-ray	2.90 A	A/C/D/E/F/H	2-205;	99.5122	127	A	408.85	0.24125	HHHHHHHH	1KLQ;	NMR	-	A	11-205;	95.122	129	A	298.27	0.17	HHHHHHHH
P04406	Y45	IDLNyMVyMFQyDSt	human			3		YMVYMFQY	G3P_HUMAN	335	1U8F;	X-ray	1.75 A	O/P/Q/R	1-335;	100	42	O	392.08	0.24125	HHHHHHHB	3GPD;	X-ray	3.50 A	G/R	2-335;	99.7015	41	R	326.48	0.20125	HHHHHHHC
P21673	Y77	SIVGFAMyyFTYDPW	human			1		FAMYYFTY	SAT1_HUMAN	171	2FXF;	X-ray	2.00 A	A/B	2-171;	99.4152	74	A	362.07	0.24125	EEEEEEEE	2F5I;	X-ray	2.30 A	A/B	1-171;	100	74	A	301.04	0.20125	EEEEEEEE
P31947	S149	RIIDsARsAyQEAMD	human			1		SARSAYQE	1433S_HUMAN	248	3O8I;	X-ray	2.00 A	A	1-231;	93.1452	146	A	368.16	0.24125	HHHHHHHH	1YZ5;	X-ray	2.80 A	A/B	1-248;	100	146	A	318.96	0.20625	HHHHHHHH	SARSAYQE	CK1*	S..(S|T)
Q00796	Y51	ICGSDVHyWEyGRIG	human			1		DVHYWEYG	DHSO_HUMAN	357	1PL6;	X-ray	2.00 A	A/B/C/D	2-357;	99.7199	47	A	355.01	0.24125	HHHHHHHC	1PL7;	X-ray	2.20 A	A/B/C/D	2-357;	99.7199	47	A	304.55	0.2075	HHHHHHHC
Q6B856	T107	NWAKGHYtEGAELVD	cow	1				GHYTEGAE	TBB2B_BOVIN	445	1SA0;	X-ray	3.58 A	B/D	1-445;	100	106	B	344.13	0.24125	HHCHHHHH	1TVK;	X-ray	2.89 A	B	1-427;	95.9551	104	B	308.39	0.2125	TTTTTTTT
P15121	Y104	LSDLKLDyLDLYLIH	human			1		KLDYLDLY	ALDR_HUMAN	316	1IEI;	X-ray	2.50 A	A	1-316;	100	100	A	341.82	0.24125	TCCCBTEE	2FZD;	X-ray	1.08 A	A	1-316;	100	100	A	302.52	0.21375	CTTTBTEE
P14618	Y175	VEVGsKIyVDDGLIS	human		6	3		SKIYVDDG	KPYM_HUMAN	531	3GQY;	X-ray	1.85 A	A/B/C/D	1-531;	100	172	A	321.65	0.24125	EEEEETTT	1ZJH;	X-ray	2.20 A	A	3-530;	99.435	171	A	293.73	0.22125	EEEEETTT
Q93099	T302	PsIFTVLtAKSVRPG	human		1			TVLTAKSV	HGD_HUMAN	445	1EY2;	X-ray	2.30 A	A	1-445;	100	299	A	317.99	0.24125	EEEEEECC	1EYB;	X-ray	1.90 A	A	1-445;	100	299	A	297.68	0.225	EEEEEETT
Q9Y3R4	T249	ARVQAQstNDGLDFQ	human			3		AQSTNDGL	NEUR2_HUMAN	380	2F25;	X-ray	1.95 A	A/B	1-380;	100	246	A	302.02	0.24125	EEETTTTT	2F11;	X-ray	2.57 A	A	1-380;	100	246	A	280.85	0.22625	EEETBTTT
P18669	S31	GWyDADLsPAGHEEA	human		2			ADLSPAGH	PGAM1_HUMAN	254	1YFK;	X-ray	2.70 A	A/B	1-254;	100	28	A	299.39	0.24125	TCBCHHHH	1YJX;	X-ray	2.80 A	A/B/C/D/E/F/G/H/I/J/K/L	1-254;	100	28	A	291.06	0.235	TCBCHHHH
Q9BUI4	T147	DYAEVSNtFVRLADT	human			1		VSNTFVRL	RPC3_HUMAN	534	2XUB;	X-ray	2.80 A	A	1-534;	100	144	A	344.51	0.24125	HHHHHHHH	2XV4;	X-ray	2.95 A	S	1-534;	100	144	S	339.69	0.23625	HHHHHHHH
P12931	Y187	SEttKGAyCLSVSDF	human		3	25		KGAYCLSV	SRC_HUMAN	536	2SRC;	X-ray	1.50 A	A	86-535;	83.9552	181	A	340.95	0.24125	TTTEEEEE	1Y57;	X-ray	1.91 A	A	86-535;	83.9552	181	A	337.46	0.2375	TTTEEEEE
P07355	Y317	KYGksLyyyIQQDTk	human		5	257		SLYYYIQQ	ANXA2_HUMAN	339	1W7B;	X-ray	1.52 A	A	1-339;	100	314	A	382.44	0.24125	CHHHHHHH	2HYV;	X-ray	1.42 A	A	32-338;	90.5605	313	A	372.3	0.2375	CHHHHHHH
P22061	Y213	kPLMGVIyVPLTDKE	human			4		GVIYVPLT	PIMT_HUMAN	227	1I1N;	X-ray	1.50 A	A	2-227;	99.5595	209	A	305.63	0.24125	EECCCBCC	1KR5;	X-ray	2.10 A	A	2-227;	99.5595	209	A	303.45	0.2375	EECCCBCC
O09061	Y215	sAAERDVyTGDALRI	mouse		1			RDVYTGDA	PSB1_MOUSE	240	3UNB;	X-ray	2.90 A	2/L/Z/n	28-240;	88.75	185	L	368.08	0.24125	HBTTTTEE	3UNE;	X-ray	3.20 A	2/L/Z/n	28-240;	88.75	185	L	361.12	0.23875	HBTTTTEE
Q00535	T17	IGEGtyGtVFKAKNR	human		2	1		TYGTVFKA	CDK5_HUMAN	292	3O0G;	X-ray	1.95 A	A/B	1-292;	100	14	A	327.24	0.24125	TTTEEEEE	1UNL;	X-ray	2.20 A	A/B	1-292;	100	14	A	328.18	0.24	TTTEEEEE
P78368	T158	tRMEYVHtKSLIYRD	human			1		YVHTKSLI	KC1G2_HUMAN	415	2C47;	X-ray	2.40 A	A/B/C/D	43-353;	74.9398	115	A	351.91	0.24125	HHHHHCEE
P17516	T23	MPVLGFGtyAPPEVP	human			1		GFGTYAPP	AK1C4_HUMAN	323	2FVL;	X-ray	2.40 A	A/B/C	1-323;	100	20	A	318.76	0.24125	EEECCCTT
O14958	Y282	EKSDPDGyEFLEILK	human			14		PDGYEFLE	CASQ2_HUMAN	399	2VAF;	X-ray	3.80 A	A	22-399;	94.7368	1260	A	348.49	0.24125	HHHHHHHH
O14625	S49	VADIEKAsIMyPSNN	human			1		EKASIMYP	CXL11_HUMAN	94	1RJT;	NMR	-	A	22-94;	77.6596	25	A	362.29	0.24125	TEECCCBT
Q99259	Y265	YSIMAARyKYFPEVK	human			6		AARYKYFP	DCE1_HUMAN	594	2OKJ;	X-ray	2.30 A	A/B	93-594;	84.5118	262	A	388.93	0.24125	HHHHHHCC
P07203	S180	GVPLRRYsRRFQTID	human			1		RRYSRRFQ	GPX1_HUMAN	203	2F8A;	X-ray	1.50 A	A/B	14-196;	90.1478	175	A	458.02	0.24125	EEETTTTC												RRYSRRFQ	CaMK2	R..(S|T)
P30085	S70	VPVEItIsLLKREMD	human		1			ITISLLKR	KCY_HUMAN	196	1TEV;	X-ray	2.10 A	A	1-196;	100	67	A	384.32	0.24125	HHHHHHHH
P23368	S106	ILQDDIEsLMPIVYT	human			1		DIESLMPI	MAOM_HUMAN	584	1GZ3;	X-ray	2.30 A	A/B/C/D	20-573;	94.863	103	A	325.5	0.24125	CHHHHHHH
P53602	T221	GMRASVEtsPLLRFR	human		1			SVETSPLL	MVD1_HUMAN	400	3D4J;	X-ray	2.40 A	A/B	1-400;	100	218	A	323.46	0.24125	HHHHCHHH												SVETSPLL	GSK3	S...S	SVETSPLL	CK1*	S..(S|T)
P07737	S85	LLQDGEFsMDLRTkS	human		1			GEFSMDLR	PROF1_HUMAN	140	1AWI;	X-ray	2.20 A	A/B	3-140;	98.5714	81	A	343.56	0.2425	TTTEEEEE	1PFL;	NMR	-	A	2-139;	98.5714	81	A	286.26	0.20875	TTTEEEEE
P01236	S207	LHCLRRDsHKIDNYL	human	2				RRDSHKID	PRL_HUMAN	227	3MZG;	X-ray	2.10 A	A	43-227;	81.4978	176	A	407.14	0.2425	HHHHHHHH	1RW5;	NMR	-	A	29-227;	87.6652	176	A	351.6	0.21	HHHHHHHH	RRDSHKID	CaMK2	R..(S|T)
O75340	S67	FNPVTVRsIIsMFDR	human		1			TVRSIISM	PDCD6_HUMAN	191	2ZRT;	X-ray	3.30 A	A/B/C/D/E/F/G/H	24-191;	87.9581	64	A	364.19	0.2425	HHHHHHTT	2ZRS;	X-ray	3.10 A	A/B/C/D/E/F/G/H	24-191;	87.9581	64	A	303.19	0.2	HHHHHHHT	TVRSIISM	CK1*	S..(S|T)
P15121	Y83	VSKLWCTyHEkGLVK	human			16		WCTYHEKG	ALDR_HUMAN	316	3LEP;	X-ray	0.99 A	A	1-316;	100	79	A	353.17	0.2425	TTTTTTTT	1EF3;	X-ray	2.80 A	A/B	2-315;	99.3671	79	A	297.08	0.20375	CGGGCCCH
Q15120	T169	RMLINQHtLLFGGDT	human			1		NQHTLLFG	PDK3_HUMAN	406	2Q8I;	X-ray	2.60 A	A	9-406;	98.0296	166	A	311.79	0.2425	HHHHHHHH	1Y8N;	X-ray	2.60 A	A	9-406;	98.0296	166	A	285.39	0.21875	HHHHHHHH
P36873	Y255	HQVVEDGyEFFAkRQ	human			4		EDGYEFFA	PP1G_HUMAN	323	1IT6;	X-ray	2.00 A	A/B	1-323;	100	252	A	341.4	0.2425	TTTEEEET	1JK7;	X-ray	1.90 A	A	1-323;	100	252	A	313.01	0.22125	TTTEEEET
P05181	S56	ELKNIPKsFtRLAQR	human	1				IPKSFTRL	CP2E1_HUMAN	493	3E6I;	X-ray	2.20 A	A/B	32-493;	93.712	53	A	392.8	0.2425	HHHHHHHH	3LC4;	X-ray	3.10 A	A/B	32-493;	93.712	53	A	364.04	0.2275	HHHHHHHH
P05202	Y284	YAKNMGLyGERVGAF	mouse			1		MGLYGERV	AATM_MOUSE	430	3HLM;	X-ray	2.50 A	A/B/C/D	30-430;	93.2558	281	A	350.51	0.2425	IIIGGGCE	3PD6;	X-ray	2.40 A	A/B/C/D	30-430;	93.2558	281	A	334.87	0.23	TTCGGGCE
P09917	T87	DWYLKYItLKTPHGD	human			1		KYITLKTP	LOX5_HUMAN	674	3V99;	X-ray	2.25 A	A/B	1-674;	100	83	A	355.34	0.2425	EEEEECTT	3V92;	X-ray	2.74 A	A/B	1-674;	100	83	B	341.98	0.23125	EEEEEEET
P13010	S102	ESKIQPGsQQADFLD	human			1		QPGSQQAD	XRCC5_HUMAN	732	1JEY;	X-ray	2.50 A	B	1-565;	77.1858	99	B	345.36	0.2425	CCCCCCCC	1JEQ;	X-ray	2.70 A	B	1-565;	77.1858	99	B	335.26	0.235	CCCCCCCC
Q16875	S273	GGDSGLSsRGKkFAS	human		1			GLSSRGKK	F263_HUMAN	520	3QPU;	X-ray	2.30 A	A	1-520;	100	269	A	379.37	0.2425	CBCHHHHH	3QPW;	X-ray	2.25 A	A	1-520;	100	269	A	373.57	0.24	CBCHHHHH
P52789	T762	RNILIDFtKRGLLFR	human		1			IDFTKRGL	HXK2_HUMAN	917	2NZT;	X-ray	2.45 A	A/B	17-916;	98.1461	759	A	382.51	0.2425	HHHHHHCC
P17540	Y207	KGDLAGRyyKLSEMT	human			7		AGRYYKLS	KCRS_HUMAN	419	2GL6;	X-ray	2.30 A	A/B/C/D/E/F/G/H	27-416;	93.0788	204	A	380.17	0.2425	CEEEEEGG
P36507	S216	kLCDFGVsGQLIDsM	human	1	1	2		FGVSGQLI	MP2K2_HUMAN	400	1S9I;	X-ray	3.20 A	A/B	55-400;	86.5	213	A	311.66	0.2425	BTTTHHHH
P18085	Y167	ATQGTGLyEGLDWLS	human			3		TGLYEGLD	ARF4_HUMAN	180	1Z6X;	X-ray	2.70 A	A/B	2-179;	98.8889	164	A	321.75	0.2425	BTHHHHHH
Q13451	Y54	PMIGDKVyVHYKGKL	human		1	1		DKVYVHYK	FKBP5_HUMAN	457	1KT0;	X-ray	2.70 A	A	1-457;	100	51	A	384.66	0.2425	EEEEEEEE
P52566	S145	kATFMVGsyGPRPEE	human		1			MVGSYGPR	GDIR2_HUMAN	201	1DS6;	X-ray	2.35 A	B	23-199;	88.0597	142	B	353.16	0.2425	EEECBCCC
P47712	Y359	YEIGMAKyGTFMAPD	human			1		MAKYGTFM	PA24A_HUMAN	749	1CJY;	X-ray	2.50 A	A/B	1-749;	100	356	A	380.25	0.2425	ETTTTEEE
P14923	T463	VCALRHLtSRHPEAE	human		1			RHLTSRHP	PLAK_HUMAN	745	3IFQ;	X-ray	2.80 A	A/B	124-676;	74.2282	460	A	393.25	0.2425	HHHCCCCC												RHLTSRHP	CaMK2	R..(S|T)
Q9Y617	S331	ALELNMLsLkGHRSV	human		2			NMLSLKGH	SERC_HUMAN	370	3E77;	X-ray	2.50 A	A/B/C	17-370;	95.6757	328	A	339.41	0.2425	CEECCBCT
Q9NQW7	S361	KGGVtEIsAADKAEE	human			1		TEISAADK	XPP1_HUMAN	623	3CTZ;	X-ray	1.60 A	A	1-623;	100	358	A	331.1	0.2425	BHHHHHHH
O14737	Y73	KTkAVENyLIQMARy	human		1			VENYLIQM	PDCD5_HUMAN	125	2CRU;	NMR	-	A	9-112;	83.2	69	A	364.98	0.24375	HHHHHHHH	2K6B;	NMR	-	A	2-112;	88.8	70	A	319.88	0.2125	HHHHHHHH
Q07812	T135	KVPELIRtIMGWtLD	human		1			LIRTIMGW	BAX_HUMAN	192	2K7W;	NMR	-	A	1-192;	100	132	A	378.49	0.24375	HHHHHHHH	1F16;	NMR	-	A	1-192;	100	132	A	371.53	0.24375	HHHHHHHH
P24941	Y168	HEVVtLWyRAPEILL	human	1				TLWYRAPE	CDK2_HUMAN	298	1OIQ;	X-ray	2.31 A	A	1-298;	100	165	A	353.04	0.24375	CTTTTCHH	3PY1;	X-ray	2.05 A	A	1-298;	100	165	A	216.58	0.14125	GGGGCCHH
P49841	Y114	CNIVRLRyFFySSGE	human			1		RLRYFFYS	GSK3B_HUMAN	420	2OW3;	X-ray	2.80 A	A/B	35-386;	83.8095	111	A	393.99	0.24375	CEEEEEEE	3I4B;	X-ray	2.30 A	A/B	7-420;	98.5714	111	A	319.46	0.18875	CEEEEEEE
P12268	Y459	SIHkFVPyLIAGIQH	human		1	2		FVPYLIAG	IMDH2_HUMAN	514	1B3O;	X-ray	2.90 A	A/B	1-514;	100	456	A	325.91	0.24375	HHHHHHHH	1NF7;	X-ray	2.65 A	A/B	1-514;	100	456	A	264.26	0.19875	HHHHHHHH
P08758	S116	VLTEIIAsRTPEELR	human		1			IIASRTPE	ANXA5_HUMAN	320	1ANW;	X-ray	2.40 A	A/B	2-319;	99.375	113	A	370.39	0.24375	HHHHCCHH	1ANX;	X-ray	1.90 A	A/B/C	2-319;	99.375	113	A	315.6	0.2075	HHHHCCHH
P35236	S177	GPMPNTVsDFWEMVW	human			1		NTVSDFWE	PTN7_HUMAN	360	2A3K;	X-ray	2.55 A	A	65-358;	81.6667	174	A	314.32	0.24375	THHHHHHH	3O4S;	X-ray	1.90 A	A	65-360;	82.2222	153	A	269.44	0.2075	THHHHHHH
P07738	T122	WRRSYNVtPPPIEEs	human			27		YNVTPPPI	PMGE_HUMAN	259	2HHJ;	X-ray	1.50 A	A/B	1-258;	99.6139	119	A	321.92	0.24375	TTTCCCCC	3NFY;	X-ray	1.94 A	A/B	1-259;	100	119	A	301.32	0.22625	TTTCCCCC
Q8IYB8	T403	yGsLPPGtKLAQAKK	human			1		PPGTKLAQ	SUV3_HUMAN	786	3RC8;	X-ray	2.90 A	A	47-722;	86.0051	400	A	327.67	0.24375	CHHHHHHH	3RC3;	X-ray	2.08 A	A	47-722;	86.0051	400	A	307.9	0.22875	CHHHHHHH
P41250	Y148	yGGVSGLyDFGPVGC	human			2		SGLYDFGP	SYG_HUMAN	739	2Q5H;	X-ray	3.00 A	A	55-739;	92.6928	91	A	311.52	0.24375	TTTEEETT	2ZXF;	X-ray	3.40 A	A	55-739;	92.6928	91	A	290.47	0.22875	TTTEEECH
Q13572	S214	YTVVQRPsLKNFSAG	human		1			QRPSLKNF	ITPK1_HUMAN	414	2Q7D;	X-ray	1.60 A	A/B	1-335;	80.9179	211	A	379.39	0.24375	EECCCCCC	2ODT;	X-ray	2.01 A	X	1-327;	78.9855	211	X	368.66	0.23375	EECCCCCC
P07355	Y316	RKYGksLyyyIQQDT	human		7	438		KSLYYYIQ	ANXA2_HUMAN	339	1W7B;	X-ray	1.52 A	A	1-339;	100	313	A	398.94	0.24375	CCHHHHHH	2HYV;	X-ray	1.42 A	A	32-338;	90.5605	312	A	379.68	0.235	CCHHHHHH
Q76EQ0	Y218	PSNADDCyQSKLKGE	rat			1		DDCYQSKL	SRR_RAT	333	3L6C;	X-ray	2.20 A	A/B	3-333;	99.3994	215	A	349.48	0.24375	THHHHHHH	3HMK;	X-ray	2.10 A	A/B	3-333;	99.3994	215	A	334.92	0.235	HHHHHHHH
P09488	Y79	QsNAILCyIARKHNL	human			1		ILCYIARK	GSTM1_HUMAN	218	1XW6;	X-ray	1.90 A	A/B/C/D	2-217;	99.0826	75	A	417.45	0.24375	HHHHHHHH	1XWK;	X-ray	2.30 A	A/B/C	2-217;	99.0826	75	A	405.66	0.24	HHHHHHHH
P00338	S249	IkLkGYtsWAIGLSV	human		1			GYTSWAIG	LDHA_HUMAN	332	4AJP;	X-ray	2.38 A	A/B/C/D	2-332;	99.6988	245	A	326.16	0.24375	CCCCHHHH	1I10;	X-ray	2.30 A	A/B/C/D/E/F/G/H	2-332;	99.6988	245	A	319.14	0.24	CCCCHHHH
O76096	T76	LFKESRItRALVQIV	human			1		SRITRALV	CYTF_HUMAN	145	2CH9;	X-ray	2.10 A	A	20-145;	86.8966	73	A	396.82	0.24375	EEEEEEEE												SRITRALV	CK1*	S..(S|T)
Q14232	S107	FLRRIsLsRNKIADL	human		1	1		ISLSRNKI	EI2BA_HUMAN	305	3ECS;	X-ray	2.65 A	A/B/C/D/E/F/G/H	1-305;	100	104	A	356.01	0.24375	HHHHHHHH
P13929	Y189	MRIGAEVyHHLKGVI	human			1		AEVYHHLK	ENOB_HUMAN	434	2XSX;	X-ray	1.70 A	A/B	1-434;	100	186	A	365.4	0.24375	HHHHHHHH
Q13216	Y71	SDGVIVLyDLENSSR	human		1			IVLYDLEN	ERCC8_HUMAN	396	4A11;	X-ray	3.31 A	B	1-396;	100	68	B	333.93	0.24375	EEEEECCC
Q0Z7S8	S83	ADNRkVKsTITLENG	human			1		KVKSTITL	FABP9_HUMAN	132	4A60;	X-ray	1.53 A	A	1-132;	100	80	A	360.01	0.24375	EEEEEEEE												KVKSTITL	CK1*	S..(S|T)
Q8N335	Y309	PQTSAEVyRILKQKG	human			17		AEVYRILK	GPD1L_HUMAN	351	2PLA;	X-ray	2.51 A	A/B	1-349;	99.4302	306	A	400.14	0.24375	HHHHHHHH
O14929	Y69	DDETAFGyKGLKILL	human			1		AFGYKGLK	HAT1_HUMAN	419	2P0W;	X-ray	1.90 A	A/B	20-341;	76.8496	66	A	355.49	0.24375	EECEEEEE
Q03393	S19	AQVSRRIsFSASHRL	human	1	3			RRISFSAS	PTPS_HUMAN	145	3I2B;	X-ray	2.30 A	A/B/C/D/E/F/G/H/I/J/K/L	7-145;	95.8621	16	A	390.32	0.24375	EEEEEEEE												RRISFSAS	GSK3	S...S	RRISFSAS	PKA	RR.(S|T)(A|V|I|L|M|F|Y|W)	RRISFSAS	CaMK2	R..(S|T)
P78406	Y274	TSAPQDIyAVNGIAF	human		2	81		QDIYAVNG	RAE1L_HUMAN	368	3MMY;	X-ray	1.65 A	A/C/E/G	1-368;	100	271	A	335.59	0.24375	EEECCEEE
P25103	Y341	LEMKSTRyLQTQGSV	human			1		STRYLQTQ	NK1R_HUMAN	407	2KS9;	NMR	-	A	1-364;	89.4349	338	A	362.59	0.245	TTCCTTTT	2KS9;	NMR	-	A	1-364;	89.4349	338	A	362.59	0.245	TTCCTTTT
P60174	S249	TRIIyGGsVtGATCK	human		2	8		YGGSVTGA	TPIS_HUMAN	286	2JK2;	X-ray	1.70 A	A/B	39-286;	86.7133	208	A	283.94	0.245	ECCCCTTT	1WYI;	X-ray	2.20 A	A/B	39-286;	86.7133	208	A	255.6	0.22	ECCCCTTT
P36222	Y243	NTDyAVGyMLRLGAP	human		1			AVGYMLRL	CH3L1_HUMAN	383	1NWU;	X-ray	2.20 A	A/B/C/D	22-383;	94.517	240	A	380.15	0.245	HHHHHHHH	1NWR;	X-ray	2.70 A	A/B/C/D	22-383;	94.517	240	A	353.53	0.225	HHHHHHHH
P15559	Y133	AyTyAAMyDKGPFRS	human			1		AAMYDKGP	NQO1_HUMAN	274	3JSX;	X-ray	2.45 A	A/B/C/D/E/F/G/H	2-274;	99.635	129	A	337.49	0.245	TTTGGGTT	1DXO;	X-ray	2.50 A	A/B/C/D	2-274;	99.635	129	A	312.18	0.225	TBTGGGTT
P40261	Y113	DWSPVVTyVCDLEGN	human		1	1		VVTYVCDL	NNMT_HUMAN	264	3ROD;	X-ray	2.72 A	A/B/C/D	1-264;	100	110	A	311.01	0.245	HHHHHHHH	2IIP;	X-ray	2.05 A	A/B/C/D	1-264;	100	110	A	290.99	0.22625	HHHHHHHH
P11233	Y153	AEQWNVNyVETSAkT	human			1		NVNYVETS	RALA_HUMAN	206	1ZC4;	X-ray	2.50 A	A/C	9-183;	84.9515	150	A	322.2	0.245	CCCEEECT	2A78;	X-ray	1.81 A	A	9-183;	84.9515	150	A	302.49	0.2275	CCEEEECT
P06737	Y405	PRHLEIIyEINQkHL	human			2		EIIYEINQ	PYGL_HUMAN	847	2ATI;	X-ray	1.90 A	A/B	2-846;	99.7639	401	A	378.19	0.245	HHHHHHHH	3CEJ;	X-ray	3.30 A	A/B	24-832;	95.5136	401	A	357.11	0.23125	HHHHHHHH
P07316	Y66	RRGEyPDyQQWMGLS	human		1			YPDYQQWM	CRGB_HUMAN	175	2JDF;	X-ray	1.70 A	A	2-174;	98.8571	62	A	387.44	0.245	ETTGGGGC	2JDG;	X-ray	2.00 A	A	8-174;	95.4286	62	A	373.4	0.235	ETTGGGGC
P49862	S161	SPDVTFPsDLMCVDV	human			1		TFPSDLMC	KLK7_HUMAN	253	2QXG;	X-ray	2.60 A	A/B	30-253;	88.5375	150	A	310.51	0.245	CCCCBCEE	2QXI;	X-ray	1.00 A	A	30-253;	88.5375	150	A	298.05	0.235	BCCCBCEE
P30519	Y157	VAHAYTRyMGDLSGG	human			1		YTRYMGDL	HMOX2_HUMAN	316	2Q32;	X-ray	2.40 A	A/B	1-264;	83.5443	154	A	369.16	0.245	HHHHHHHH	2RGZ;	X-ray	2.61 A	A/B	1-264;	83.5443	154	A	360.81	0.23875	HHHHHHHH
Q13825	S239	LAKELIFsARVLDGK	human		1			LIFSARVL	AUHM_HUMAN	339	2ZQQ;	X-ray	2.20 A	A/B/C/D/E/F	68-339;	80.236	236	A	354.3	0.245	HHHHCCCE	2ZQR;	X-ray	2.50 A	A/B/C/D/E/F	68-339;	80.236	236	A	348.93	0.2425	HHHHCCEE
P12429	Y300	KHyGySLysAIKSDT	human		3	35		YSLYSAIK	ANXA3_HUMAN	323	1AII;	X-ray	1.95 A	A	1-323;	100	298	A	365.32	0.245	CCHHHHHH	1AXN;	X-ray	1.78 A	A	2-323;	99.6904	298	A	362.5	0.245	CCHHHHHH	YSLYSAIK	CK1*	S..(S|T)
P13864	S1361	VSNITRLssGPFRtI	mouse			1		TRLSSGPF	DNMT1_MOUSE	1620	3AV6;	X-ray	3.09 A	A	291-1620;	82.0988	1358	A	347.03	0.245	CTTTTCCB	3AV5;	X-ray	3.25 A	A	291-1620;	82.0988	1358	A	345.63	0.245	TTTTTCCB	VSNITRLSSGPFRTI	PKD	(L|I).R..(S|T)	TRLSSGPF	CaMK2	R..(S|T)
P00813	Y29	IkPETILyYGRRRGI	human		2	8		TILYYGRR	ADA_HUMAN	363	3IAR;	X-ray	1.52 A	A	5-363;	98.8981	26	A	437.9	0.245	HHHHHHHH
P09525	T22	NAMEDAQtLRKAMKG	human			1		DAQTLRKA	ANXA4_HUMAN	319	2ZOC;	X-ray	2.00 A	A/B	1-319;	100	19	A	387.03	0.245	HHHHHHHH
O95154	T32	APtsAAVtRAFLERG	human			1		AAVTRAFL	ARK73_HUMAN	331	2CLP;	X-ray	3.00 A	A/B/C/D/E/F/G/H/I/J/K	8-331;	97.8852	58	A	352.99	0.245	HHHHHHHH
P00966	Y133	VRFELsCysLAPQIK	human		1	25		LSCYSLAP	ASSY_HUMAN	412	2NZ2;	X-ray	2.40 A	A	1-412;	100	130	A	321.54	0.245	HHHHHHTT												LSCYSLAP	CK1*	S..(S|T)
Q9Y3E7	S116	EVMKAMQsLVKIPEI	human			1		AMQSLVKI	CHMP3_HUMAN	222	3FRT;	X-ray	4.00 A	A/B	8-222;	96.8468	113	A	365.78	0.245	GGGTTTTT
Q5SQP7	Y108	IVRIGSGyDNVDIKA	human			3		GSGYDNVD	CTBP2_HUMAN	445	2OME;	X-ray	2.80 A	A/B/C/D/E/F/G/H	31-364;	75.0562	105	A	298.22	0.245	TTCTTTBT												IVRIGSGYDNVDIKA	PKD	(L|I).R..(S|T)
Q03013	Y79	QsNAILCyIARKHNL	human			1		ILCYIARK	GSTM4_HUMAN	218	4GTU;	X-ray	3.30 A	A/B/C/D/E/F/G/H	2-218;	99.5413	75	A	416.52	0.245	HHHHHHHH
Q9Y2A7	S148	ttLMILLsRIEERKA	human		1			ILLSRIEE	NCKP1_HUMAN	1128	3P8C;	X-ray	2.29 A	B	1-1128;	100	145	B	394.5	0.245	HHHHHCCH
P20337	Y91	YRTITTAyYRGAMGF	human			1		TTAYYRGA	RAB3B_HUMAN	219	3DZ8;	X-ray	1.90 A	A	18-190;	78.9954	88	A	354.81	0.245	HHHHHTTT
P20338	T19	LVIGNAGtGKSCLLH	human		2			NAGTGKSC	RAB4A_HUMAN	213	2BMD;	X-ray	1.80 A	A	1-184;	86.385	18	A	298.14	0.24625	TTTTCHHH	1Z0K;	X-ray	1.92 A	A/C	2-172;	80.2817	16	A	236.88	0.1925	TTTTCHHH
P35505	S84	AWKEARAsLQNLLSA	mouse		3			ARASLQNL	FAAA_MOUSE	419	1QCO;	X-ray	1.90 A	A/B	1-419;	100	81	A	353.06	0.24625	HHHHHHHH	1HYO;	X-ray	1.30 A	A/B	1-419;	100	81	A	312.17	0.215	HHHHHHHH
Q08AH3	Y303	ILKTLSSyPIKSMMG	human			1		LSSYPIKS	ACS2A_HUMAN	577	3EQ6;	X-ray	2.40 A	A/B	32-577;	94.6274	300	A	346.02	0.24625	HHCTTTCE	3GPC;	X-ray	1.90 A	A/B	32-577;	94.6274	300	A	301.4	0.21625	HHCTTTCE
Q29980	S112	DQKGGLHsLQEIRVC	human			1		GLHSLQEI	MICB_HUMAN	383	2WY3;	X-ray	1.80 A	A/C	24-341;	83.0287	86	A	318.34	0.24625	CEEEEEEE	1JE6;	X-ray	2.50 A	A	24-297;	71.5405	86	A	285.47	0.21875	CCEEEEEE
P01009	T333	VLGQLGItKVFSNGA	human		1			LGITKVFS	A1AT_HUMAN	418	1ATU;	X-ray	2.70 A	A	45-418;	89.4737	306	A	330.5	0.24625	TTCCTTTT	1D5S;	X-ray	3.00 A	A	44-377;	79.9043	306	A	297.56	0.2225	CCCCGGGT
P61964	S54	AVSSVKFsPNGEWLA	human			1		VKFSPNGE	WDR5_HUMAN	334	3UR4;	X-ray	1.80 A	A/B	24-334;	93.1138	51	A	337.18	0.24625	EEETTTTC	3MXX;	X-ray	2.05 A	A	31-334;	91.018	51	A	306.4	0.22375	EEETTTTC
P15559	Y20	SERTSFNyAMkEAAA	human		1	8		SFNYAMKE	NQO1_HUMAN	274	1H66;	X-ray	2.00 A	A/B/C/D	3-274;	99.2701	16	A	361.66	0.24625	THHHHHHH	1KBO;	X-ray	2.30 A	A/B/C/D	2-274;	99.635	16	A	337.51	0.23	THHHHHHH
Q93092	Y224	VTkIYNYyKkFGYKT	mouse			1		YNYYKKFG	TALDO_MOUSE	337	2E1D;	X-ray	2.00 A	A/B	11-334;	96.1424	221	A	368.51	0.24625	HHHHHHHC	2CWN;	X-ray	2.10 A	A/B	13-337;	96.4392	221	A	352.93	0.2325	HHHHHHHC
P06132	Y30	AWGEETDyTPVWCMR	human			3		ETDYTPVW	DCUP_HUMAN	367	3GVV;	X-ray	2.80 A	A	1-367;	100	27	A	341.07	0.24625	CCCCCCBC	1JPI;	X-ray	2.30 A	A	1-367;	100	27	A	325.4	0.23375	CTTTTCBC
P14618	S57	tIGPASRsVETLkEM	human		1			ASRSVETL	KPYM_HUMAN	531	1T5A;	X-ray	2.80 A	A/B/C/D	1-531;	100	54	A	355.65	0.24625	TTTCHHHH	3ME3;	X-ray	1.95 A	A/B/C/D	1-531;	100	54	A	337.63	0.235	TTTCHHHH	ASRSVETL	CK1*	S..(S|T)
P15104	Y269	REENGLkyIEEAIEk	human			7		GLKYIEEA	GLNA_HUMAN	373	2OJW;	X-ray	2.05 A	A/B/C/D/E	5-364;	96.5147	266	A	386.97	0.24625	HHHHHHHH	2QC8;	X-ray	2.60 A	A/B/C/D/E/F/G/H/I/J	5-365;	96.7828	266	A	375.08	0.23875	HHHHHHHH
O00141	Y124	HKAEEVFyAVkVLQK	human			1		EVFYAVKV	SGK1_HUMAN	431	3HDN;	X-ray	3.10 A	A	60-431;	86.3109	121	A	358.99	0.24625	TEEEEEEE	2R5T;	X-ray	1.90 A	A	60-431;	86.3109	121	A	352.08	0.24	TEEEEEEE
P02042	Y131	TPQMQAAyQKVVAGV	human		1	14		QAAYQKVV	HBD_HUMAN	147	1SI4;	X-ray	2.20 A	B/D	2-146;	98.6395	127	B	367.53	0.24625	HHHHHHHH	1SHR;	X-ray	1.88 A	B/D	2-146;	98.6395	127	B	362.23	0.24	HHHHHHHH
P54687	Y90	PGSSALHyAVELFEG	human			1		ALHYAVEL	BCAT1_HUMAN	386	2COJ;	X-ray	2.40 A	A/B	1-386;	100	87	A	345.21	0.24625	TTTTTTEE	2COG;	X-ray	2.10 A	A/B	1-386;	100	87	A	338.53	0.24125	HHHHCCEE
P30043	S173	TLDGRGPsRVISkHD	human			1		RGPSRVIS	BLVRB_HUMAN	206	1HE2;	X-ray	1.20 A	A	1-206;	100	170	A	402.34	0.24625	CCCCCEEE	1HDO;	X-ray	1.15 A	A	1-206;	100	170	A	394.67	0.24375	CCCCCEEE	RGPSRVIS	GSK3	S...S	RGPSRVIS	CaMK2	R..(S|T)
P09210	Y74	QTRAILNyIAsKyNL	human			11		ILNYIASK	GSTA2_HUMAN	222	2VCT;	X-ray	2.10 A	A/B/C/D/E/F/G/H	1-222;	100	71	A	362.47	0.24625	HHHHHHHH	1AGS;	X-ray	2.50 A	A/B	2-222;	99.5495	70	A	355.2	0.24375
P62495	T208	yVRKVAEtAVQLFIs	human		1			VAETAVQL	ERF1_HUMAN	437	1DT9;	X-ray	2.70 A	A	1-437;	100	205	A	343.5	0.24625	THHHHHHT	3E1Y;	X-ray	3.80 A	A/B/C/D	1-437;	100	205	A	339.96	0.245	HHHHHHHT
P43403	Y204	tyALSLIyGkTVYHY	human			1		SLIYGKTV	ZAP70_HUMAN	619	2OZO;	X-ray	2.60 A	A	1-606;	97.8998	201	A	345.63	0.24625	EEEETTEE
P09972	Y204	HDLkRCQyVtEkVLA	human		2	67		RCQYVTEK	ALDOC_HUMAN	364	1XFB;	X-ray	3.00 A	A/B/C/D/E/F/G/H/I/J/K/L	1-364;	100	201	A	419.69	0.24625	HHHHHHHH
P09525	Y296	RLYGkSLysFIkGDT	human		1	51		KSLYSFIK	ANXA4_HUMAN	319	2ZOC;	X-ray	2.00 A	A/B	1-319;	100	293	A	383.17	0.24625	CCHHHHHH												KSLYSFIK	CK1*	S..(S|T)
P09429	S15	KPRGkMSsyAFFVQT	human			1		KMSSYAFF	HMGB1_HUMAN	215	2YRQ;	NMR	-	A	1-166;	77.2093	19	A	366.64	0.24625	CCCHHHHH
P0CE72	T83	RELtEsEtKSLMAAA	human			1		ESETKSLM	ONCO_HUMAN	109	1TTX;	NMR	-	A	1-109;	100	80	A	370.85	0.24625	HHHHHHHH												ESETKSLM	GSK3	S...S
Q08257	T52	CGVNPVEtyIRSGTY	human			1		PVETYIRS	QOR_HUMAN	329	1YB5;	X-ray	1.85 A	A/B	1-329;	100	49	A	356.99	0.24625	HHHHHHHH
P61981	Y49	RNLLsVAykNVVGAR	human		1	4		SVAYKNVV	1433G_HUMAN	247	4E2E;	X-ray	2.25 A	A	1-247;	100	46	A	338.92	0.2475	HHHHHHHH	2B05;	X-ray	2.55 A	A/B/C/D/E/F	2-246;	99.1903	46	A	303.39	0.22	HHHHHHHH
Q05769	S437	VQAVAKAsIDQSREM	mouse		1			AKASIDQS	PGH2_MOUSE	604	3MQE;	X-ray	2.80 A	A/B/C/D	18-604;	97.1854	434	A	343.99	0.2475	HHHHHHHH	3PGH;	X-ray	2.50 A	A/B/C/D	18-604;	97.1854	448	A	308.93	0.22	HHHHHHHH	AKASIDQS	GSK3	S...S
P21796	S101	GLKLTFDsSFsPNtG	human		2			TFDSSFSP	VDAC1_HUMAN	283	2K4T;	NMR	-	A	1-283;	100	98	A	310.44	0.2475	EEEEEETT	2JK4;	X-ray	4.10 A	A	2-283;	99.6466	101	A	287.14	0.2275	EEECCBCT	TFDSSFSP	CK1*	S..(S|T)
O75469	S350	MQAISLFsPDRPGVL	human	2				SLFSPDRP	NR1I2_HUMAN	434	3R8D;	X-ray	2.80 A	A	130-434;	70.2765	347	A	350.51	0.2475	HHCTTTTT	3HVL;	X-ray	2.10 A	A/B	130-434;	70.2765	347	A	330.44	0.23125	HHHTTTTT	SLFSPDRP	CDK	(S|T)P.(K|R)	SLFSPDRP	CK1*	S..(S|T)
P67775	Y248	HQLVMEGyNWCHDRN	human		1	1		MEGYNWCH	PP2AA_HUMAN	309	2NYM;	X-ray	3.60 A	C/F	2-294;	94.822	245	C	371.15	0.2475	TTTEEEET	2IE4;	X-ray	2.60 A	C	1-309;	100	245	C	346.44	0.23125	TTTEEEEG
Q16555	Y32	VNDDQsFyADIYMED	human		1	3		QSFYADIY	DPYL2_HUMAN	572	2GSE;	X-ray	2.40 A	A/B/C/D	13-490;	83.5664	29	A	359.53	0.2475	EEEEEEEE	2VM8;	X-ray	1.90 A	A/B/C/D	13-490;	83.5664	29	A	341.82	0.23375	TEEEEEEE
Q16851	S378	AVGAAIKsFENSLGI	human			4		AIKSFENS	UGPA_HUMAN	508	3R3I;	X-ray	3.57 A	A/B/C/D	1-508;	100	364	A	348.8	0.2475	TTTTTTTT	3R2W;	X-ray	3.60 A	A/B/C/D	1-508;	100	364	A	334.39	0.2375	TTTTTTTT	AIKSFENS	GSK3	S...S
P31350	S263	TFSNELIsRDEGLHC	human			1		ELISRDEG	RIR2_HUMAN	389	3OLJ;	X-ray	2.10 A	A/B/C/D	66-350;	73.2648	260	A	380.69	0.2475	HHHHHHHH	2UW2;	X-ray	2.80 A	A	60-389;	84.8329	260	A	367.95	0.24	HHHHHHHH
Q08188	S664	VRFDILPsRSGTKQL	human			1		ILPSRSGT	TGM3_HUMAN	693	1NUF;	X-ray	2.70 A	A	2-693;	99.8557	660	A	339.61	0.2475	ECCCCCEE	1L9M;	X-ray	2.10 A	A/B	2-693;	99.8557	660	A	329.15	0.24	ECCCCCEE	ILPSRSGT	CaMK2	R..(S|T)
P24666	T141	GNDsDFEtVyQQCVR	human			2		DFETVYQQ	PPAC_HUMAN	158	5PNT;	X-ray	2.20 A	A	2-158;	99.3671	137	A	360.02	0.2475	HHHHHHHH	1XWW;	X-ray	1.63 A	A	2-158;	99.3671	137	A	353.32	0.24375	HHHHHHHH
P13928	T275	GAGtRDGtLIRNIVS	human			1		RDGTLIRN	ANXA8_HUMAN	327	1W3W;	X-ray	1.99 A	A	1-327;	100	272	A	375.5	0.2475	CHHHHHHH	1W45;	X-ray	2.51 A	A/B	1-327;	100	272	A	373.47	0.2475	CHHHHHHH	RDGTLIRN	CaMK2	R..(S|T)
P08133	T464	ALIEILAtRTNAEIR	human		1			ILATRTNA	ANXA6_HUMAN	673	1M9I;	X-ray	2.65 A	A	2-672;	99.7028	461	A	339.15	0.2475	TTTTTTTT
Q96CD2	T107	VAPLDANtLGkVASG	human			1		DANTLGKV	COAC_HUMAN	204	1QZU;	X-ray	2.91 A	A/B/C/D	1-204;	100	104	A	327.49	0.2475	CHHHHHHH
P11511	Y112	HIMKHNHySSRFGSK	human		1			HNHYSSRF	CP19A_HUMAN	503	3EQM;	X-ray	2.90 A	A	1-503;	100	109	A	362.65	0.2475	CGGGTTCC
P09417	T123	TISSHLAtKHLKEGG	human			1		HLATKHLK	DHPR_HUMAN	244	1HDR;	X-ray	2.50 A	A	1-244;	100	119	A	376.41	0.2475	HHHHHHEE
P10768	Y262	QEGyDHSyyFIATFI	human			6		DHSYYFIA	ESTD_HUMAN	282	3FCX;	X-ray	1.50 A	A/B	1-282;	100	259	A	345.88	0.2475	CCCHHHHH
P05198	Y235	NLIAPPRyVMTTTTL	human			1		PPRYVMTT	IF2A_HUMAN	315	1Q8K;	NMR	-	A	5-303;	94.9206	231	A	362.91	0.2475	TTEEEEEE
P53810	Y141	WKHVEAIyIDIADRS	mouse			3		EAIYIDIA	PIPNA_MOUSE	271	1KCM;	X-ray	2.00 A	A	2-271;	99.631	138	A	348.53	0.2475	EEEEETTT
Q03393	Y128	VLPVGVLyKVKVYET	human		1	42		GVLYKVKV	PTPS_HUMAN	145	3I2B;	X-ray	2.30 A	A/B/C/D/E/F/G/H/I/J/K/L	7-145;	95.8621	125	A	342.15	0.2475	TTEEEEEE
Q9NQW7	T358	EVPKGGVtEIsAADK	human			1		GGVTEISA	XPP1_HUMAN	623	3CTZ;	X-ray	1.60 A	A	1-623;	100	355	A	288.19	0.2475	CCCBHHHH
P30086	Y125	HRyVWLVyEQDRPLk	human		1	6		WLVYEQDR	PEBP1_HUMAN	187	2QYQ;	X-ray	1.95 A	A	1-187;	100	122	A	409.08	0.24875	EEEEEECC	2L7W;	NMR	-	A	1-187;	100	122	A	393.25	0.24	EEEEECCC
Q9UIK4	S299	QAMVRREsVVNLENF	human		1	2		RRESVVNL	DAPK2_HUMAN	370	2A2A;	X-ray	1.47 A	A/B/C/D	11-330;	86.4865	286	A	392.6	0.24875	HHHCEECH	2A27;	X-ray	3.00 A	A/B/C/D/E/F/G/H	11-330;	86.4865	286	A	341.43	0.21125	HHHCBTTH	RRESVVNL	PKA	RR.(S|T)(A|V|I|L|M|F|Y|W)	RRESVVNL	CaMK2	R..(S|T)
P42336	S874	KGALQFNsHtLHQWL	human			1		QFNSHTLH	PK3CA_HUMAN	1068	2RD0;	X-ray	3.05 A	A	1-1068;	100	871	A	352.28	0.24875	GGGTTTTT	3HHM;	X-ray	2.80 A	A	1-1068;	100	871	A	293.82	0.21125	TCCCHHHH
Q9UIK4	Y49	EKSTGLEyAAKFIKK	human			1		GLEYAAKF	DAPK2_HUMAN	370	1WMK;	X-ray	3.60 A	A/B/C/D/E/F/G/H	11-330;	86.4865	36	A	344.44	0.24875	TCEEEEEE	1ZWS;	X-ray	2.90 A	A/B/C/D/E/F/G/H	11-297;	77.5676	36	A	314.03	0.2275	TEEEEEEE
P13599	Y228	TCAAFSFyPPELKFR	rat		1			FSFYPPEL	FCGRN_RAT	366	3FRU;	X-ray	2.20 A	A/C/E	23-291;	73.4973	203	A	350.72	0.24875	EEEBTTCC	1I1A;	X-ray	2.80 A	A	23-291;	73.4973	203	A	322.43	0.22875	EEECCCCC
P21953	S318	DVDTICKsVIKTGRL	human	1				ICKSVIKT	ODBB_HUMAN	392	2BFF;	X-ray	1.46 A	B	51-392;	87.2449	265	B	384.23	0.24875	HHHHHHHH	1DTW;	X-ray	2.70 A	B	51-392;	87.2449	265	B	356.21	0.22875	HHHHHHHH
P13804	Y235	GENFKLLyDLADQLH	human			1		KLLYDLAD	ETFA_HUMAN	333	2A1T;	X-ray	2.80 A	R	1-333;	100	232	R	354.97	0.24875	HHHHHHHH	2A1U;	X-ray	2.11 A	A	1-333;	100	232	A	331.63	0.235	HHHHHHHH
P49722	Y24	GKLVQIEyALAAVAG	mouse			11		QIEYALAA	PSA2_MOUSE	234	3UNE;	X-ray	3.20 A	A/O/c/q	1-234;	100	20	A	357.5	0.24875	HHHHHHHH	3UNF;	X-ray	2.90 A	A/O	1-234;	100	20	A	338.18	0.235	HHHHHHHH
P14604	T194	LAMEMVLtGDRISAQ	rat		1			MVLTGDRI	ECHM_RAT	290	1EY3;	X-ray	2.30 A	A/B/C/D/E/F	33-290;	88.9655	191	A	353.96	0.24875	HHHHCCEE	1DUB;	X-ray	2.50 A	A/B/C/D/E/F	30-290;	90	191	A	334.91	0.23625	HHHHCCEE
O00764	Y84	YDYVLTGyTRDKSFL	human		1			LTGYTRDK	PDXK_HUMAN	312	3FHX;	X-ray	2.50 A	A/B	1-312;	100	81	A	395.69	0.24875	EECCCCCH	2YXU;	X-ray	2.20 A	A/B	1-312;	100	81	A	377.62	0.23875	EECCCCCH
Q9Y3C8	Y36	VQRLkEEyQSLIRyV	human		1			KEEYQSLI	UFC1_HUMAN	167	3EVX;	X-ray	2.54 A	A/B/C/D	1-167;	100	33	A	396.44	0.24875	HHHHHHHH	2Z6P;	X-ray	1.80 A	A	1-167;	100	33	A	386.18	0.24125	HHHHHHHH
Q9BRT9	S217	tIAPLVAsGAVQLI_	human			1		LVASGAVQ	SLD5_HUMAN	223	2Q9Q;	X-ray	2.36 A	B/F	1-223;	100	214	B	298.47	0.24875	HHHHTTEE	2E9X;	X-ray	2.30 A	D/H	1-223;	100	214	D	291.33	0.24375	HHHHTTEE
P42336	Y698	YCRACGMyLKHLNRQ	human			1		CGMYLKHL	PK3CA_HUMAN	1068	3HIZ;	X-ray	3.30 A	A	1-1068;	100	695	A	374.96	0.24875	TTTHHHHH	2RD0;	X-ray	3.05 A	A	1-1068;	100	695	A	369.34	0.24625	CCHHHHHH
P04075	S17	PEQkkELsDIAHRIV	human			1		KELSDIAH	ALDOA_HUMAN	364	1ALD;	X-ray	2.00 A	A	2-364;	99.7253	13	A	364.5	0.24875	HHHHHHHH	4ALD;	X-ray	2.80 A	A	2-364;	99.7253	13	A	363.05	0.24625	HHHHHHHH
P08754	Y69	sEDECKQykVVVYSN	human		3	16		CKQYKVVV	GNAI3_HUMAN	354	2V4Z;	X-ray	2.80 A	A	4-350;	98.0226	66	A	388.56	0.24875	HHHHHHHH	2ODE;	X-ray	1.90 A	A/C	4-350;	98.0226	66	A	388.04	0.24625	HHHHHHHH
P52895	T23	MPVLGFGtyAPAEVP	human			10		GFGTYAPA	AK1C2_HUMAN	323	1IHI;	X-ray	3.00 A	A/B	1-323;	100	20	A	316.28	0.24875	EEECCCTT	1J96;	X-ray	1.25 A	A/B	2-323;	99.6904	20	A	315.17	0.2475	EEECCCTT
P50613	S161	ADFGLAksFGsPNRA	human	1	1	2		LAKSFGSP	CDK7_HUMAN	346	1UA2;	X-ray	3.02 A	A/B/C/D	1-346;	100	158	A	330.45	0.24875	TTTTTTTT												LAKSFGSP	CK1*	S..(S|T)
P49336	Y141	QILDGIHyLHANWVL	human			1		GIHYLHAN	CDK8_HUMAN	464	3RGF;	X-ray	2.20 A	A	1-403;	86.8534	138	A	330.79	0.24875	HHHHHHHH
P06731	S421	GPDDPtIsPSYTYYR	human			1		PTISPSYT	CEAM5_HUMAN	702	1E07;	X-ray	-	A	35-676;	91.453	384	A	337.1	0.24875
P23528	Y117	PLkSkMIyASSkDAI	human		1	140		KMIYASSK	COF1_HUMAN	166	1Q8X;	NMR	-	A	1-166;	100	114	A	374.62	0.24875	THHHHHHH
Q8K368	S554	KVLGSLPssQCtQSI	mouse			2		SLPSSQCT	FANCI_MOUSE	1330	3S4W;	X-ray	3.41 A	A	1-1302;	97.8947	551	A	319.12	0.24875	TTTCHHHH												SLPSSQCT	GSK3	S...S	SLPSSQCT	CK1*	S..(S|T)
P49915	S332	KTLNMTtsPEEKRKI	human		6			MTTSPEEK	GUAA_HUMAN	693	2VXO;	X-ray	2.50 A	A/B	20-693;	97.2583	329	A	364.97	0.24875	GCCCHHHH
Q9JHW2	S26	DNLTRACsLVREAAK	mouse			3		RACSLVRE	NIT2_MOUSE	276	2W1V;	X-ray	1.49 A	A/B	1-276;	100	61	A	403.41	0.24875	HHHHHHHH												DNLTRACSLVREAAK	PKD	(L|I).R..(S|T)	RACSLVRE	CaMK2	R..(S|T)
P45877	S35	GFRKRGPsVTAKVFF	human		1			RGPSVTAK	PPIC_HUMAN	212	2ESL;	X-ray	1.90 A	A/B/C/D/E/F	24-212;	89.1509	32	A	398.78	0.24875	CCCEEEEE												GFRKRGPSVTAKVFF	PIM1–3	R.R..(S|T)	GFRKRGPSVTAKVFF	PKB/AKT	R.R..(S|T)	RGPSVTAK	CaMK2	R..(S|T)
P60484	S179	RRyVyyysyLLKNHL	human			2		YYYSYLLK	PTEN_HUMAN	403	1D5R;	X-ray	2.10 A	A	8-353;	85.8561	176	A	391.89	0.24875	HHHHHHHH
P55809	Y126	NAEFERQyLSGELEV	human			1		ERQYLSGE	SCOT1_HUMAN	520	3DLX;	X-ray	2.20 A	A/B/C/D	40-520;	92.5	123	A	400.82	0.24875	HHHHHHCC
O75347	Y75	QRRLEAAyLDLQRIL	human			7		EAAYLDLQ	TBCA_HUMAN	108	1H7C;	X-ray	1.80 A	A	1-108;	100	72	A	343	0.24875	HHHHHHHH
Q9UM07	T363	YIQAPHKtLPVVFDS	human			2		PHKTLPVV	PADI4_HUMAN	663	3APM;	X-ray	2.50 A	A	1-663;	100	360	A	359.56	0.25	TTEEEEEE	1WDA;	X-ray	2.30 A	A	1-663;	100	360	A	321.99	0.22125	TTEEEEEE
Q00534	Y292	PAkRISAysALSHPy	human			16		ISAYSALS	CDK6_HUMAN	326	1XO2;	X-ray	2.90 A	B	1-308;	94.4785	289	B	318.3	0.25	CCHHHHHC	1BI7;	X-ray	3.40 A	A	1-326;	100	289	A	286.93	0.22375	CCHHHHHH	ISAYSALS	CK1*	S..(S|T)
Q16769	S119	QTPYGYRsFSNIISt	human			1		GYRSFSNI	QPCT_HUMAN	361	2ZEH;	X-ray	1.80 A	A/B	33-361;	91.1357	116	A	370.69	0.25	EEEEEEEE	3SI0;	X-ray	2.10 A	A	38-361;	89.7507	116	A	337.5	0.2275	EEEEEEEE	GYRSFSNI	CaMK2	R..(S|T)
P23921	Y738	GLKTGMYyLRTRPAA	human		1			GMYYLRTR	RIR1_HUMAN	792	2WGH;	X-ray	2.30 A	A/B	75-742;	84.3434	735	A	471.36	0.25	EETCEECC	3HNC;	X-ray	2.41 A	A/B	1-792;	100	735	A	431.37	0.23125	EETCEECC
P22748	T82	YDKKQtWtVQNNGHs	human		1			QTWTVQNN	CAH4_HUMAN	312	1ZNC;	X-ray	2.80 A	A/B	19-284;	85.2564	55	A	351.46	0.25	EEEEEEET	3FW3;	X-ray	1.72 A	A/B	19-284;	85.2564	55	A	331.5	0.235	BCCEEEET
P13864	S597	LIHLAGVsLGQRRAT	mouse		1			AGVSLGQR	DNMT1_MOUSE	1620	3AV6;	X-ray	3.09 A	A	291-1620;	82.0988	594	A	356.19	0.25	CCCCCCCC	3AV5;	X-ray	3.25 A	A	291-1620;	82.0988	594	A	334.15	0.2375	CCCCCCCC
Q16775	Y61	LPALTDNyMYLVIDD	human		1			TDNYMYLV	GLO2_HUMAN	308	1QH5;	X-ray	1.45 A	A/B	49-308;	84.4156	10	A	323.53	0.25	TTEEEEEE	1QH3;	X-ray	1.90 A	A/B	49-308;	84.4156	10	A	309.97	0.24	TTEEEEEE
O43813	Y336	AyAFLTLyNLTQDMK	human			1		LTLYNLTQ	LANC1_HUMAN	399	3E6U;	X-ray	2.60 A	A/B/C/D	1-399;	100	333	A	342.38	0.25	HHHHHHHC	3E73;	X-ray	2.80 A	A/B	1-399;	100	333	A	332.93	0.24375	HHHHHHHC
P07355	S134	sLIEIICsRtNQELQ	human			1		IICSRTNQ	ANXA2_HUMAN	339	2HYU;	X-ray	1.86 A	A	32-338;	90.5605	130	A	372.97	0.25	HHHHCCHH	2HYW;	X-ray	2.10 A	A/B	32-338;	90.5605	130	A	366.86	0.24625	HHHHCCHH
P60763	T161	YLECSALtQRGLktV	human			2		SALTQRGL	RAC3_HUMAN	192	2OV2;	X-ray	2.10 A	A/B/C/D/E/F/G/H	1-177;	92.1875	158	A	371.24	0.25	TTTTTTTH	2IC5;	X-ray	1.90 A	A/B	1-177;	92.1875	158	A	365.42	0.2475	TTTTTTTH	SALTQRGL	CK1*	S..(S|T)
P06733	S336	AkAVNEksCNCLLLk	human			1		NEKSCNCL	ENOA_HUMAN	434	3B97;	X-ray	2.20 A	A/B/C/D	2-434;	99.7696	332	A	359.97	0.25	HHCCCCEE	2PSN;	X-ray	2.20 A	A/B/C/D	1-434;	100	332	A	359.95	0.25	HHCCCCEE
P01023	T679	DMGLKAFtNSKIRKP	human		1			KAFTNSKI	A2MG_HUMAN	1474	4ACQ;	X-ray	4.30 A	A/B/C/D	24-1474;	98.4396	676	A	360.37	0.25	EEEECCCC
P08133	Y572	EFIkMTNyDVEHTIk	human			2		MTNYDVEH	ANXA6_HUMAN	673	1M9I;	X-ray	2.65 A	A	2-672;	99.7028	569	A	359.67	0.25	TTTCTTTT
Q07021	S205	EAEsDIFsIREVSFQ	human		1	4		DIFSIREV	C1QBP_HUMAN	282	1P32;	X-ray	2.25 A	A/B/C	75-282;	73.7589	202	A	363.25	0.25	TTTEEEEE
Q9H0W9	Y281	GEGGHyHyDTTPDIV	human			1		HYHYDTTP	CK054_HUMAN	315	1XCR;	X-ray	1.70 A	A/B	2-315;	99.6825	278	A	344.41	0.25	EEEEETTT
P26440	T211	VLIVYAKtDLAAVPA	human		1			YAKTDLAA	IVD_HUMAN	423	1IVH;	X-ray	2.60 A	A/B/C/D	30-423;	93.1442	179	A	319.25	0.25	EEETTTTT
P63005	Y394	DFHKTAPyVVTGSVD	mouse			2		TAPYVVTG	LIS1_MOUSE	410	1VYH;	X-ray	3.40 A	C/D/G/H/K/L/O/P/S/T	1-410;	100	391	C	313	0.25	TTCCEEEE
Q96HN2	T483	CNMGHSNtEIDVASL	human			1		HSNTEIDV	SAHH3_HUMAN	611	3GVP;	X-ray	2.25 A	A/B/C/D	175-607;	70.8674	480	A	326.44	0.25	CCTTTBTG												HSNTEIDV	CK2‡	(S|T)(D|E).(E|D)
P60891	Y146	DIPVDNLyAEPAVLK	human			3		DNLYAEPA	PRPS1_HUMAN	318	2H07;	X-ray	2.20 A	A/B	1-318;	100	143	A	339.09	0.25125	EEECHHHH	3S5J;	X-ray	2.02 A	A/B	1-318;	100	143	B	265.93	0.1975	EEECHHHH	DNLYAEPA	ABL	(I|V|L)Y..(P|F)
P63279	S70	LFkDDYPssPPKCKF	human	1		2		DYPSSPPK	UBC9_HUMAN	158	2GRQ;	X-ray	1.70 A	A	1-158;	100	67	A	347.23	0.25125	TTTTTTCE	1KPS;	X-ray	2.50 A	A/C	1-158;	100	67	A	307.83	0.22125	TTTTTTCE	DYPSSPPK	CDK	(S|T)P.(K|R)	DYPSSPPK	ERK2	P.(S|T)P
Q13217	T95	KAALPDLtKVIQLKM	human			1		PDLTKVIQ	DNJC3_HUMAN	504	2Y4U;	X-ray	3.20 A	A	35-461;	84.7222	92	A	368.59	0.25125	HHHHHHHH	2Y4T;	X-ray	3.00 A	A/B/C	35-461;	84.7222	92	A	329.31	0.225	HHHHHHHH
P08684	S100	VLVKECYsVFtNRRP	human		1			ECYSVFTN	CP3A4_HUMAN	503	1W0G;	X-ray	2.74 A	A	25-503;	95.2286	97	A	347.73	0.25125	TTTTTTCC	1TQN;	X-ray	2.05 A	A	24-503;	95.4274	97	A	316.97	0.23	TTTTTTTB	ECYSVFTN	CK1*	S..(S|T)
Q09161	T644	VWEILHstIRKMNKH	human			1		LHSTIRKM	NCBP1_HUMAN	790	3FEX;	X-ray	3.55 A	A	1-790;	100	641	A	407.81	0.25125	HHHHHHHH	1H6K;	X-ray	2.00 A	A/B/C	20-790;	97.5949	641	A	373.19	0.23	HHHHHHHH
P11310	T351	VDSGRRNtYYASIAK	human			1		RRNTYYAS	ACADM_HUMAN	421	1EGD;	X-ray	2.40 A	A/B/C/D	26-421;	94.0618	323	A	454.15	0.25125	CCHHHHHH	2A1T;	X-ray	2.80 A	A/B/C/D	1-421;	100	323	A	428.6	0.2375	CCHHHHHH	RRNTYYAS	PKA	RR.(S|T)(A|V|I|L|M|F|Y|W)	RRNTYYAS	CaMK2	R..(S|T)
Q9QUM9	Y159	YKCDPAGyyCGFKAT	mouse		1	6		PAGYYCGF	PSA6_MOUSE	246	3UNE;	X-ray	3.20 A	G/U/i/w	1-246;	100	156	G	332.24	0.25125	TTTCEEEE	3UNF;	X-ray	2.90 A	G/U	1-246;	100	155	G	315.75	0.2375	TTTCEEEB
P11509	S131	AKQLRRFsIATLRDF	human		1	1		RRFSIATL	CP2A6_HUMAN	494	3T3R;	X-ray	2.40 A	A/B/C/D	29-494;	94.332	128	A	395.34	0.25125	HHHHHHHH	1Z11;	X-ray	2.05 A	A/B/C/D	29-494;	94.332	128	A	382.36	0.2425	HHHHHHHH	RRFSIATL	PKA	RR.(S|T)(A|V|I|L|M|F|Y|W)	RRFSIATL	CaMK2	R..(S|T)	RRFSIATL	CK1*	S..(S|T)
P0CG30	Y98	ARARVHEyLGWHADC	human			1		VHEYLGWH	GSTT2_HUMAN	244	3LJR;	X-ray	3.30 A	A/B	1-244;	100	95	A	363.7	0.25125	HHHHHHHH	1LJR;	X-ray	3.20 A	A/B	1-244;	100	95	A	357.87	0.24625	HHHHHHHH
P12277	Y125	GDDLDPNyVLsSRVR	human		1	78		DPNYVLSS	KCRB_HUMAN	381	3DRE;	X-ray	2.20 A	A/B	1-381;	100	122	A	321.65	0.25125	TTTTEEEE	3DRB;	X-ray	2.00 A	A/B	1-381;	100	122	A	319.08	0.2475	TTTTEEEE
P12429	S301	HyGySLysAIKSDTS	human			2		SLYSAIKS	ANXA3_HUMAN	323	1AXN;	X-ray	1.78 A	A	2-323;	99.6904	299	A	343.76	0.25125	CHHHHHHH	1AII;	X-ray	1.95 A	A	1-323;	100	299	A	345.01	0.25	CHHHHHHH	SLYSAIKS	GSK3	S...S	SLYSAIKS	CK1*	S..(S|T)
O60218	Y49	HIDCAyVyQNEHEVG	human			1		AYVYQNEH	AK1BA_HUMAN	316	1ZUA;	X-ray	1.25 A	X	1-316;	100	46	X	372.06	0.25125	CGGGCHHH
P27482	Y139	DGDGQVNyEEFVRVL	human			2		QVNYEEFV	CALL3_HUMAN	149	1GGZ;	X-ray	1.50 A	A	2-149;	99.3289	135	A	377.75	0.25125	CBCHHHHH
O95822	Y131	QAEDRLRyALVPRYR	human			2		RLRYALVP	DCMC_HUMAN	493	2YGW;	X-ray	2.80 A	A/B	40-490;	91.4807	128	A	408.98	0.25125	HHHHHHCC
O43708	T61	NPMKQVPtLKIDGIT	human			1		QVPTLKID	MAAI_HUMAN	216	1FW1;	X-ray	1.90 A	A	1-216;	100	58	A	344.65	0.25125	CCCEEEET
Q8NBP7	T94	HLsQsERtARRLQAQ	human			1		SERTARRL	PCSK9_HUMAN	692	2P4E;	X-ray	1.98 A	A/P	1-692;	100	91	P	464.31	0.25125	HHHHHHHH												SERTARRL	CK1*	S..(S|T)
Q00169	Y140	WKHVEAVyIDIADRS	human		1	3		EAVYIDIA	PIPNA_HUMAN	270	1UW5;	X-ray	2.90 A	A/B/C/D	1-270;	100	137	A	348.35	0.25125	EEEEETTT
P08865	Y156	NTDSPLRyVDIAIPC	human			1		PLRYVDIA	RSSA_HUMAN	295	3BCH;	X-ray	2.15 A	A	2-220;	74.2373	153	A	386.3	0.25125	CTTTTTEE
Q9Y3Z3	T138	LLVRIIDtPQFQRLR	human		1			IIDTPQFQ	SAMH1_HUMAN	626	3U1N;	X-ray	3.10 A	A/B/C/D	120-626;	80.9904	135	A	341.44	0.25125	HHTTHHHH
P02768	Y162	EETFLkkyLyEIARR	human		1	18		LKKYLYEI	ALBU_HUMAN	609	1O9X;	X-ray	3.20 A	A	25-609;	96.0591	135	A	407.42	0.2525	HHHHHHHH	1UOR;	X-ray	2.80 A	A	25-609;	96.0591	135	A	323.4	0.2	GGGTTTTT
O75874	Y42	VELDLHsyDLGIENR	human			2		LHSYDLGI	HC_HUMAN	414	3MAR;	X-ray	3.41 A	A/B	1-414;	100	39	A	333.36	0.2525	EEEEECCH	3MAP;	X-ray	2.80 A	A/B	1-414;	100	39	A	272.36	0.20625	EEEEECCH
P06132	S61	DFFSTCRsPEACCEL	human			1		TCRSPEAC	DCUP_HUMAN	367	3GVR;	X-ray	2.20 A	A	1-367;	100	58	A	377.47	0.2525	TTTTHHHH	2Q6Z;	X-ray	2.00 A	A	11-366;	97.0027	58	A	316.84	0.20875	HHHCHHHH
P47989	T324	AKLPAQKtEVFRGVL	human			1		AQKTEVFR	XDH_HUMAN	1333	2CKJ;	X-ray	3.59 A	A/B/C/D	2-1332;	99.85	321	A	401.74	0.2525	TTTHHHHH	2E1Q;	X-ray	2.60 A	A/B/C/D	2-1332;	99.85	321	A	346.63	0.215	GGGCHHHH
P00918	S99	QFHFHWGsLDGQGSE	human			3		HWGSLDGQ	CAH2_HUMAN	260	1XEV;	X-ray	2.20 A	A/B/C/D	2-260;	99.6154	96	A	319.34	0.2525	EETTTTTT	1IF9;	X-ray	2.00 A	A	2-260;	99.6154	96	A	271.29	0.2175	EETTTTTT
P48736	T1024	YLALRHHtNLLIILF	human	1				RHHTNLLI	PK3CG_HUMAN	1102	1HE8;	X-ray	3.00 A	A	144-1102;	87.0236	1021	A	364.55	0.2525	HHCHHHHH	3DPD;	X-ray	2.85 A	A	144-1102;	87.0236	1021	A	326.56	0.21875	HHHHHHHH	RHHTNLLI	CaMK2	R..(S|T)
P05062	T206	LEHCQyVtEkVLAAV	human			7		QYVTEKVL	ALDOB_HUMAN	364	1XDL;	X-ray	3.00 A	A/B/C/D/W/X/Y/Z	2-363;	99.4505	202	A	391.83	0.2525	HHHHHHHH	1QO5;	X-ray	2.50 A	A/B/C/D/E/F/G/H/I/J/K/L/M/N/O/P/Q/R	2-364;	99.7253	202	A	338.34	0.22125	HHHHHHHH
Q09161	S643	FVWEILHstIRKMNK	human			1		ILHSTIRK	NCBP1_HUMAN	790	3FEX;	X-ray	3.55 A	A	1-790;	100	640	A	399.58	0.2525	HHHHHHHH	1H6K;	X-ray	2.00 A	A/B/C	20-790;	97.5949	640	A	365.54	0.23	HHHHHHHH
P51857	Y56	yRHIDGAyIyQNEHE	human			1		DGAYIYQN	AK1D1_HUMAN	326	3CAV;	X-ray	1.90 A	A/B	1-326;	100	53	A	360.03	0.2525	ECCGGGCH	3BUR;	X-ray	1.62 A	A/B	1-326;	100	53	A	334.45	0.2325	ECCGGGCH
Q9BRT9	Y92	IRyVLSSyLRCRLMK	human			1		LSSYLRCR	SLD5_HUMAN	223	2EHO;	X-ray	3.00 A	A/E/I	11-213;	91.0314	89	A	404.16	0.2525	TTTTGGGC	2E9X;	X-ray	2.30 A	D/H	1-223;	100	89	D	375.53	0.2325	HHHHHHHH
Q92854	T390	SLNLPDKtLQFVKDH	human			1		PDKTLQFV	SEM4D_HUMAN	862	3OL2;	X-ray	2.99 A	A	22-677;	76.1021	387	A	371.9	0.2525	CHHHHHHH	1OLZ;	X-ray	2.00 A	A/B	22-677;	76.1021	366	A	347.99	0.2375	CHHHHHHH
P15153	T161	YLECSALtQRGLktV	human			2		SALTQRGL	RAC2_HUMAN	192	2W2X;	X-ray	2.30 A	A/B	2-179;	92.7083	158	A	374.65	0.2525	TTTTTTTH	2W2T;	X-ray	1.95 A	A	2-179;	92.7083	158	A	358.7	0.24125	TTTTTTTH	SALTQRGL	CK1*	S..(S|T)
P15104	Y180	RDIVEAHyRACLyAG	human			34		EAHYRACL	GLNA_HUMAN	373	2OJW;	X-ray	2.05 A	A/B/C/D/E	5-364;	96.5147	177	A	395.59	0.2525	HHHHHHHH	2QC8;	X-ray	2.60 A	A/B/C/D/E/F/G/H/I/J	5-365;	96.7828	177	A	382.5	0.245	HHHHHHHH
Q09161	T611	LVDKMIRtQIVDCAA	human			1		MIRTQIVD	NCBP1_HUMAN	790	3FEX;	X-ray	3.55 A	A	1-790;	100	608	A	402.47	0.2525	HTTTTTTT	1H6K;	X-ray	2.00 A	A/B/C	20-790;	97.5949	608	A	385.88	0.245	HHHHTTTT
P49902	S237	GkLPLLLsRMKEVGk	human		1			LLLSRMKE	5NTC_HUMAN	561	2XCV;	X-ray	2.30 A	A	1-536;	95.5437	234	A	417.37	0.2525	HHHHHHHH	2XJE;	X-ray	2.30 A	A	1-536;	95.5437	234	A	406.14	0.24625	HHHHHHHH
Q7Z4W1	S38	GARVVAVsRTQADLD	human			1		VAVSRTQA	DCXR_HUMAN	244	1WNT;	X-ray	2.30 A	A/B/C/D	1-244;	100	35	A	372.94	0.2525	EEEECCHH	1PR9;	X-ray	1.96 A	A/B	1-244;	100	35	A	363.9	0.2475	EEEECCHH
P60842	Y250	LEGIRQFyINVEREE	human			1		RQFYINVE	IF4A1_HUMAN	406	2ZU6;	X-ray	2.80 A	A/C/D/F	20-406;	95.3202	247	A	393.77	0.2525	EEEEECCC	3EIQ;	X-ray	3.50 A	A/D	1-406;	100	247	A	391.63	0.24875	CEEEEECC
Q8TDX7	S204	VGtPyyMsPERIHEN	human		2	1		YYMSPERI	NEK7_HUMAN	302	2WQM;	X-ray	2.10 A	A	1-302;	100	201	A	417.87	0.2525	TTTCHHHH	2WQN;	X-ray	2.30 A	A	1-302;	100	201	A	413.22	0.25	TTTCHHHH	YYMSPERI	CDK	(S|T)P.(K|R)
P50613	T287	PCARITAtQALkMKY	human		1			ITATQALK	CDK7_HUMAN	346	1UA2;	X-ray	3.02 A	A/B/C/D	1-346;	100	284	A	368.97	0.2525	CCHHHHHH
Q9UQM7	T253	DLINKMLtINPSKRI	human	1				KMLTINPS	KCC2A_HUMAN	478	3SOA;	X-ray	3.55 A	A	1-474;	99.1632	250	A	340.66	0.2525	HHHTTTGG
O00746	S102	PALIRyMsSGPVVAM	human			1		RYMSSGPV	NDKM_HUMAN	187	1EHW;	X-ray	2.40 A	A/B	36-175;	74.8663	66	A	378.42	0.2525	HHHHCCCE												PALIRYMSSGPVVAM	PKD	(L|I).R..(S|T)	RYMSSGPV	CaMK2	R..(S|T)
P49753	T118	HARYRADtLGELDLE	human			1		RADTLGEL	ACOT2_HUMAN	483	3HLK;	X-ray	2.10 A	A/B	46-483;	90.6832	115	A	346.49	0.2525	ECBTTTEE												HARYRADTLGELDLE	PIM1–3	R.R..(S|T)	HARYRADTLGELDLE	PKB/AKT	R.R..(S|T)	RADTLGEL	CaMK2	R..(S|T)
P08133	S303	KyEkSLysMIkNDTS	human			5		SLYSMIKN	ANXA6_HUMAN	673	1M9I;	X-ray	2.65 A	A	2-672;	99.7028	300	A	362.93	0.2525	TTTGGGTT												SLYSMIKN	CK1*	S..(S|T)
P17927	S1366	tFNLIGEstIRCTSD	human			1		IGESTIRC	CR1_HUMAN	2039	2Q7Z;	X-ray	-	A	42-1972;	94.7033	422	A	365.63	0.2525
Q9Y2S2	Y35	GGFQVKLyDIEQQQI	human		1			VKLYDIEQ	CRYL1_HUMAN	319	3F3S;	X-ray	2.00 A	A/B	6-316;	97.4922	32	A	384.93	0.2525	EEEETTTH
Q05193	T411	TPDMAFEtIVKKQVK	human		1			AFETIVKK	DYN1_HUMAN	864	3SNH;	X-ray	3.70 A	A	6-746;	85.7639	408	A	387.58	0.2525	HHHHHHHH
Q9Y297	Y474	RGIACLQyRDRLVVS	human		1			CLQYRDRL	FBW1A_HUMAN	605	1P22;	X-ray	2.95 A	A	175-605;	71.2397	435	A	427.02	0.2525	EEEEETTE
Q61239	Y358	IRKEYWRyIGRSLQS	mouse		1			YWRYIGRS	FNTA_MOUSE	377	3PZ4;	X-ray	2.10 A	A	1-377;	100	355	A	433.53	0.2525	HHHHHHHH
P49915	T331	SKTLNMTtsPEEKRK	human		1	1		NMTTSPEE	GUAA_HUMAN	693	2VXO;	X-ray	2.50 A	A/B	20-693;	97.2583	328	A	355.77	0.2525	GGCCCHHH
P11217	Y204	FTLPVHFyGHVEHTS	human			4		VHFYGHVE	PYGM_HUMAN	842	1Z8D;	X-ray	2.30 A	A	1-842;	100	200	A	362.63	0.2525	EEECCEEE
O15539	S166	HALMEKDsLPRFVRS	human	1				EKDSLPRF	RGS5_HUMAN	181	2CRP;	NMR	-	A	44-180;	75.6906	127	A	395.95	0.2525	HHCHHHHH
Q9H299	Y74	GDQyCGDyELFVEAV	human			5		CGDYELFV	SH3L3_HUMAN	93	1SJ6;	NMR	-	A	1-93;	100	71	A	339.23	0.2525	EEEHHHHH
Q9Y3C4	S76	KMKTRTLsTEIIFNL	human		1			RTLSTEII	TPRKB_HUMAN	175	3ENP;	X-ray	2.48 A	A/B	1-175;	100	73	A	400.29	0.2525	CCHHHHHH												RTLSTEII	CaMK2	R..(S|T)
Q9NRX4	Y93	KKIHVyGysMAyGPA	human		5	61		VYGYSMAY	PHP14_HUMAN	125	2HW4;	X-ray	1.90 A	A	5-125;	96.8	90	A	379.48	0.25375	EECCBTTT	2AI6;	NMR	-	A	1-125;	100	90	A	328.92	0.22	EECCBTTT
P51857	Y49	KVAIDTGyRHIDGAy	human			1		DTGYRHID	AK1D1_HUMAN	326	3CAV;	X-ray	1.90 A	A/B	1-326;	100	46	A	343.21	0.25375	HHCCCEEE	3BUV;	X-ray	1.35 A	A/B	1-326;	100	46	A	298.18	0.22125	HHCCCEEE
P62136	Y255	HQVVEDGyEFFAkRQ	human			4		EDGYEFFA	PP1A_HUMAN	330	3E7A;	X-ray	1.63 A	A/B	7-300;	89.0909	252	A	359.69	0.25375	TTTEEEEG	3HVQ;	X-ray	2.20 A	A/B	7-330;	98.1818	252	A	325.48	0.23125	TTTEEEET
Q60770	S198	NPGVRYKsKPLDNAS	mouse		1			RYKSKPLD	STXB3_MOUSE	592	3PUK;	X-ray	3.05 A	A/B	1-592;	100	195	A	382.4	0.25375	EECCTTTT	2PJX;	X-ray	3.15 A	A/B	1-592;	100	195	A	356.63	0.23375	ECCCTTTT	RYKSKPLD	CaMK2	R..(S|T)
P01009	Y184	AKKQINDyVEKGTQG	human			1		INDYVEKG	A1AT_HUMAN	418	1ATU;	X-ray	2.70 A	A	45-418;	89.4737	157	A	374.39	0.25375	TTCGGGTT	1D5S;	X-ray	3.00 A	A	44-377;	79.9043	157	A	347.71	0.23625	HHHHHHHH
P05187	T273	ARYVWNRtELMQASL	human		1			WNRTELMQ	PPB1_HUMAN	535	2GLQ;	X-ray	1.60 A	A	23-506;	90.4673	248	A	401.18	0.25375	CCHHHHHH	1ZEF;	X-ray	1.90 A	A	23-506;	90.4673	248	A	384.65	0.2425	CCHHHHHH
P10635	S135	WREQRRFsVSTLRNL	human		1			RRFSVSTL	CP2D6_HUMAN	497	2F9Q;	X-ray	3.00 A	A/B/C/D	34-497;	93.3602	132	A	393.79	0.25375	HHHHHHHH	3QM4;	X-ray	2.85 A	A/B	34-497;	93.3602	132	A	379.77	0.245	HHHHHHHH	RRFSVSTL	PKA	RR.(S|T)(A|V|I|L|M|F|Y|W)	RRFSVSTL	CaMK2	R..(S|T)	RRFSVSTL	CK1*	S..(S|T)
Q16772	Y74	QTRAILNyIAsKyNL	human			11		ILNYIASK	GSTA3_HUMAN	222	1TDI;	X-ray	2.40 A	A/B	1-222;	100	71	A	370.43	0.25375	HHHHHHHH	2VCV;	X-ray	1.80 A	A/B/C/D/E/F/G/H/I/J/K/L/M/N/O/P	1-222;	100	71	A	358.95	0.24625	HHHHHHHH
P10632	S127	WKEIRRFsLTTLRNF	human			1		RRFSLTTL	CP2C8_HUMAN	490	2NNI;	X-ray	2.80 A	A	28-490;	94.4898	124	A	393.27	0.25375	HHHHHHHH	2VN0;	X-ray	2.70 A	A	28-490;	94.4898	124	A	381.72	0.2475	HHHHHHHC	RRFSLTTL	PKA	RR.(S|T)(A|V|I|L|M|F|Y|W)	RRFSLTTL	CaMK2	R..(S|T)	RRFSLTTL	CK1*	S..(S|T)
P22288	T91	KtPWRAAtAMQFFTK	rat	1				RAATAMQF	GCH1_RAT	241	1IS7;	X-ray	2.80 A	A/B/C/D/E/F/G/H/I/J	12-241;	95.4357	88	A	386.34	0.25375	HHHHHHHH	1IS8;	X-ray	2.70 A	A/B/C/D/E/F/G/H/I/J	12-241;	95.4357	88	A	380.31	0.25	HHHHHHHH	RAATAMQF	CaMK2	R..(S|T)
P32455	S371	AIEVFIRssFKDVDH	human			1		FIRSSFKD	GBP1_HUMAN	592	1DG3;	X-ray	1.80 A	A	1-592;	100	368	A	403.85	0.25375	HHHHTTTT	1F5N;	X-ray	1.70 A	A	1-592;	100	368	A	402.68	0.25375	HHHHCCTT
P17540	Y159	QGQFDEHyVLsSRVR	human			35		DEHYVLSS	KCRS_HUMAN	419	2GL6;	X-ray	2.30 A	A/B/C/D/E/F/G/H	27-416;	93.0788	156	C	355.88	0.25375	TTTTEEEE
P49419	S379	LHTKQAVsMFLGAVE	human		1			QAVSMFLG	AL7A1_HUMAN	539	2J6L;	X-ray	1.30 A	A/B/C/D/E/F/G/H	29-527;	92.5788	349	A	348.91	0.25375	HHHHHHHH
P08133	Y185	QQDVQDLyEAGELKW	human			1		QDLYEAGE	ANXA6_HUMAN	673	1M9I;	X-ray	2.65 A	A	2-672;	99.7028	182	A	368.99	0.25375	GGGTTTTT
P35219	Y48	FPDANGEyQSPINLN	human			4		NGEYQSPI	CAH8_HUMAN	290	2W2J;	X-ray	1.60 A	A	1-290;	100	45	A	351.28	0.25375	GTTTTCCC
P05177	Y72	LSRMSQRyGDVLQIR	human			1		SQRYGDVL	CP1A2_HUMAN	515	2HI4;	X-ray	1.95 A	A	27-514;	94.7573	69	A	409.49	0.25375	HHHHTTEE
P29033	S183	NtVDCFVsRPtEKTV	human		1			CFVSRPTE	CXB2_HUMAN	226	2ZW3;	X-ray	3.50 A	A/B/C/D/E/F	1-226;	100	180	A	385.53	0.25375	EETTTHHH												CFVSRPTE	CK1*	S..(S|T)
P12314	Y137	KLVyNVLyyRNGKAF	human			1		NVLYYRNG	FCGR1_HUMAN	374	3RJD;	X-ray	2.65 A	A	21-282;	70.0535	134	A	354.38	0.25375	EEEEEETT
P07203	Y98	EILNSLKyVRPGGGF	human	1				SLKYVRPG	GPX1_HUMAN	203	2F8A;	X-ray	1.50 A	A/B	14-196;	90.1478	93	A	385.58	0.25375	HHHHHTTT
P32754	Y221	DTQVHTEyssLRSIV	human		1	33		HTEYSSLR	HPPD_HUMAN	393	3ISQ;	X-ray	1.75 A	A	8-393;	98.2188	218	A	393.16	0.25375	BTTTTBEE
O43324	S8	MAAAAELsLLEkSLG	human		1			AELSLLEK	MCA3_HUMAN	174	2UZ8;	X-ray	2.00 A	A/B	1-174;	100	5	A	363.95	0.25375	HHHHHHHH
P23469	Y679	MVQTLEQyEFCYKVV	human			1		LEQYEFCY	PTPRE_HUMAN	700	2JJD;	X-ray	3.20 A	A/B/C/D/E/F	107-697;	84.4286	676	A	384.95	0.25375	HHHHHHHH
P55809	S432	GAMDLVssAKTKVVV	human			2		LVSSAKTK	SCOT1_HUMAN	520	3DLX;	X-ray	2.20 A	A/B/C/D	40-520;	92.5	429	A	373.18	0.25375	HHCTTTTE												LVSSAKTK	CK1*	S..(S|T)
Q9Z2M6	S27	KTKEFLFsPNDSASD	mouse		1			FLFSPNDS	UBL3_MOUSE	117	1WGH;	NMR	-	A	1-103;	88.0342	31	A	317.97	0.25375	EEETTTTB												FLFSPNDS	GSK3	S...S
P45974	Y485	KyTQRVDyIMQLPVP	human		1	2		RVDYIMQL	UBP5_HUMAN	858	3IHP;	X-ray	2.80 A	A/B	1-858;	100	482	A	408.58	0.25375	EEECEEEE
O75351	T178	LLFGPPGtGKSyLAK	human			1		PPGTGKSY	VPS4B_HUMAN	444	1XWI;	X-ray	2.80 A	A	123-444;	72.5225	175	A	343.08	0.25375	CCCCCHHH
P13255	S140	AVICLGNsFAHLPDS	rat		1			LGNSFAHL	GNMT_RAT	293	2IDJ;	X-ray	2.35 A	A/B/C/D	2-292;	99.3174	136	A	321.94	0.255	TTTTGGGC	1NBH;	X-ray	2.80 A	A/B/C/D	2-292;	99.3174	136	A	265.5	0.21125	TTTTGGGC
P61981	S46	NEERNLLsVAykNVV	human		4			NLLSVAYK	1433G_HUMAN	247	4E2E;	X-ray	2.25 A	A	1-247;	100	43	A	349.8	0.255	HHHHHHHH	2B05;	X-ray	2.55 A	A/B/C/D/E/F	2-246;	99.1903	43	A	298.23	0.215	HHHHHHHH
P00396	Y304	MDVDTRAyFTSATMI	cow	3	1			TRAYFTSA	COX1_BOVIN	514	1OCZ;	X-ray	2.90 A	A/N	1-514;	100	301	A	360.85	0.255	HHHHHHHH	3ASN;	X-ray	3.00 A	A/N	1-514;	100	301	A	344.81	0.24375	HHHHHHHH
P19793	Y150	SGKHYGVySCEGCKG	human			2		YGVYSCEG	RXRA_HUMAN	462	3DZY;	X-ray	3.10 A	A	11-462;	97.8355	147	A	341.91	0.255	TTEEECHH	3DZU;	X-ray	3.20 A	A	11-462;	97.8355	147	A	328.79	0.24375	TTEEECHH
P40261	Y204	DALKSSyyMIGEQKF	human			1		SSYYMIGE	NNMT_HUMAN	264	3ROD;	X-ray	2.72 A	A/B/C/D	1-264;	100	201	A	372.19	0.255	TCCEEETT	2IIP;	X-ray	2.05 A	A/B/C/D	1-264;	100	201	A	357.6	0.245	TCEEEETT
P48449	Y320	QRAVQkLyEHIVADD	human			1		QKLYEHIV	ERG7_HUMAN	732	1W6J;	X-ray	2.20 A	A	1-732;	100	317	A	401.25	0.255	HHHHHHHH	1W6K;	X-ray	2.10 A	A	1-732;	100	317	A	395.25	0.2525	HHHHHHHH
P17174	Y373	LNPKQVEyLVNEkHI	human			8		QVEYLVNE	AATC_HUMAN	413	3II0;	X-ray	2.05 A	A/B/C/D	14-412;	96.6102	370	A	376.79	0.255	HHHHHHHH
P18872	S253	ESLMLFDsICNNKFF	mouse		1			LFDSICNN	GNAO_MOUSE	354	3C7K;	X-ray	2.90 A	A/C	22-354;	94.0678	250	A	317.15	0.255	HHHHHHHC
Q01344	Y65	QRNVNLEyQVKINAP	human		1	1		NLEYQVKI	IL5RA_HUMAN	420	3QT2;	X-ray	2.55 A	A/B	20-332;	74.5238	42	A	372.19	0.255	TCEEEEEE
P07098	Y306	KSGKFQAyDWGSPVQ	human			2		FQAYDWGS	LIPG_HUMAN	398	1HLG;	X-ray	3.00 A	A/B	28-398;	93.2161	284	A	341.59	0.255	CBCCCCCC
Q8IVH4	T158	PPGAGKStFIEYFGK	human			1		GKSTFIEY	MMAA_HUMAN	418	2WWW;	X-ray	2.64 A	A/B/C/D	72-418;	83.0144	155	A	361.23	0.255	CHHHHHHH
Q01970	Y428	QQAKMAEyCRSIFGD	human		1			MAEYCRSI	PLCB3_HUMAN	1234	3OHM;	X-ray	2.70 A	B	10-886;	71.0697	425	B	404.53	0.255	HHHHHHHH
Q8TCS8	Y296	kLAMERLyAVFTDyE	human			1		ERLYAVFT	PNPT1_HUMAN	783	3U1K;	X-ray	2.13 A	A/B/C/D	46-669;	79.6935	293	A	395	0.255	HHHHHHHH												ERLYAVFT	ABL	(I|V|L)Y..(P|F)
P01111	T148	FIETSAktRQGVEDA	human			1		SAKTRQGV	RASN_HUMAN	189	3CON;	X-ray	1.65 A	A	1-172;	91.0053	145	A	392.92	0.255	TTTTTTTH												SAKTRQGV	CK1*	S..(S|T)
P62888	Y27	LVMkSGkyVLGykQT	human		1	2		SGKYVLGY	RL30_HUMAN	115	3VI6;	X-ray	1.59 A	A	1-115;	100	24	A	357.87	0.255	HCEEEECH
O14980	S764	kLISGWVsRSNDPQM	human		1			GWVSRSND	XPO1_HUMAN	1071	3GB8;	X-ray	2.90 A	A	1-1071;	100	761	A	354.26	0.255	HHHHHCCC
Q9NQW7	S407	PETNRtLsLDEVYLI	human			1		RTLSLDEV	XPP1_HUMAN	623	3CTZ;	X-ray	1.60 A	A	1-623;	100	404	A	363.82	0.255	CBCTTTTE												RTLSLDEV	CaMK2	R..(S|T)
P46109	Y132	LEyVRtLyDFPGNDA	human		9	73		RTLYDFPG	CRKL_HUMAN	303	2LQW;	NMR	-	A	1-303;	100	129	A	361.12	0.25625	EETTTEEC	2LQN;	NMR	-	A	1-303;	100	129	A	345.41	0.25	EETTTEET	RTLYDFPG	ABL	(I|V|L)Y..(P|F)
Q9NRN7	S233	KEWAFEEsKIDEHHF	human		1			FEESKIDE	ADPPT_HUMAN	309	2C43;	X-ray	1.93 A	A	14-309;	95.7929	240	A	376.96	0.25625	EEEEEEET	2CG5;	X-ray	2.70 A	A	14-309;	95.7929	240	A	344.02	0.23125	EEEEEEET
P09960	Y417	AYVEkFsykSITTDD	human		1			KFSYKSIT	LKHA4_HUMAN	611	3B7T;	X-ray	2.30 A	A	2-611;	99.8363	413	A	396.21	0.25625	HHTTEEEC	2VJ8;	X-ray	1.80 A	A	1-611;	100	413	A	367.97	0.235	HHTTEEEC	KFSYKSIT	CK1*	S..(S|T)
P07355	S127	GLGtDEDsLIEIICs	human		4	1		DEDSLIEI	ANXA2_HUMAN	339	1XJL;	X-ray	2.59 A	A/B	21-338;	93.8053	124	A	339.68	0.25625	THHHHHHH	2HYV;	X-ray	1.42 A	A	32-338;	90.5605	123	A	321.2	0.24375	THHHHHHH
P11177	T278	IRPMDMEtIEAsVMK	human		1			DMETIEAS	ODPB_HUMAN	359	3EXG;	X-ray	3.01 A	2/4/6/B/D/F/H/J/L/N/P/R/T/V/X/Z	31-359;	91.6435	245	B	360	0.25625	CHHHHHHH	3EXE;	X-ray	1.98 A	B/D/F/H	31-359;	91.6435	245	B	343.84	0.24375	THHHHHHH
P40337	S111	GTGRRIHsYRGHLWL	human	1				RIHSYRGH	VHL_HUMAN	213	1LM8;	X-ray	1.85 A	V	54-213;	75.1174	108	V	422.98	0.25625	EEBEETTT	3ZRF;	X-ray	2.80 A	C/F/I/L	54-213;	75.1174	108	C	406.24	0.245	EEEEETTT	RIHSYRGH	CaMK2	R..(S|T)
P51124	S226	LARVLsFsSRVCTDI	human			2		LSFSSRVC	GRAM_HUMAN	257	2ZKS;	X-ray	2.70 A	A	26-257;	90.2724	198	A	388.64	0.25625	EEECTTTT	2ZGC;	X-ray	1.96 A	A	26-257;	90.2724	198	A	371.62	0.24625	ECCCTTTT	LARVLSFSSRVCTDI	PKD	(L|I).R..(S|T)	LSFSSRVC	CK1*	S..(S|T)
Q04837	S88	kTTWHRIsVFRPGLR	human		1			HRISVFRP	SSBP_HUMAN	148	2DUD;	X-ray	2.70 A	A/B	16-148;	89.8649	69	A	422.01	0.25625	EEEEECCC	1S3O;	X-ray	2.47 A	A/B	17-148;	89.1892	69	A	409.18	0.2525	EEEEECTT
P68136	Y220	DIKEKLCyVALDFEN	rat			6		KLCYVALD	ACTS_RAT	377	3U9D;	X-ray	2.50 A	A/C	3-377;	99.4695	215	A	362.12	0.25625	HHCCCTTT
P14923	Y480	QNSVRLNyGIPAIVK	human		1	77		RLNYGIPA	PLAK_HUMAN	745	3IFQ;	X-ray	2.80 A	A/B	124-676;	74.2282	477	A	370.86	0.25625	HHCCHHHH
P53041	Y434	HEVKAEGyEVAHGGR	human			4		AEGYEVAH	PPP5_HUMAN	499	1WAO;	X-ray	2.90 A	1/2/3/4	23-499;	95.5912	431	1	360.34	0.25625	TTTEEEEG
P30520	Y170	KKGIGPVySSKAARS	human			2		GPVYSSKA	PURA2_HUMAN	456	2V40;	X-ray	1.90 A	A	21-456;	95.614	167	A	342.07	0.25625	HHHHHHHH
Q5VYX0	Y62	TADLGAQyITCTPHY	human		1			GAQYITCT	RNLS_HUMAN	342	3QJ4;	X-ray	2.50 A	A/B	1-342;	100	59	A	338.54	0.25625	TTCCEEEC
O43865	T402	CNMGHsNtEIDVtSL	human		1			HSNTEIDV	SAHH2_HUMAN	530	3MTG;	X-ray	2.64 A	A/B	89-530;	83.3962	399	A	332.36	0.25625	CCTTTBTG												HSNTEIDV	CK2‡	(S|T)(D|E).(E|D)
Q8IXJ6	S274	QPFAsLIsKAPLSTP	human			2		SLISKAPL	SIR2_HUMAN	389	1J8F;	X-ray	1.70 A	A/B/C	34-356;	83.0334	271	A	349.04	0.25625	HHHHCCTT												SLISKAPL	CK1*	S..(S|T)
P02768	Y476	RMPCAEDyLSVVLNQ	human			3		AEDYLSVV	ALBU_HUMAN	609	1O9X;	X-ray	3.20 A	A	25-609;	96.0591	449	A	341.18	0.2575	HHHHHHHH	4EMX;	X-ray	2.30 A	A/B	25-609;	96.0591	449	A	216.71	0.1625	HHHHHHHH
P00797	S347	GKEYTLTsADYVFQE	human			1		TLTSADYV	RENI_HUMAN	406	2REN;	X-ray	2.50 A	A	67-406;	83.7438	278	A	321.89	0.2575	EECGGGCB	2BKT;	X-ray	2.30 A	A/B	67-406;	83.7438	271	A	267.3	0.215	EETTTTTB
P15121	Y40	KVAIDVGyRHIDCAH	human		1	1		DVGYRHID	ALDR_HUMAN	316	1XGD;	X-ray	2.10 A	A	2-315;	99.3671	36	A	347.07	0.2575	HHCCCEEE	2FZD;	X-ray	1.08 A	A	1-316;	100	36	A	305.72	0.225	HHCCCEEE
P31939	T37	NLVAsGGtAkALRDA	human		1			SGGTAKAL	PUR9_HUMAN	592	1PKX;	X-ray	1.90 A	A/B/C/D	1-592;	100	34	A	328.23	0.2575	CHHHHHHH	1P4R;	X-ray	2.55 A	A/B	1-592;	100	34	A	304.31	0.2375	CHHHHHHH	SGGTAKAL	CK1*	S..(S|T)
P05181	T373	SNLPHEAtRDtIFRG	human	1				HEATRDTI	CP2E1_HUMAN	493	3LC4;	X-ray	3.10 A	A/B	32-493;	93.712	370	A	385.61	0.2575	EEECCCEE	3E6I;	X-ray	2.20 A	A/B	32-493;	93.712	370	A	359.56	0.24	EEETTTEE
P18031	S55	DVsPFDHsRIkLHQE	human			1		FDHSRIKL	PTN1_HUMAN	435	2BGD;	X-ray	2.40 A	A	1-321;	73.7931	52	A	391.93	0.2575	TTTTEEET	1PTT;	X-ray	2.90 A	A	1-321;	73.7931	52	A	363.78	0.24125	TTTTEEEC
Q16769	T130	IIStLNPtAkRHLVL	human			1		LNPTAKRH	QPCT_HUMAN	361	3SI0;	X-ray	2.10 A	A	38-361;	89.7507	127	A	376.83	0.2575	ETTTTCEE	3PBB;	X-ray	1.95 A	A/B	33-361;	91.1357	127	A	346.47	0.24125	ETTTTCEE
P07741	S38	PVLkDPAsFRAAIGL	human			1		DPASFRAA	APT_HUMAN	180	1ZN9;	X-ray	2.05 A	A/B	1-180;	100	35	A	354.63	0.2575	CHHHHHHH	1ZN7;	X-ray	1.83 A	A/B	1-180;	100	35	A	339.27	0.24375	CHHHHHHH
Q16851	Y186	NHCRVKIyTFNQSRY	human		1	19		VKIYTFNQ	UGPA_HUMAN	508	3R3I;	X-ray	3.57 A	A/B/C/D	1-508;	100	172	A	383.73	0.2575	TEEEEEEC	3R2W;	X-ray	3.60 A	A/B/C/D	1-508;	100	172	A	367.97	0.245	TEEEEEEC
P19784	S195	EYNVRVAsRYFKGPE	human		3			RVASRYFK	CSK22_HUMAN	350	3E3B;	X-ray	3.20 A	X	1-334;	95.4286	192	X	436.94	0.2575	TTCTTTTT	3OFM;	X-ray	2.00 A	A	1-350;	100	192	A	423.71	0.24625	TTCCGGGC	RVASRYFK	CaMK2	R..(S|T)
P61981	T199	QACHLAktAFDDAIA	human		1			LAKTAFDD	1433G_HUMAN	247	4E2E;	X-ray	2.25 A	A	1-247;	100	196	A	342.32	0.2575	HHHHHHHH	3UZD;	X-ray	1.86 A	A	1-247;	100	196	A	324.04	0.24625	HHHHHHHH
NP_000777	Y137	DLNAEDVySRLTTPV	human			1		EDVYSRLT	CP51A_HUMAN	503	3JUV;	X-ray	3.12 A	A	54-502;	89.2644	128	A	385.98	0.2575	GGGCTTTT	3LD6;	X-ray	2.80 A	A/B	54-502;	89.2644	128	A	364.29	0.24625	HHHHHHHH	EDVYSRLT	CK1*	S..(S|T)
P15153	T108	VRHHCPStPIILVGT	human			1		CPSTPIIL	RAC2_HUMAN	192	2W2T;	X-ray	1.95 A	A	2-179;	92.7083	105	A	318.78	0.2575	TTTTCEEE	2W2V;	X-ray	2.00 A	A/B/C/D	1-177;	92.1875	105	A	309.01	0.24875	TTTTCEEE	CPSTPIIL	ERK2	P.(S|T)P
P30038	Y96	HKVAKFCyADKSLLN	human			1		KFCYADKS	AL4A1_HUMAN	563	3V9G;	X-ray	2.50 A	A/B/C/D	18-563;	96.9805	93	A	380.36	0.2575	EEECCCHH	3V9H;	X-ray	2.40 A	A/B/C/D	18-563;	96.9805	93	A	367.44	0.25125	EEECCCHH
P04075	Y204	HDLkRCQyVtEkVLA	human		3	67		RCQYVTEK	ALDOA_HUMAN	364	2ALD;	X-ray	2.10 A	A	2-364;	99.7253	200	A	437.84	0.2575	HHHHHHHH	1ALD;	X-ray	2.00 A	A	2-364;	99.7253	200	A	429.36	0.25125	HHHHHHHH
Q96HE7	Y266	NVHLSARyLLQETWL	human			1		SARYLLQE	ERO1A_HUMAN	468	3AHQ;	X-ray	2.35 A	A	22-468;	95.5128	263	A	405.39	0.2575	HHCEEEEE	3AHR;	X-ray	3.07 A	A	22-468;	95.5128	263	A	397.16	0.25375	HHCEEEEE
Q16719	S174	SDHYAIEsQLQLHGL	human			1		AIESQLQL	KYNU_HUMAN	465	3E9K;	X-ray	1.70 A	A	1-465;	100	171	A	363.18	0.2575	HHHHHHHH	2HZP;	X-ray	2.00 A	A	1-465;	100	171	A	362.63	0.2575	HHHHHHHH
O95154	S28	rRMDAPtsAAVtRAF	human			1		APTSAAVT	ARK73_HUMAN	331	2CLP;	X-ray	3.00 A	A/B/C/D/E/F/G/H/I/J/K	8-331;	97.8852	54	A	312.44	0.2575	HHHHHHHH
Q9DAR7	T317	HYQQRTLtFALRTDD	mouse		1	2		RTLTFALR	DCPS_MOUSE	338	1VLR;	X-ray	1.83 A	A/B	1-338;	100	314	A	412.5	0.2575	CCEEEEEE												RTLTFALR	CaMK2	R..(S|T)
P13725	T102	FLQtLNAtLGCVLHR	human		1			LNATLGCV	ONCM_HUMAN	252	1EVS;	X-ray	2.20 A	A	26-212;	74.2063	74	A	303.17	0.2575	HHHHHHHH
P32119	T108	IPLLADVtRRLsEDY	human			1		ADVTRRLS	PRDX2_HUMAN	198	1QMV;	X-ray	1.70 A	A/B/C/D/E/F/G/H/I/J	2-198;	99.4949	105	A	397.15	0.2575	ETTTTHHH												ADVTRRLS	CaMK2	R..(S|T)
Q9Y5S9	Y121	KGYTLVEyETykEAQ	human		1			LVEYETYK	RBM8A_HUMAN	174	3EX7;	X-ray	2.30 A	B/G	51-174;	71.2644	118	B	403.04	0.2575	EEEECCHH
O14907	T58	TDKGIYVtRVsEGGP	human		1			IYVTRVSE	TX1B3_HUMAN	124	3GJ9;	X-ray	2.80 A	A/B	1-124;	100	55	A	400.01	0.25875	EEEEEETT	2KG2;	NMR	-	A	2-124;	99.1935	55	A	342.24	0.21625	CEEEETTT
P62937	Y48	TGEkGFGykGSCFHR	human		2	10		GFGYKGSC	PPIA_HUMAN	165	1CWB;	X-ray	2.20 A	A	1-165;	100	45	A	329.05	0.25875	TCCTTTEE	3CYS;	NMR	-	A	1-165;	100	45	A	280.98	0.22	TTCCCCCC
P52564	S201	KMCDFGIsGYLVDsV	human		1			FGISGYLV	MP2K6_HUMAN	334	3ENM;	X-ray	2.35 A	A/B/C/D	45-332;	86.2275	198	A	323.77	0.25875	TTCGGGBC	3VN9;	X-ray	2.60 A	A	1-334;	100	198	A	259.15	0.19875	CHHHHHHC
P02679	Y374	AGHLNGVyyQGGtyS	human			13		NGVYYQGG	FIBG_HUMAN	453	1N8E;	X-ray	4.50 A	C/F	114-433;	70.6402	345	C	348.36	0.25875		1FZE;	X-ray	3.00 A	C/F	114-432;	70.4194	345	C	302.55	0.22375	TTBCTTTT
P61024	Y19	yDDEEFEyRHVMLPK	human		1			EFEYRHVM	CKS1_HUMAN	79	2ASS;	X-ray	3.00 A	C	5-73;	87.3418	3016	C	419.89	0.25875	TEEEEEEE	1DKS;	X-ray	3.20 A	A/B	1-79;	100	16	A	384.7	0.2375	TEEEEEEE
P15559	S40	kGWEVVEsDLyAMNF	human			1		VVESDLYA	NQO1_HUMAN	274	1QBG;	X-ray	2.30 A	A/B/C/D	4-274;	98.9051	36	A	346.25	0.25875	EEEEETTT	2F1O;	X-ray	2.75 A	A/B/C/D/E/F/G/H	2-274;	99.635	36	A	323.6	0.24375	EEEEETGG
Q13309	S303	NLQKSDLsTLVRRCP	human			1		SDLSTLVR	SKP2_HUMAN	424	2AST;	X-ray	2.30 A	B	89-424;	79.2453	2300	B	361.64	0.25875	HHHHHHHH	1FQV;	X-ray	2.80 A	A/C/E/G/I/K/M/O	89-424;	79.2453	312	A	345.27	0.245	HHHHHHHH	SDLSTLVR	CK1*	S..(S|T)
P05109	Y30	KGNFHAVyRDDLKKL	human			2		HAVYRDDL	S10A8_HUMAN	93	1MR8;	X-ray	1.90 A	A/B	1-93;	100	27	A	378.07	0.25875	TTEEHHHH	1XK4;	X-ray	1.80 A	A/B/E/F/I/J	1-93;	100	27	A	362.8	0.25	TTBCHHHH
Q8R5A0	Y240	GDEVFTSyIDLLYPT	mouse	1				FTSYIDLL	SMYD2_MOUSE	433	3QWV;	X-ray	2.03 A	A	1-433;	100	237	A	339.87	0.25875	EECCCCCC	3QWW;	X-ray	1.80 A	A	1-433;	100	237	A	333.49	0.25625	EECCCTTT
P13928	Y263	SYFAERLyyAMKGAG	human			2		ERLYYAMK	ANXA8_HUMAN	327	1W3W;	X-ray	1.99 A	A	1-327;	100	260	A	442.54	0.25875	HHHHHHHC	1W45;	X-ray	2.51 A	A/B	1-327;	100	260	A	440.95	0.2575	HHHHHHHC
O00746	Y100	FYPALIRyMsSGPVV	human			2		LIRYMSSG	NDKM_HUMAN	187	1EHW;	X-ray	2.40 A	A/B	36-175;	74.8663	64	A	386.71	0.25875	HHHHHHCC												FYPALIRYMSSGPVV	PKD	(L|I).R..(S|T)	LIRYMSSG	PKD	(L|I).R..(S|T)	LIRYMSSG	CaMK2	R..(S|T)
P68133	Y220	DIkEkLCyVALDFEN	human		1	7		KLCYVALD	ACTS_HUMAN	377	1T44;	X-ray	2.00 A	A	8-377;	98.1432	215	A	366.71	0.25875	HHCCCTTT
P06731	S226	NPVSARRsDSVILNV	human			1		ARRSDSVI	CEAM5_HUMAN	702	1E07;	X-ray	-	A	35-676;	91.453	189	A	399.85	0.25875													ARRSDSVI	CaMK2	R..(S|T)
Q14894	Y58	PVTKHRGyLGVMPAY	human			21		HRGYLGVM	CRYM_HUMAN	314	2I99;	X-ray	2.60 A	A/B	2-313;	99.3631	55	A	405.75	0.25875	GCEEEEEE
Q15024	T258	sIFEMMEtGKRVGKV	human			1		MMETGKRV	EXOS7_HUMAN	291	2NN6;	X-ray	3.35 A	E	1-291;	100	255	E	431.4	0.25875	HHHHHHHH
P16118	Y242	HIQSRTVyyLMNIHV	human			2		RTVYYLMN	F261_HUMAN	471	1K6M;	X-ray	2.40 A	A/B	40-471;	91.7197	238	A	411.9	0.25875	HHHHHHHC
Q9Y297	S555	LRTLVEHsGRVFRLQ	human			1		VEHSGRVF	FBW1A_HUMAN	605	1P22;	X-ray	2.95 A	A	175-605;	71.2397	516	A	367.11	0.25875	CCCCCCEE
Q9Y2A7	T1045	QIAAALFtIHKGsIE	human			2		ALFTIHKG	NCKP1_HUMAN	1128	3P8C;	X-ray	2.29 A	B	1-1128;	100	1042	B	369.58	0.25875	HHHHHHCC
P42785	S469	kNALDPMsVLLARSL	human			2		DPMSVLLA	PCP_HUMAN	496	3N2Z;	X-ray	2.79 A	B	46-491;	89.9194	466	B	346.28	0.25875	TCHHHHHH
Q00169	Y57	kDGEKGQytHKIYHL	human		1			KGQYTHKI	PIPNA_HUMAN	270	1UW5;	X-ray	2.90 A	A/B/C/D	1-270;	100	54	A	406.51	0.25875	EEEEEEEE
P47989	T856	VGFMKTGtVVALEVD	human			1		KTGTVVAL	XDH_HUMAN	1333	2CKJ;	X-ray	3.59 A	A/B/C/D	2-1332;	99.85	853	A	351.94	0.26	TTTCEEEE	2E1Q;	X-ray	2.60 A	A/B/C/D	2-1332;	99.85	853	A	300.48	0.21875	TTTCEEEE
P61106	Y81	RAVTRSyyRGAAGAL	human			1		RSYYRGAA	RAB14_HUMAN	215	4DRZ;	X-ray	2.30 A	A	1-181;	84.186	78	A	438.25	0.26	HHHHHHCC	1Z0F;	X-ray	2.15 A	A	2-175;	80.9302	78	A	367.89	0.22375	HHHHHCCC
Q9HAN9	Y64	KKGLIPAyHRVIMAE	human			1		IPAYHRVI	NMNA1_HUMAN	279	1GZU;	X-ray	2.90 A	A/B/C	2-279;	99.6416	61	A	392.6	0.26	CCHHHHHH	1KQN;	X-ray	2.20 A	A/B/C/D/E/F	1-279;	100	61	A	337.28	0.225	CCHHHHHH
P35557	Y413	VGVDGsVyKLHPSFK	human			1		GSVYKLHP	HXK4_HUMAN	465	4DCH;	X-ray	1.79 A	A	1-465;	100	410	A	364.62	0.26	CHHHHHCC	3F9M;	X-ray	1.50 A	A	12-465;	97.6344	410	A	332.41	0.23625	CHHHHHCC
P00558	S256	NNMEIGTsLFDEEGA	human			1		IGTSLFDE	PGK1_HUMAN	417	2Y3I;	X-ray	2.90 A	A/D	1-416;	99.7602	252	A	344.56	0.26	TTTTCCCC	2XE8;	X-ray	1.79 A	A	1-417;	100	252	A	320.19	0.24	TTTTCCCH
P62820	T94	IIVVYDVtDQESFNN	human			1		YDVTDQES	RAB1A_HUMAN	205	3L0I;	X-ray	2.85 A	B/D	1-177;	86.3415	91	D	369.25	0.26	EETTTHHH	2FOL;	X-ray	2.63 A	A	6-176;	83.4146	88	A	341.46	0.24	EETTBHHH	YDVTDQES	CK2‡	(S|T)(D|E).(E|D)
Q16658	Y23	LINCGNKyLTAEAFG	human		1	1		GNKYLTAE	FSCN1_HUMAN	493	1DFC;	X-ray	2.90 A	A/B	1-493;	100	1020	A	351.3	0.26	TTEEEEEE	3LLP;	X-ray	1.80 A	A/B	1-493;	100	20	A	333.42	0.245	TTEEEEEE
Q9WVL0	T136	QWAQKVItsGFNALE	mouse		1			KVITSGFN	MAAI_MOUSE	216	2CZ3;	X-ray	2.30 A	A/B	1-216;	100	133	A	352.02	0.26	HHHHHHHH	2CZ2;	X-ray	1.40 A	A	1-216;	100	133	A	334.81	0.24875	HHHHHHHH
P22748	T198	PKPEMSTtMAESSLL	human		1			MSTTMAES	CAH4_HUMAN	312	1ZNC;	X-ray	2.80 A	A/B	19-284;	85.2564	172	A	362.91	0.26	EEEEEEEE	3F7B;	X-ray	2.05 A	A/B	19-284;	85.2564	172	A	352.74	0.2525	EEEEEEEE
Q9Y2Q3	S96	SVMLEKGsLsAMRFL	human		1			EKGSLSAM	GSTK1_HUMAN	226	3RPP;	X-ray	1.80 A	A/B/C	1-226;	100	93	A	384.55	0.26	HHCCHHHH	1YZX;	X-ray	1.93 A	A/B	1-226;	100	93	A	373.52	0.2525	HHCCHHHH
P43250	Y166	ADyLDSIyFNRFLQW	human		1			DSIYFNRF	GRK6_HUMAN	576	3NYO;	X-ray	2.92 A	A/B	2-576;	99.8264	163	A	365.95	0.26	HCHHHHHH	2ACX;	X-ray	2.60 A	A/B	1-576;	100	163	A	355.36	0.25375	HCHHHHHH
P61981	S59	VVGARRSsWRVISSI	human	1		5		RRSSWRVI	1433G_HUMAN	247	2B05;	X-ray	2.55 A	A/B/C/D/E/F	2-246;	99.1903	56	A	434.44	0.26	HHHHHHHH	4E2E;	X-ray	2.25 A	A	1-247;	100	56	A	420.28	0.25375	HHHHHHHH	RRSSWRVI	PKA	RR.(S|T)(A|V|I|L|M|F|Y|W)	RRSSWRVI	CaMK2	R..(S|T)
P35244	T52	DGEGKNGtIELMEPL	human		1			KNGTIELM	RFA3_HUMAN	121	2PQA;	X-ray	2.50 A	B/D	1-121;	100	49	B	394.02	0.26	EEEEEETT	2Z6K;	X-ray	3.00 A	C/D	1-121;	100	49	C	385.96	0.25375	CEEEEETT
O43813	S95	AHGYVKQsLNCLtkR	human		1			VKQSLNCL	LANC1_HUMAN	399	3E6U;	X-ray	2.60 A	A/B/C/D	1-399;	100	92	A	366.82	0.26	HHHHHHCC	3E73;	X-ray	2.80 A	A/B	1-399;	100	92	A	361.38	0.25625	HHHHHTTT
AAL76093	T299	SGQtVECtVAQYFKD	human	1	1			VECTVAQY	AGO2_HUMAN	859	4EI1;	X-ray	2.30 A	A	1-859;	100	304	A	367.73	0.26	EEEEHHHH	4EI3;	X-ray	2.89 A	A	1-859;	100	304	A	365.58	0.2575	EEEEHHHH
P52789	Y461	AMVTAVAyRLADQHR	human		1	12		AVAYRLAD	HXK2_HUMAN	917	2NZT;	X-ray	2.45 A	A/B	17-916;	98.1461	458	A	367.38	0.26	HHHHHHHH
O95831	Y443	AGDAACFyDIKLGRR	human			1		ACFYDIKL	AIFM1_HUMAN	613	1M6I;	X-ray	1.80 A	A	121-613;	80.4241	440	A	374.27	0.26	EEEEETTT
P07358	S501	EEFQKEVsSCHCAPC	human			1		KEVSSCHC	CO8B_HUMAN	591	3OJY;	X-ray	2.51 A	B	55-591;	90.8629	444	B	370.12	0.26	HHHTTTTT
P46108	Y239	NLQNGPIyARVIQKR	human		2	169		GPIYARVI	CRK_HUMAN	304	2EYZ;	NMR	-	A	1-304;	100	236	A	389.95	0.26	TCCCCCBC
Q8K368	T558	SLPssQCtQSIGVTQ	mouse			2		SQCTQSIG	FANCI_MOUSE	1330	3S4W;	X-ray	3.41 A	A	1-1302;	97.8947	555	A	343.97	0.26	HHHHHHCC												SQCTQSIG	CK1*	S..(S|T)
O95749	Y16	QRILLEPykYLLQLP	human			1		LEPYKYLL	GGPPS_HUMAN	300	2Q80;	X-ray	2.70 A	A/B/C/D/E/F	1-300;	100	13	A	398.82	0.26	HHHHHHHH
Q9Y5Z4	S181	YYTAGYNsPVkLLNR	human		4	11		GYNSPVKL	HEBP2_HUMAN	205	3R8K;	X-ray	2.85 A	A/B/C/D	2-205;	99.5122	178	A	367.35	0.26	ETTTTTTC												GYNSPVKL	CDK	(S|T)P.(K|R)
P04410	Y285	LSQEEGEyFNVPVPP	rat			7		EGEYFNVP	KPCB_RAT	671	3PFQ;	X-ray	4.00 A	A	1-661;	98.5097	282	A	375.22	0.26	GGGCCCEE
Q06124	Y279	ENkNkNRykNILPFD	human		2	2		KNRYKNIL	PTN11_HUMAN	597	2SHP;	X-ray	2.00 A	A/B	3-529;	88.2747	276	A	434.52	0.26	GTTTTTTC
Q60932	S114	GLKLTFDssFsPNtG	mouse		3			TFDSSFSP	VDAC1_MOUSE	296	3EMN;	X-ray	2.30 A	X	14-296;	95.6081	98	X	328.34	0.26	EEEEEEET												TFDSSFSP	CK1*	S..(S|T)
Q9BRG1	Y112	EEWGKLIyQWVSRSG	human			1		KLIYQWVS	VPS25_HUMAN	176	3CUQ;	X-ray	2.61 A	C/D	1-176;	100	109	C	395.91	0.26	HHHHHHHH
P62942	Y81	KLTISPDyAYGATGH	human			1		SPDYAYGA	FKB1A_HUMAN	108	1FKR;	NMR	-	A	2-108;	99.0741	77	A	337.01	0.26125	TTTTTTTC	2PPO;	X-ray	1.29 A	A	2-108;	99.0741	77	A	286.02	0.22125	CGGGCTTT
P09601	Y137	VAHAYTRyLGDLSGG	human		1			YTRYLGDL	HMOX1_HUMAN	288	3CZY;	X-ray	1.54 A	A/B	1-233;	80.9028	134	A	371.96	0.26125	HHHHHHHH	1N45;	X-ray	1.50 A	A/B	1-233;	80.9028	134	A	334.11	0.22875	HHHHHHHH
Q29980	T99	NGQDLRRtLtHIkDQ	human			1		LRRTLTHI	MICB_HUMAN	383	2WY3;	X-ray	1.80 A	A/C	24-341;	83.0287	73	A	417.48	0.26125	HHHHHHHC	1JE6;	X-ray	2.50 A	A	24-297;	71.5405	73	A	366.5	0.23	HHHHHHHH	NGQDLRRTLTHIKDQ	PKD	(L|I).R..(S|T)	LRRTLTHI	PKD	(L|I).R..(S|T)	LRRTLTHI	CaMK2	R..(S|T)
P09960	S90	KGSPMEIsLPIALSK	human			1		MEISLPIA	LKHA4_HUMAN	611	3CHS;	X-ray	2.55 A	A	2-611;	99.8363	86	A	357.02	0.26125	EEEEEEEE	1HS6;	X-ray	1.95 A	A	1-611;	100	86	A	323.38	0.23875	EEEEEEEE
Q9Z2U1	Y26	GRLFQVEyAIEAIKL	mouse			1		QVEYAIEA	PSA5_MOUSE	241	3UNE;	X-ray	3.20 A	D/R/f/t	1-241;	100	23	D	393.39	0.26125	HHHHHHHH	3UNF;	X-ray	2.90 A	D/R	1-241;	100	15	D	366.16	0.2425	HHHHHHHH
P60174	Y85	VCAPPTAyIDFARQK	human			14		PTAYIDFA	TPIS_HUMAN	286	1HTI;	X-ray	2.80 A	A/B	39-286;	86.7133	44	A	340.48	0.26125	TTTHHHHH	1WYI;	X-ray	2.20 A	A/B	39-286;	86.7133	44	A	313.03	0.2425	TTTHHHHH
P04213	S78	GYKASRPsQENFSLI	mouse	1				SRPSQENF	TVB5_MOUSE	122	2J8U;	X-ray	2.88 A	M	8-122;	94.2623	68	F	380.75	0.26125	EEEETTEE	1D9K;	X-ray	3.20 A	B/F	11-122;	91.8033	68	B	362.81	0.25	EEEETTEE	SRPSQENF	CK1*	S..(S|T)
Q16881	Y277	LREKKVVyENAyGQF	human		2	9		KVVYENAY	TRXR1_HUMAN	649	2ZZC;	X-ray	2.60 A	A/B/C/D	150-649;	77.0416	124	A	391.61	0.26125	CCEEECCE	2ZZB;	X-ray	3.20 A	A/B/C/D	150-649;	77.0416	124	A	379.34	0.25125	CCEEETTE
P08473	Y482	AIKERIGyPDDIVSN	human			1		RIGYPDDI	NEP_HUMAN	750	1R1I;	X-ray	2.60 A	A	55-749;	92.6667	478	A	360.29	0.26125	EEECCGGG	1DMT;	X-ray	2.10 A	A	55-750;	92.8	478	A	348.79	0.2525	EEETCHHH
Q15120	Y19	VPKQIERySRFSPSP	human			1		IERYSRFS	PDK3_HUMAN	406	2Q8I;	X-ray	2.60 A	A	9-406;	98.0296	16	A	446.56	0.26125	HHHHHHCC	1Y8N;	X-ray	2.60 A	A	9-406;	98.0296	16	A	436.75	0.255	HHHHHHCC	IERYSRFS	CK1*	S..(S|T)
Q7Z4W1	S147	QRAVTNHsVyCStKG	human			1		TNHSVYCS	DCXR_HUMAN	244	1PR9;	X-ray	1.96 A	A/B	1-244;	100	144	A	333.91	0.26125	TTBHHHHH	1WNT;	X-ray	2.30 A	A/B/C/D	1-244;	100	144	A	325.05	0.2575	TTTHHHHH	TNHSVYCS	GSK3	S...S
P04406	Y42	DPFIDLNyMVyMFQy	human	1	1	3		DLNYMVYM	G3P_HUMAN	335	1U8F;	X-ray	1.75 A	O/P/Q/R	1-335;	100	39	O	381.78	0.26125	CHHHHHHH	1ZNQ;	X-ray	2.50 A	O/P/Q/R	1-335;	100	39	O	376.74	0.2575	CHHHHHHH
P16278	Y488	GRVNyGAyINDFkGL	human		1			YGAYINDF	BGAL_HUMAN	677	3THC;	X-ray	1.80 A	A/B/C/D	24-677;	96.6027	485	A	343.26	0.26125	CTTTTTTC	3THD;	X-ray	1.79 A	A/B/C/D	24-677;	96.6027	485	A	341.53	0.25875	CTTTTTTC
P00338	S237	VHkQVVEsAyEVIkL	human			9		VVESAYEV	LDHA_HUMAN	332	4AJP;	X-ray	2.38 A	A/B/C/D	2-332;	99.6988	233	A	370.46	0.26125	HHHHHHHH	1I10;	X-ray	2.30 A	A/B/C/D/E/F/G/H	2-332;	99.6988	233	A	363.9	0.25875	HHHHHHHH
Q8IYB8	S398	ESAVIyGsLPPGtKL	human			1		IYGSLPPG	SUV3_HUMAN	786	3RC8;	X-ray	2.90 A	A	47-722;	86.0051	395	A	319.81	0.26125	ETTTTCHH	3RC3;	X-ray	2.08 A	A	47-722;	86.0051	395	A	320.96	0.26	ETTTTCHH
O00757	Y210	IKKKGKIySLNEGyA	human			1		GKIYSLNE	F16P2_HUMAN	339	3IFA;	X-ray	1.93 A	A/B/C/D	2-339;	99.705	206	A	383.46	0.26125	TCEEECCG	3IFC;	X-ray	1.97 A	A/B/C/D	2-339;	99.705	206	A	383.27	0.26125	TCEEECCG
P68133	T91	MEkIWHHtFyNELRV	human			5		WHHTFYNE	ACTS_HUMAN	377	1T44;	X-ray	2.00 A	A	8-377;	98.1432	86	A	381.44	0.26125	HHHHHHHH
P25774	Y232	SKYTELPyGREDVLK	human			2		ELPYGRED	CATS_HUMAN	331	2C0Y;	X-ray	2.10 A	A	17-331;	95.1662	214	A	398.46	0.26125	ECTTTTHH
P07358	Y278	QSDRGKHyIRRTKRF	human			1		GKHYIRRT	CO8B_HUMAN	591	3OJY;	X-ray	2.51 A	B	55-591;	90.8629	221	B	435.79	0.26125	HHHHHHHH
Q0Z7S8	T51	SVDGKMMtIRtEsSF	human			1		KMMTIRTE	FABP9_HUMAN	132	4A60;	X-ray	1.53 A	A	1-132;	100	48	A	439.74	0.26125	TEEEEEEE
P46926	T157	GSSLVSRtRVKtLAM	human			1		VSRTRVKT	GNPI1_HUMAN	289	1NE7;	X-ray	1.75 A	A/B/C/D/E/F	1-289;	100	154	A	412.63	0.26125	TTCCEEEE												GSSLVSRTRVKTLAM	PIM1–3	R.R..(S|T)	GSSLVSRTRVKTLAM	PKB/AKT	R.R..(S|T)	VSRTRVKT	PIM1–3	R.R..(S|T)	VSRTRVKT	PKB/AKT	R.R..(S|T)	VSRTRVKT	CaMK2	R..(S|T)
O14929	Y55	IRtFFPEyTHQLFGD	human			1		FPEYTHQL	HAT1_HUMAN	419	2P0W;	X-ray	1.90 A	A/B	20-341;	76.8496	52	A	386.83	0.26125	CTTTTTTT
Q08623	Y26	LLDTERLySVVFQEI	human			1		ERLYSVVF	HDHD1_HUMAN	228	3L5K;	X-ray	2.00 A	A	1-228;	100	23	A	400.73	0.26125	HHHHHHHH												ERLYSVVF	CaMK2	R..(S|T)
Q9H777	T18	GAAYPSPtRGASAVV	human			1		PSPTRGAS	RNZ1_HUMAN	363	3ZWF;	X-ray	1.70 A	A/B	3-363;	99.449	15	A	357.04	0.26125	CTTTTTCC												PSPTRGAS	CDK	(S|T)P.(K|R)	PSPTRGAS	CaMK2	R..(S|T)
Q9Y617	Y279	SIKSQTIyEIIDNSQ	human			5		QTIYEIID	SERC_HUMAN	370	3E77;	X-ray	2.50 A	A/B/C	17-370;	95.6757	276	A	377.64	0.26125	HHHHHHHH
Q9H299	Y7	_MSGLRVySTSVTGS	human			1		LRVYSTSV	SH3L3_HUMAN	93	1SJ6;	NMR	-	A	1-93;	100	4	A	355.73	0.26125	CEEEETTT												LRVYSTSV	CaMK2	R..(S|T)
Q9NQW7	Y312	DHRCCMPyTPICIAK	human			6		CMPYTPIC	XPP1_HUMAN	623	3CTZ;	X-ray	1.60 A	A	1-623;	100	309	A	363.69	0.26125	EETTTHHH												CMPYTPIC	ERK2	P.(S|T)P
NP_001005339	Y94	QEKAKEIyMTFLSSK	human			6		KEIYMTFL	RGS10_HUMAN	173	2IHB;	X-ray	2.71 A	B	9-152;	83.237	83	B	413.78	0.2625	HHHHHHHH	2I59;	NMR	-	A	22-157;	78.6127	64	A	318.87	0.20375	HHHHHHHH	KEIYMTFL	ABL	(I|V|L)Y..(P|F)
P07550	Y132	CVIAVDRyFAITSPF	human	1				VDRYFAIT	ADRB2_HUMAN	413	3P0G;	X-ray	3.50 A	A	1-365;	88.3777	129	A	376.14	0.2625	HHHHHHHH	3NYA;	X-ray	3.16 A	A	1-348;	84.2615	129	A	267.82	0.19125	HHHHHHHH
P00918	Y114	HTVDKKKyAAELHLV	human		1			KKKYAAEL	CAH2_HUMAN	260	1XEV;	X-ray	2.20 A	A/B/C/D	2-260;	99.6154	111	A	452.94	0.2625	TBCCCEEE	1IF9;	X-ray	2.00 A	A	2-260;	99.6154	111	A	394.44	0.2275	TEECCEEE
Q86VP6	S381	TVSPALIsRFKEREE	human		1			ALISRFKE	CAND1_HUMAN	1230	4A0C;	X-ray	3.80 A	A/B	1-1230;	100	378	A	416.21	0.2625	HHHGGGCC	1U6G;	X-ray	3.10 A	C	1-1230;	100	378	C	379.78	0.2375	HHHHHTTT
NP_001129107	Y250	LTyKPDVyTYLGIyR	human			1		PDVYTYLG	CK068_HUMAN	251	2Q4K;	X-ray	2.50 A	A/B/C	1-251;	100	205	A	348.71	0.2625	EHHHHHHC	1ZTP;	X-ray	2.50 A	A/B/C	1-251;	100	205	A	313.57	0.2375	EHHHHHHC
Q16696	S131	AKQLRRFsIATLRGF	human		1	1		RRFSIATL	CP2AD_HUMAN	494	3T3S;	X-ray	3.00 A	A/B/C/D/E/F/G/H	31-494;	93.9271	128	A	413.36	0.2625	HHHHHHHH	2PG5;	X-ray	1.95 A	A/B/C/D	31-494;	93.9271	128	A	385.25	0.2425	HHHHHHHH	RRFSIATL	PKA	RR.(S|T)(A|V|I|L|M|F|Y|W)	RRFSIATL	CaMK2	R..(S|T)	RRFSIATL	CK1*	S..(S|T)
P04406	S210	LQNIIPAstGAAkAV	human		2			IPASTGAA	G3P_HUMAN	335	1U8F;	X-ray	1.75 A	O/P/Q/R	1-335;	100	207	O	310.2	0.2625	EEEECHHH	3GPD;	X-ray	3.50 A	G/R	2-335;	99.7015	206	R	288.79	0.2425	BCCEECHH
P08559	Y227	FICENNRyGMGtsVE	human			3		NNRYGMGT	ODPA_HUMAN	390	3EXH;	X-ray	2.44 A	A/C/E/G	30-390;	92.5641	195	C	386	0.2625	ECCEETTE	3EXE;	X-ray	1.98 A	A/C/E/G	30-390;	92.5641	195	A	364.46	0.24875	ECCEETTE
Q9Y3C8	Y42	EyQSLIRyVENNKNA	human		1			LIRYVENN	UFC1_HUMAN	167	2Z6P;	X-ray	1.80 A	A	1-167;	100	39	A	395.22	0.2625	HHHHHHHH	3EVX;	X-ray	2.54 A	A/B/C/D	1-167;	100	39	A	380.87	0.25125	HHHHHHHH
P04424	Y376	LATDLAYyLVRKGMP	human			1		LAYYLVRK	ARLY_HUMAN	464	1AOS;	X-ray	4.20 A	A/B	1-464;	100	373	A	457.13	0.2625	HHHHHHHH	1K62;	X-ray	2.65 A	A/B	1-464;	100	373	A	439.38	0.25375	HHHHHHHH
P36952	T118	PYAKELEtVDFKDKL	human	1	1			ELETVDFK	SPB5_HUMAN	375	1XQJ;	X-ray	3.10 A	A	1-375;	100	115	A	386.25	0.2625	TEEEETTT	1XQG;	X-ray	3.10 A	A/B	1-375;	100	115	A	371.78	0.255	TEEEETTT
Q04837	T130	NNVRRQAtTIIADNI	human			2		RQATTIIA	SSBP_HUMAN	148	1S3O;	X-ray	2.47 A	A/B	17-148;	89.1892	111	A	397.2	0.2625	BCCCEEEE	2DUD;	X-ray	2.70 A	A/B	16-148;	89.8649	111	A	393.14	0.255	EEEEEEEE	RQATTIIA	CaMK2	R..(S|T)
P40337	S72	SVNsREPsQVIFCNR	human	2				REPSQVIF	VHL_HUMAN	213	1VCB;	X-ray	2.70 A	C/F/I/L	54-213;	75.1174	69	C	441.71	0.2625	CCEEEEEE	3ZRF;	X-ray	2.80 A	C/F/I/L	54-213;	75.1174	69	C	427.52	0.255	CCEEEEEE	REPSQVIF	CaMK2	R..(S|T)
P00338	Y127	IIPNVVkysPNCkLL	human			44		VVKYSPNC	LDHA_HUMAN	332	1I10;	X-ray	2.30 A	A/B/C/D/E/F/G/H	2-332;	99.6988	123	A	371.57	0.2625	HHHHTTTT	4AJP;	X-ray	2.38 A	A/B/C/D	2-332;	99.6988	123	A	366.68	0.25625	HHHHTTTT
P84078	Y35	AGKTTILykLkLGEI	mouse			3		TILYKLKL	ARF1_MOUSE	181	1O3Y;	X-ray	1.50 A	A/B	18-181;	90.6077	32	A	386.58	0.2625	HHHHHHHH	2J59;	X-ray	2.10 A	A/B/C/D/E/F	18-181;	90.6077	32	A	379.11	0.2575	HHHHHHHH
Q04917	S59	VVGARRSsWRVISSI	human			5		RRSSWRVI	1433F_HUMAN	246	2C63;	X-ray	2.15 A	A/B/C/D	1-246;	100	56	A	433.62	0.2625	HHHHHHHH	2C74;	X-ray	2.70 A	A/B	1-246;	100	56	A	429.74	0.25875	HHHHHHHH	RRSSWRVI	PKA	RR.(S|T)(A|V|I|L|M|F|Y|W)	RRSSWRVI	CaMK2	R..(S|T)
Q8IYB8	T674	QDGVHNItKLIKMSE	human		1			HNITKLIK	SUV3_HUMAN	786	3RC3;	X-ray	2.08 A	A	47-722;	86.0051	671	A	397.97	0.2625	HHHHHHHH	3RC8;	X-ray	2.90 A	A	47-722;	86.0051	671	A	390.26	0.26125	HHHHHHHH
P00167	Y35	LILHHKVyDLTkFLE	human			3		HKVYDLTK	CYB5_HUMAN	134	2I96;	NMR	-	A	1-108;	80.597	52	A	407.89	0.2625	TEEEETTT
Q9BSD7	T38	VPVDGFytEEVRQGG	human			2		GFYTEEVR	NTPCR_HUMAN	190	2I3B;	NMR	-	A	2-190;	99.4737	34	A	430.16	0.2625	EEEEEEEE
P17174	Y264	FSKNFGLyNERVGNL	human		1	45		FGLYNERV	AATC_HUMAN	413	3II0;	X-ray	2.05 A	A/B/C/D	14-412;	96.6102	261	A	383.68	0.2625	TTTTTTTE
P17927	S1820	FNLIGESsIRCtsDP	human			3		GESSIRCT	CR1_HUMAN	2039	2Q7Z;	X-ray	-	A	42-1972;	94.7033	1776	A	370.45	0.2625
P12314	Y133	AWKDKLVyNVLyyRN	human		1	1		KLVYNVLY	FCGR1_HUMAN	374	3RJD;	X-ray	2.65 A	A	21-282;	70.0535	130	A	389.51	0.2625	CCCEEEEE
Q9UGJ1	S624	KGFSRQSsLLFKILS	human			1		RQSSLLFK	GCP4_HUMAN	667	3RIP;	X-ray	2.30 A	A	1-667;	100	620	A	417.7	0.2625	HHHHHHHH												RQSSLLFK	CaMK2	R..(S|T)
P52566	Y146	ATFMVGsyGPRPEEy	human			1		VGSYGPRP	GDIR2_HUMAN	201	1DS6;	X-ray	2.35 A	B	23-199;	88.0597	143	B	365.17	0.2625	EECBCCCC
O43464	S400	IHkVILGsPAHRAGL	human	2				ILGSPAHR	HTRA2_HUMAN	458	1LCY;	X-ray	2.00 A	A	134-458;	70.9607	264	A	369.53	0.2625	TTTTTTGG
Q9Y2I2	T304	CKCNLHAtVCVyDNs	human			1		LHATVCVY	NTNG1_HUMAN	539	3ZYJ;	X-ray	3.25 A	B/D	1-520;	96.475	311	B	344.3	0.2625	TTCCCEEE
P13725	T98	GRRGFLQtLNAtLGC	human		1			FLQTLNAT	ONCM_HUMAN	252	1EVS;	X-ray	2.20 A	A	26-212;	74.2063	70	A	341.93	0.2625	HHHHHHHH
P01833	T149	VDLGRtVtINCPFKT	human			1		RTVTINCP	PIGR_HUMAN	764	2OCW;	X-ray	-	A	19-603;	76.5707	128	A	379.84	0.2625													VDLGRTVTINCPFKT	PKD	(L|I).R..(S|T)	RTVTINCP	CaMK2	R..(S|T)
O00206	T175	PEYFSNLtNLEHLDL	human	1				SNLTNLEH	TLR4_HUMAN	839	3FXI;	X-ray	3.10 A	A/B	27-631;	72.1097	172	A	340.32	0.2625	GGTTTTCE												SNLTNLEH	CK1*	S..(S|T)
P17927	T467	FDLIGEStIRCTSDP	human			1		GESTIRCT	CR1_HUMAN	2039	2Q7Z;	X-ray	-	A	42-1972;	94.7033	423	A	373.25	0.2625
Q9NRX4	S94	KIHVyGysMAyGPAQ	human			4		YGYSMAYG	PHP14_HUMAN	125	2HW4;	X-ray	1.90 A	A	5-125;	96.8	91	A	386.54	0.26375	ECCBTTTB	2AI6;	NMR	-	A	1-125;	100	91	A	337.51	0.2325	ECCBTTTB
P29350	Y98	GTIIHLKyPLNCSDP	human			1		HLKYPLNC	PTN6_HUMAN	595	2B3O;	X-ray	2.80 A	A	1-532;	89.4118	95	A	382.02	0.26375	CCCEECCC	3PS5;	X-ray	3.10 A	A	1-595;	100	95	A	303.74	0.20625	CCCEECCC
P63000	S89	FSLVSPAsFENVRAk	human			1		SPASFENV	RAC1_HUMAN	192	2RMK;	NMR	-	A	1-192;	100	86	A	343.41	0.26375	THHHHHHH	3B13;	X-ray	3.01 A	B/D	1-177;	92.1875	86	B	290.92	0.2225	THHHHHHH	SPASFENV	CK1*	S..(S|T)
P38919	Y155	EDIRkLDyGQHVVAG	human			1		KLDYGQHV	IF4A3_HUMAN	411	2J0S;	X-ray	2.21 A	A	2-411;	99.7567	152	A	389.75	0.26375	HHHHCTTE	2J0U;	X-ray	3.00 A	A/B	38-411;	90.9976	152	A	347.86	0.235	HHHHCTTE
Q9UBQ7	Y255	VVNQDDLyQALASGk	human		2	17		DDLYQALA	GRHPR_HUMAN	328	2WWR;	X-ray	2.82 A	A/B/C/D	1-328;	100	252	A	348.72	0.26375	HHHHHHHH	2Q50;	X-ray	2.45 A	A/B/C/D	2-328;	99.6951	252	A	316.74	0.24	HHHHHHHH
P56589	T75	TVLSMLPtLREALMQ	human			1		MLPTLREA	PEX3_HUMAN	373	3MK4;	X-ray	2.42 A	A	41-373;	89.2761	72	A	389.57	0.26375	HHHHHHHH	3AJB;	X-ray	2.50 A	A	49-373;	87.1314	72	A	359.55	0.24125	HHHHHHHH
Q7LG56	S225	TFSNELIsRDEGLHC	human			1		ELISRDEG	RIR2B_HUMAN	351	4DJN;	X-ray	2.20 A	A/B	13-322;	88.3191	222	A	401.9	0.26375	HHHHHHHH	3HF1;	X-ray	2.60 A	A/B	1-351;	100	222	A	375.65	0.2425	HHHHHHHH
P81245	S24	ITSYIGssDLEKIGE	pig		2			IGSSDLEK	OBP_PIG	157	1A3Y;	X-ray	2.25 A	A/B	9-157;	94.9045	21	A	369.57	0.26375	EEETTGGG	1E02;	X-ray	2.15 A	A/B	1-157;	100	21	A	351.95	0.2475	EEETTGGG	IGSSDLEK	CK2‡	(S|T)(D|E).(E|D)
P04040	Y260	LsQEDPDyGIRDLFN	human		1			DPDYGIRD	CATA_HUMAN	527	1F4J;	X-ray	2.40 A	A/B/C/D	1-527;	100	257	A	382.52	0.26375	CCHHHHHH	1DGB;	X-ray	2.20 A	A/B/C/D	4-501;	94.4972	257	A	357.71	0.25	CCHHHHHH
P31324	S267	KKRKMYEsFIESLPF	mouse			2		MYESFIES	KAP3_MOUSE	416	3TNQ;	X-ray	3.10 A	A	1-416;	100	264	A	390.16	0.26375	THHHHHHC	3TNP;	X-ray	2.30 A	B/E	1-416;	100	264	B	369.82	0.25125	TTTTTGGG	MYESFIES	GSK3	S...S
P18669	Y119	VkIWRRsyDVPPPPM	human		5	17		RRSYDVPP	PGAM1_HUMAN	254	1YFK;	X-ray	2.70 A	A/B	1-254;	100	116	A	417.01	0.26375	GCTTTTCC	1YJX;	X-ray	2.80 A	A/B/C/D/E/F/G/H/I/J/K/L	1-254;	100	116	A	402.58	0.25375	HHTTTTCC
P07607	S108	RIWDANGsRDFLDSL	mouse		1			ANGSRDFL	TYSY_MOUSE	307	3IHI;	X-ray	1.94 A	A/B	1-307;	100	105	A	367.22	0.26375	GGGCHHHH	4E5O;	X-ray	1.70 A	A/B/C/D/E/F	1-307;	100	105	A	353.98	0.25375	GGGCHHHH
P13864	S1421	DHICKDMsPLVAARM	mouse		1			KDMSPLVA	DNMT1_MOUSE	1620	3AV4;	X-ray	2.75 A	A	291-1620;	82.0988	1418	A	364.81	0.26375	CCCCHHHH	3AV5;	X-ray	3.25 A	A	291-1620;	82.0988	1418	A	356.48	0.2575	CCCCHHHH
Q9JJV2	Y99	SQGGEPtyNVAVGRA	mouse		2	1		EPTYNVAV	PROF2_MOUSE	140	2V8F;	X-ray	1.10 A	A/B	1-140;	100	95	A	373.98	0.26375	TCCEEEEE	2V8C;	X-ray	1.98 A	A	1-140;	100	95	A	368.97	0.25875	TCCEEEEE
P07195	S238	VHkMVVEsAyEVIkL	human			4		VVESAYEV	LDHB_HUMAN	334	1I0Z;	X-ray	2.10 A	A/B	2-334;	99.7006	234	A	371.72	0.26375	HHHHHHHH	1T2F;	X-ray	3.00 A	A/B/C/D	2-332;	99.1018	234	A	367.62	0.26125	HHHHHHHH
P31751	Y177	REKATGRyyAMKILR	human			1		TGRYYAMK	AKT2_HUMAN	481	1MRV;	X-ray	2.80 A	A	143-481;	70.4782	174	A	401.69	0.26375	TTCEEEEE	1MRY;	X-ray	2.80 A	A	143-481;	70.4782	174	A	397.97	0.2625	TTCEEEEE
P04083	T64	VkGVDEAtIIDILtk	human			1		DEATIIDI	ANXA1_HUMAN	346	1AIN;	X-ray	2.50 A	A	33-346;	90.7514	34	A	340.62	0.26375
Q8BSL7	Y35	AGKTTILykLkLGEI	mouse			3		TILYKLKL	ARF2_MOUSE	181	1J2J;	X-ray	1.60 A	A	18-181;	90.6077	32	A	388.74	0.26375	HHHHHHHH
P62331	Y31	AGKTTILykLKLGQS	mouse			3		TILYKLKL	ARF6_MOUSE	175	3VHX;	X-ray	2.81 A	A/C/E/G	13-175;	93.1429	28	A	388.46	0.26375	HHHHHHHH
P01942	S82	DDLPGALsALSDLHA	mouse			1		GALSALSD	HBA_MOUSE	142	3HRW;	X-ray	2.80 A	A/C	2-142;	99.2958	78	A	302.18	0.26375	TTTTHHHH												GALSALSD	CK1*	S..(S|T)
P49862	S196	LCAGIPDsKKNACNG	human		1			IPDSKKNA	KLK7_HUMAN	253	3BSQ;	X-ray	2.80 A	A/B/C	30-250;	87.3518	179	A	369.7	0.26375	TTTTCCBC
P01833	T313	GSFSVVItGLRKEDA	human			1		VVITGLRK	PIGR_HUMAN	764	2OCW;	X-ray	-	A	19-603;	76.5707	292	A	396.15	0.26375
P46109	Y92	LEFYKIHyLDttTLI	human			117		KIHYLDTT	CRKL_HUMAN	303	2LQW;	NMR	-	A	1-303;	100	89	A	377.03	0.265	TTTTTTTT	2LQN;	NMR	-	A	1-303;	100	89	A	356.04	0.2475	TTTTTTTT
P01008	S174	NKSSKLVsANRLFGD	human		1			KLVSANRL	ANT3_HUMAN	464	3EVJ;	X-ray	3.00 A	I/L	33-464;	93.1034	139	I	386.19	0.265	TCCEEEEE	1DZG;	X-ray	2.80 A	I/L	33-464;	93.1034	139	I	288.01	0.19375	EEEEEEEE
P68400	S194	EYNVRVAsRYFKGPE	human		3			RVASRYFK	CSK21_HUMAN	391	3OWL;	X-ray	2.10 A	A	1-331;	84.6547	191	A	452.97	0.265	TTCCGGGC	2ZJW;	X-ray	2.40 A	A	1-335;	85.6777	191	A	410.29	0.23875	CCCCGGGC	RVASRYFK	CaMK2	R..(S|T)
P00390	T383	VCGkALLtPVAIAAG	human			1		ALLTPVAI	GSHR_HUMAN	522	1DNC;	X-ray	1.70 A	A	45-522;	91.5709	336	A	329.79	0.265	TTCHHHHH	3SQP;	X-ray	2.21 A	A/B	45-522;	91.5709	336	A	304.36	0.245	TTCHHHHH
P46976	T254	ILWWNIFttNVLPLL	human			1		NIFTTNVL	GLYG_HUMAN	350	3U2W;	X-ray	1.68 A	A/B	1-262;	74.8571	251	A	332.14	0.265	HHHHHHHG	3T7M;	X-ray	1.80 A	A/B	1-262;	74.8571	251	A	312.36	0.25	HHHHHHHG
P32455	Y335	VQKAIAHyEQQMGQK	human			14		IAHYEQQM	GBP1_HUMAN	592	1DG3;	X-ray	1.80 A	A	1-592;	100	332	A	413.31	0.265	HHHHHHHH	1F5N;	X-ray	1.70 A	A	1-592;	100	332	A	390.8	0.25125	HHHHHHHH
Q5SRE7	T125	THSFKVQtLARsLGL	human			1		KVQTLARS	PHYD1_HUMAN	291	2OPW;	X-ray	1.90 A	A	1-291;	100	122	A	414.91	0.265	HHHHHHHH	3OBZ;	X-ray	2.15 A	A	1-291;	100	122	A	398.02	0.2525	HHHHHHHH
P07355	Y318	YGksLyyyIQQDTkG	human		4	485		LYYYIQQD	ANXA2_HUMAN	339	2HYW;	X-ray	2.10 A	A/B	32-338;	90.5605	314	A	410.55	0.265	HHHHHHHH	1XJL;	X-ray	2.59 A	A/B	21-338;	93.8053	315	A	398.37	0.2575	HHHHHHHH
P09917	S532	GFPkSVKsREQLSEY	human			1		SVKSREQL	LOX5_HUMAN	674	3V99;	X-ray	2.25 A	A/B	1-674;	100	528	A	418.46	0.265	TTCCHHHH	3O8Y;	X-ray	2.39 A	A/B	1-674;	100	528	A	408.12	0.26	TTCCHHHH	SVKSREQL	CK1*	S..(S|T)
Q9ESV6	T241	DyNPGSMtVVsNASC	rat		1			GSMTVVSN	G3PT_RAT	432	2VYV;	X-ray	2.38 A	D	102-432;	76.6204	139	D	320.1	0.265	TTTTEEEC	2VYN;	X-ray	2.20 A	D	102-432;	76.6204	139	D	315.32	0.26125	TTTTEEEC
P12277	Y82	VAGDEESyEVFkDLF	human			1		EESYEVFK	KCRB_HUMAN	381	3DRB;	X-ray	2.00 A	A/B	1-381;	100	79	A	415.82	0.265	CHHHHHHH	3DRE;	X-ray	2.20 A	A/B	1-381;	100	79	A	414.99	0.265	HHHHHHHH
P78540	T234	IQKVMERtFDLLIGK	human		1			MERTFDLL	ARGI2_HUMAN	354	1PQ3;	X-ray	2.70 A	A/B/C/D/E/F	24-329;	86.4407	231	A	406.33	0.265	HHHHHHHH
P23528	T70	TVDDPyAtFVkMLPD	human			4		PYATFVKM	COF1_HUMAN	166	1Q8G;	NMR	-	A	1-166;	100	67	A	399.32	0.265	HHHHHHHH
P46108	S225	PGPyAQPsVNtPLPN	human			321		AQPSVNTP	CRK_HUMAN	304	2EYZ;	NMR	-	A	1-304;	100	222	A	341.28	0.265	BTTTTTTT												AQPSVNTP	CK1*	S..(S|T)
Q9NTM9	T163	AALEtLLtLGFERVL	human			1		TLLTLGFE	CUTC_HUMAN	273	3IWP;	X-ray	2.50 A	A/B/C/D/E/F/G/H/I/J/K/L	1-273;	100	160	A	334.03	0.265	HHHHHCCC
P06396	Y86	VPVPTNLyGDFFTGD	human	1				TNLYGDFF	GELS_HUMAN	782	3FFN;	X-ray	3.00 A	A/B	1-782;	100	56	A	337.86	0.265	GGGTTEEE												TNLYGDFF	ABL	(I|V|L)Y..(P|F)
P62993	Y52	DGFIPkNyIEMkPHP	human	1				PKNYIEMK	GRB2_HUMAN	217	1GRI;	X-ray	3.10 A	A/B	1-217;	100	49	A	412.18	0.265	ETTTEEEC
Q9Y2A7	Y691	ELCFSINyVPNMVVW	human			1		SINYVPNM	NCKP1_HUMAN	1128	3P8C;	X-ray	2.29 A	B	1-1128;	100	688	B	366.83	0.265	HHHTTTCE
P62888	Y31	SGkyVLGykQTLkMI	human			2		VLGYKQTL	RL30_HUMAN	115	3VI6;	X-ray	1.59 A	A	1-115;	100	28	A	395.1	0.265	EECHHHHH
Q9NR31	T39	GLDNAGKttLLHMLK	human		1			AGKTTLLH	SAR1A_HUMAN	198	2GAO;	X-ray	2.00 A	A/B	10-198;	95.4545	36	A	351.14	0.265	TCHHHHHH
P52788	T236	CkKYMRKtCGDVLDN	human			2		MRKTCGDV	SPSY_HUMAN	366	3C6M;	X-ray	2.45 A	A/B/C/D	5-366;	98.9071	233	A	394.98	0.265	HHHHHTTT
P56279	Y96	SSFWRLVyHIKIDGV	human			1		RLVYHIKI	TCL1A_HUMAN	114	1JSG;	X-ray	2.50 A	A	1-114;	100	93	A	413.35	0.265	EEEEEEEE
Q06520	Y184	kNFLLLsyEELKQDT	human		1	22		LLSYEELK	ST2A1_HUMAN	285	1J99;	X-ray	1.99 A	A	2-285;	99.6491	181	A	406.31	0.26625	EEEHHHHH	1EFH;	X-ray	2.40 A	A/B	1-279;	97.8947	181	A	332.34	0.2175	EEEHHHHH
P31749	T72	TERPRPNtFIIRCLQ	human	1				RPNTFIIR	AKT1_HUMAN	480	3O96;	X-ray	2.70 A	A	2-443;	92.0833	69	A	435.59	0.26625	TTTTBEEE	4EJN;	X-ray	2.19 A	A	2-446;	92.7083	69	A	371.64	0.22125	TTTEEEEE	TERPRPNTFIIRCLQ	PIM1–3	R.R..(S|T)	TERPRPNTFIIRCLQ	PKB/AKT	R.R..(S|T)	RPNTFIIR	CaMK2	R..(S|T)
P05132	S110	FLVKLEFsFKDNSNL	mouse		1			LEFSFKDN	KAPCA_MOUSE	351	3O7L;	X-ray	2.80 A	B/D	2-351;	99.7151	106	B	369.38	0.26625	EEEEEETT	2QVS;	X-ray	2.50 A	E	2-351;	99.7151	106	E	309.16	0.22125	EEEEETTT
P07550	Y219	LVIMVFVySRVFQEA	human	1				VFVYSRVF	ADRB2_HUMAN	413	3P0G;	X-ray	3.50 A	A	1-365;	88.3777	216	A	397.5	0.26625	HHHHHHHH	3D4S;	X-ray	2.80 A	A	1-348;	84.2615	216	A	343.87	0.2275	HHHHHHHH
P47989	Y818	TAVALAAyKTGRPVR	human		1	1		LAAYKTGR	XDH_HUMAN	1333	2CKJ;	X-ray	3.59 A	A/B/C/D	2-1332;	99.85	815	A	404.95	0.26625	HHHHHHCC	2E1Q;	X-ray	2.60 A	A/B/C/D	2-1332;	99.85	815	A	352.82	0.22875	HHHHHHCC
Q00796	Y54	SDVHyWEyGRIGNFI	human			2		YWEYGRIG	DHSO_HUMAN	357	1PL6;	X-ray	2.00 A	A/B/C/D	2-357;	99.7199	50	A	398.38	0.26625	HHHHCEET	1PL7;	X-ray	2.20 A	A/B/C/D	2-357;	99.7199	50	A	354.66	0.235	HHHHCEET
P08631	Y180	SETTKGSySLSVRDY	human			1		KGSYSLSV	HCK_HUMAN	526	2C0T;	X-ray	2.15 A	A/B	81-522;	84.0304	156	A	370.56	0.26625	TTTEEEEE	1AD5;	X-ray	2.60 A	A/B	79-526;	85.1711	181	A	332.47	0.2375	TTTEEEEE	KGSYSLSV	GSK3	S...S
P06280	S371	SYTIAVAsLGKGVAC	human			1		AVASLGKG	AGAL_HUMAN	429	3LXB;	X-ray	2.85 A	A/B	32-429;	92.7739	368	A	361.96	0.26625	EGGGCGGG	3GXP;	X-ray	2.20 A	A/B	32-429;	92.7739	368	A	335.16	0.2475	EGGGCGGG
P08758	Y256	AYLAEtLyyAMKGAG	human			6		ETLYYAMK	ANXA5_HUMAN	320	1HAK;	X-ray	3.00 A	A/B	1-320;	100	253	B	427.9	0.26625	HHHHHHHC	1AVR;	X-ray	2.30 A	A	1-320;	100	253	A	397.94	0.24875	HHHHHHHC
P36222	Y189	KVTIDSSyDIAKISQ	human			1		DSSYDIAK	CH3L1_HUMAN	383	1HJX;	X-ray	1.85 A	A/B/C/D	22-383;	94.517	186	A	366.33	0.26625	HHHCCHHH	1NWR;	X-ray	2.70 A	A/B/C/D	22-383;	94.517	186	A	349.12	0.25625	HHHCCHHH
O76054	Y260	KCKSKINyGGDIPRK	human			7		KINYGGDI	S14L2_HUMAN	403	1O6U;	X-ray	2.05 A	A/C/E	1-403;	100	257	A	372.95	0.26625	TTBCCCCC	1OLM;	X-ray	1.95 A	A/C/E	1-403;	100	257	A	356	0.25625	TTBCCCCC
P22288	S130	VKDIDMFsMCEHHLV	rat	1				DMFSMCEH	GCH1_RAT	241	1IS7;	X-ray	2.80 A	A/B/C/D/E/F/G/H/I/J	12-241;	95.4357	127	A	384.96	0.26625	EEEEEETT	1WPL;	X-ray	2.80 A	A/B/C/D/E/F/G/H/I/J	12-241;	95.4357	127	A	374.02	0.2575	EEEEEETT
P24385	Y226	SPNNFLSyYRLTRFL	human		1			FLSYYRLT	CCND1_HUMAN	295	2W9Z;	X-ray	2.45 A	A	16-271;	86.7797	223	A	422.27	0.26625	TGGGTTHH	2W9F;	X-ray	2.85 A	A	1-271;	91.8644	223	A	412.79	0.26	CGGGTTHH
P07355	Y275	LYFADRLyDSMkGKG	human		4	61		DRLYDSMK	ANXA2_HUMAN	339	1W7B;	X-ray	1.52 A	A	1-339;	100	272	A	417.51	0.26625	HHHHHHHH	2HYW;	X-ray	2.10 A	A/B	32-338;	90.5605	271	A	409.2	0.26125	HHHHHHCC
Q86SR1	T474	GTGLCADtKHGALGS	human		1			CADTKHGA	GLT10_HUMAN	603	2D7I;	X-ray	2.50 A	A	40-603;	93.5323	471	A	361.09	0.26625	EECBTTTT	2D7R;	X-ray	2.80 A	A	40-603;	93.5323	471	A	355.87	0.26125	EECTTTTT
Q9NP77	T40	VRSFGTGtHVkLPGP	human		1			GTGTHVKL	SSU72_HUMAN	194	3O2S;	X-ray	2.50 A	B	1-194;	100	37	B	355.61	0.26625	ECTTTEEE	3O2Q;	X-ray	2.40 A	B/E	1-194;	100	37	B	355.62	0.265	ECCCCEEE
P06733	Y44	sGAstGIyEALELRD	human		22	1354		TGIYEALE	ENOA_HUMAN	434	3B97;	X-ray	2.20 A	A/B/C/D	2-434;	99.7696	40	A	371.3	0.26625	TTTTTCCC	2PSN;	X-ray	2.20 A	A/B/C/D	1-434;	100	40	A	371.06	0.26625	TTTTTCCC
P06732	Y125	GDDLDPNyVLSSRVR	human		1	60		DPNYVLSS	KCRM_HUMAN	381	1I0E;	X-ray	3.50 A	A/B/C/D	1-381;	100	122	A	341.6	0.26625	CGGGEEEE
O60256	S198	ASAkRAQsFAERLRL	human			1		RAQSFAER	KPRB_HUMAN	369	2JI4;	X-ray	2.55 A	A	13-369;	96.748	195	A	460.65	0.26625	HHHHHHHH												RAQSFAER	CaMK2	R..(S|T)
P42574	S150	FRGDRCRsLTGKPKL	human	1				RCRSLTGK	CASP3_HUMAN	277	1CP3;	X-ray	2.30 A	A/B	1-277;	100	147	A	446.59	0.26625	TTTTTTTT												FRGDRCRSLTGKPKL	PIM1–3	R.R..(S|T)	FRGDRCRSLTGKPKL	PKB/AKT	R.R..(S|T)	RCRSLTGK	PIM1–3	R.R..(S|T)	RCRSLTGK	PKB/AKT	R.R..(S|T)	RCRSLTGK	CaMK2	R..(S|T)
P17927	Y1933	KVYHYGDyVTLKCED	human		1			YGDYVTLK	CR1_HUMAN	2039	2Q7Z;	X-ray	-	A	42-1972;	94.7033	1889	A	374.91	0.26625
O94829	S193	RKGLVRtsLAVECGA	human			1		VRTSLAVE	IPO13_HUMAN	963	2XWU;	X-ray	2.80 A	B	1-963;	100	190	B	375.62	0.26625	HHHHHHHH
Q9EPC6	Y99	SQGGEPTyNVAVGRA	rat			28		EPTYNVAV	PROF2_RAT	140	2VK3;	X-ray	1.70 A	A	1-140;	100	95	A	377.29	0.26625	TCCEEEEE
P30086	T42	DELGKVLtPTQVkNR	human		2			KVLTPTQV	PEBP1_HUMAN	187	1BEH;	X-ray	1.75 A	A/B	1-187;	100	39	A	380.51	0.2675	TBCCGGGG	2L7W;	NMR	-	A	1-187;	100	39	A	360.11	0.2525	TBCCGGGT
Q13951	Y96	EREAGKVyLKAPMIL	human			1		GKVYLKAP	PEBB_HUMAN	182	1CL3;	NMR	-	A	4-141;	75.8242	93	A	389.31	0.2675	TEEECCEE	1E50;	X-ray	2.60 A	B/D/F/H	2-135;	73.6264	93	B	257.83	0.17875	TEEEEEEE
P50224	Y193	HPVLYLFyEDMKENP	human		1	16		YLFYEDMK	ST1A3_HUMAN	295	1CJM;	X-ray	2.40 A	A	1-295;	100	190	A	421.8	0.2675	EEEHHHHH	2A3R;	X-ray	2.60 A	A/B	1-295;	100	190	A	338.1	0.21875	EEEHHHHH
O75531	Y43	ERGFDKAyVVLGQFL	human			4		DKAYVVLG	BAF_HUMAN	89	2EZY;	NMR	-	A/B	1-89;	100	40	A	363.68	0.2675	TBHHHHHH	2BZF;	X-ray	2.87 A	A	1-89;	100	40	A	307.27	0.2225	TCGGGGGG
P31946	Y50	RNLLsVAykNVVGAR	human		1	4		SVAYKNVV	1433B_HUMAN	246	4DNK;	X-ray	2.20 A	A/B	1-246;	100	47	A	367.51	0.2675	HHHHHHHH	2BQ0;	X-ray	2.50 A	A/B	1-239;	97.1545	47	A	311.46	0.22625	HHHHHHHH
Q9Y237	Y122	PVKTKFGyHIIMVEG	human		7	102		KFGYHIIM	PIN4_HUMAN	131	1EQ3;	NMR	-	A	36-131;	73.2824	119	A	415.57	0.2675	TTEEEEEE	3UI4;	X-ray	0.80 A	A	36-131;	73.2824	119	A	353.57	0.2275	TTEEEEEE
Q16555	S308	FVTsPPLsPDPTTPD	human		2			PPLSPDPT	DPYL2_HUMAN	572	2VM8;	X-ray	1.90 A	A/B/C/D	13-490;	83.5664	305	A	334.77	0.2675	TTCCCCCH	2GSE;	X-ray	2.40 A	A/B/C/D	13-490;	83.5664	305	A	310.76	0.245	TTCCCCCH	PPLSPDPT	ERK2	P.(S|T)P
P06737	S430	VDRLRRMsLIEEEGS	human			4		RRMSLIEE	PYGL_HUMAN	847	3CEH;	X-ray	2.80 A	A/B	24-832;	95.5136	426	A	477.63	0.2675	HHCCCEEC	1EM6;	X-ray	2.20 A	A/B	1-847;	100	426	A	447.88	0.25	HHHTTEET	VDRLRRMSLIEEEGS	PIM1–3	R.R..(S|T)	VDRLRRMSLIEEEGS	PKB/AKT	R.R..(S|T)	RRMSLIEE	PKA	RR.(S|T)(A|V|I|L|M|F|Y|W)	RRMSLIEE	CaMK2	R..(S|T)
P07316	Y63	YFLRRGEyPDyQQWM	human		1			RGEYPDYQ	CRGB_HUMAN	175	2JDG;	X-ray	2.00 A	A	8-174;	95.4286	59	A	426.89	0.2675	CEEETTGG	2JDF;	X-ray	1.70 A	A	2-174;	98.8571	59	A	395.73	0.25125	CEEETTGG
Q04828	Y55	HIDSAHLyNNEEQVG	human		2	90		AHLYNNEE	AK1C1_HUMAN	323	1MRQ;	X-ray	1.59 A	A	2-323;	99.6904	52	A	376.24	0.2675	CGGGCHHH	3GUG;	X-ray	1.90 A	A	1-323;	100	52	A	357.91	0.25375	CGGGCHHH
P35222	T472	ICALRHLtsRHQEAE	human		1			RHLTSRHQ	CTNB1_HUMAN	781	2GL7;	X-ray	2.60 A	A/D	138-686;	70.2945	469	A	454.02	0.2675	HHHCCCCC	2Z6H;	X-ray	2.20 A	A	138-781;	82.4584	469	A	429.1	0.25375	HHHHCCCC	RHLTSRHQ	CaMK2	R..(S|T)
P14618	T87	THEyHAEtIkNVRTA	human			1		HAETIKNV	KPYM_HUMAN	531	3BJT;	X-ray	2.50 A	A/B/C/D	2-531;	99.8117	84	A	391.1	0.2675	HHHHHHHH	1T5A;	X-ray	2.80 A	A/B/C/D	1-531;	100	84	A	379.04	0.2575	HHHHHHHH
P31939	Y104	RVVACNLyPFVkTVA	human		4	67		CNLYPFVK	PUR9_HUMAN	592	1PL0;	X-ray	2.60 A	A/B/C/D	1-592;	100	101	A	393.54	0.2675	EECTTHHH	1P4R;	X-ray	2.55 A	A/B	1-592;	100	101	A	379.73	0.2575	EECTTHHH
P60891	S180	GGAkRVTsIADRLNV	human		1			RVTSIADR	PRPS1_HUMAN	318	2H07;	X-ray	2.20 A	A/B	1-318;	100	177	A	420.94	0.2675	HHHHHHHH	2H06;	X-ray	2.20 A	A/B	1-318;	100	177	A	411.14	0.26125	HHHHHHHH	RVTSIADR	CaMK2	R..(S|T)
Q9Y337	S213	CLNISVLsQKRCEDA	human			1		SVLSQKRC	KLK5_HUMAN	293	2PSX;	X-ray	2.30 A	A	67-293;	77.4744	161	A	439.44	0.2675	EECCHHHH	2PSY;	X-ray	2.30 A	A	67-293;	77.4744	161	A	437.78	0.26375	EECCHHHH	SVLSQKRC	CK1*	S..(S|T)
P17050	Y366	NFTGSVIyEAQDVyS	human			1		SVIYEAQD	NAGAB_HUMAN	411	3H55;	X-ray	1.91 A	A/B	18-411;	95.8637	363	A	357.93	0.2675	TTCEEEEE	3IGU;	X-ray	2.15 A	A/B	18-411;	95.8637	363	A	352	0.26375	TTEEEEEE
P14902	T390	DLMNFLKtVRSTTEK	human			1		FLKTVRST	I23O1_HUMAN	403	2D0T;	X-ray	2.30 A	A/B	1-403;	100	387	A	391.27	0.2675	HHHHHHHH	2D0U;	X-ray	3.40 A	A/B	1-403;	100	387	A	383.89	0.265	HHHHHHHH
P29350	Y374	EVGMQRAyGPysVTN	human		1	2		QRAYGPYS	PTN6_HUMAN	595	2B3O;	X-ray	2.80 A	A	1-532;	89.4118	371	A	409.71	0.2675	EEEETTEE	3PS5;	X-ray	3.10 A	A	1-595;	100	371	A	409.38	0.265	EEEETTEE
P18754	T274	SNYHQLGtPGTESCF	human	1				QLGTPGTE	RCC1_HUMAN	421	1I2M;	X-ray	1.76 A	B/D	20-421;	95.4869	271	B	334.21	0.2675	TTTTTCTT	1A12;	X-ray	1.70 A	A/B/C	9-421;	98.0998	271	A	347.29	0.26625	TTTCCCCC
Q96LI5	Y259	PALKERGyDGFFSPK	human		1			ERGYDGFF	CNO6L_HUMAN	555	3NGQ;	X-ray	1.80 A	A	158-555;	71.7117	256	A	418.63	0.2675	HHCEEEEE	3NGO;	X-ray	2.20 A	A	158-555;	71.7117	256	A	414.87	0.26625	HHCEEEEE
P01023	Y817	LKATVLNyLPKCIRV	human			1		VLNYLPKC	A2MG_HUMAN	1474	4ACQ;	X-ray	4.30 A	A/B/C/D	24-1474;	98.4396	814	A	383.36	0.2675	EEECCCCC
P09417	T184	AIAVLPVtLDtPMNR	human			1		LPVTLDTP	DHPR_HUMAN	244	1HDR;	X-ray	2.50 A	A	1-244;	100	180	A	337.52	0.2675	ETTTBCCH
P05708	Y461	AMVTAVAyRLAEQHR	rat		1	85		AVAYRLAE	HXK1_RAT	918	1BG3;	X-ray	2.80 A	A/B	1-918;	100	458	A	407.36	0.2675	HHHHHHHH
P48163	T474	ACGLRQItDNIFLTT	human			1		RQITDNIF	MAOX_HUMAN	572	2AW5;	X-ray	2.50 A	A/B/C	13-564;	96.5035	471	A	377.63	0.2675	CCCCHHHH												RQITDNIF	CaMK2	R..(S|T)
P48147	Y73	RMTELyDyPKYSCHF	human		1	3		LYDYPKYS	PPCE_HUMAN	710	3DDU;	X-ray	1.56 A	A	2-710;	99.8592	70	A	392.06	0.2675	HHTTCEEE												LYDYPKYS	ABL	(I|V|L)Y..(P|F)
Q9P016	T209	RLSIQPLtQEEFDFV	human			1		QPLTQEEF	THYN1_HUMAN	225	3EOP;	X-ray	2.30 A	A/B	55-221;	74.2222	206	A	398.98	0.2675	EEECHHHH
P61960	S72	NVFLKHGsELRIIPR	human			1		KHGSELRI	UFM1_HUMAN	85	1WXS;	NMR	-	A	1-85;	100	69	A	414.93	0.2675	HHCCEEEE
[truncated: 3,950 more rows]
[truncated: 3 more columns]
