# Supplementary material for: Structural interrogation of phosphoproteome identified by mass spectrometry reveals allowed and disallowed regions of phosphoconformation
Source: BMC Struct Biol. 2014 Mar 11;14:9. doi: 10.1186/1472-6807-14-9 (PMC4007652; doi:10.1186/1472-6807-14-9)
Supplement: Additional file 1: Figure S1 — Schema/work flow of analysis of Phosphosites. Figure S2. Accessibility of Phosphosites before and after energy minimization of the corresponding protein structures. Figure S3. Physico chemical properties of amino acids within the posphosites in allowed and disallowed region of conformation. Figure S4. Structure of Phosphosites within the ambiguous dataset. Table S1. Accessibility of Phosphosites from the PhosphoSitePlus Data base. Table S2. Accessibility of octapeptides carrying the phosphorylated residue in eukaryotic and prokaryotic proteins within the PDB database. Table S3. Nature and origin of Phosphosites (S/T/Y) with rSASA values less than 0.3 within the PDB data set of eukaryotic proteins. Table S4. Functional Classification of Phosphosites. Table S5. Extent of accessibility of phosphosites with different levels of curation. Table S6. Statistics for the Cα-Elastic Network Model Normal Mode Analyses of selected proteins. Table S7. DEPTH values an alternate measure of accessibility of phosphosites. Table S8. Accessibility as a measure of confidence in the identification of phosphosites. [file 1472-6807-14-9-S1.zip › 1695290998113254_TableS2.xls]

## Sheet: Eukaryotes
Supplemental Table 2: Accessibility of octapeptides carrying the phosphorylated residue in eukaryotic and prokaryotic proteins within the PDB database
Phosphorylated proteins from eukaryotes and prokaryotes within the PDB database were fetched and the rSASA values were calculated.
ID	ACC	PDB	Modres	Calculated from Chain	Total-chains	Position	Description	Octapeptide	Modres_pep	SASA	rSASA	Sec_str
PTN1_HUMAN	P18031	1A5Y;	CSP	A	A/	215	S-PHOSPHOCYSTEINE	VVHCSAGI	VVH CSP SAGI	124.4	0.115714	EEEETTTH
NDKA_DROME(Eu)	P08879	1NSQ;	HIP	B	A/B/C/	119	ND1-PHOSPHONOHISTIDINE	NIIHGSDA	NII HIP GSDA	222.06	0.214286	TTTTCCCC
PHYA_ASPFU(Eu)	O00092	1QWO;	NEP	A	A/	59	N1-PHOSPHONOHISTIDINE	LSRHGARY	LSR NEP GARY	168.78	0.112857	EECCCCBC
PMGE_HUMAN	P07738	2HHJ;	NEP	A	A/B/	11	N1-PHOSPHONOHISTIDINE	MLRHGEGA	MLR NEP GEGA	174.41	0.134286	EEEECCBH
F261_RAT	P07953	1TIP;	NEP	A	A/B/	9	N1-PHOSPHONOHISTIDINE	LCRHGESE	LCR NEP GESE	221.96	0.162857	EECCCCBH
TYDP1_YEAST	P38319	3SQ8;	NEP	C	A/B/C/D/	182	N1-PHOSPHONOHISTIDINE	ASHHTKLI	ASH NEP TKLI	208.17	0.174286	TCCCCCEE
SUCA_PIG	2258465	1EUD;	NEP	A	A/B/	259	N1-PHOSPHONOHISTIDINE	RMGHAGAI	RMG NEP AGAI	223.32	0.178571	ETTTTCCE
SUCA_PIG	O19069-2	2FPI;	NEP	A	A/B/	259	N1-PHOSPHONOHISTIDINE	RMGHAGAI	RMG NEP AGAI	230.73	0.184286	ETTTTTTE
TOP1_HUMAN	P11387	1RRJ;	PTR	A	A/B/C/	723	O-PHOSPHOTYROSINE	KLSYLDPR	KLS PTR LDPR	308.28	0.24	HHHHCCHH
TOP2_YEAST	P06786	3L4K;	PTR	A	A/B/C/	782	O-PHOSPHOTYROSINE	AARYIYTE	AAR PTR IYTE	354.99	0.25	TTTTTEEE
Q6P4R6_HUMAN	Q6P4R6	2QON;	PTR	A	A/	701	O-PHOSPHOTYROSINE	VTEYMENG	VTE PTR MENG	322.64	0.258571	EECCTTTE
SRC_HUMAN	P12931	1YI6;	PTR	B	A/B/	335	O-PHOSPHOTYROSINE	EPIYIVTE	EPI PTR IVTE	329.06	0.261429	TTTTCEEE
TAMI_POVM3(Eu)	P03076	1FU5;	PTR	B	A/B/	4	O-PHOSPHOTYROSINE	EEEYMPME	EEE PTR MPME	444.44	0.312857	CCCCCCBC
CAC00576_synthetic	9588411	1I3Z;	PTR	B	A/B/	281	O-PHOSPHOTYROSINE	LTIYAQVQ	LTI PTR AQVQ	380.65	0.318571	CEEECCBC
SLAF1_HUMAN	Q13291	1D4W;	PTR	C	A/B/C/D/	281	O-PHOSPHOTYROSINE	LTIYAQVQ	LTI PTR AQVQ	383.24	0.32	CEEECCBC
ESR2_HUMAN	Q92731	3OLL;	PTR	B	A/B/C/D/	488	O-PHOSPHOTYROSINE	VPVYDLLL	VPV PTR DLLL	363.86	0.335714	TTCCCHHH
KG3B_HUMAN	P49841	1O9U;	PTR	A	A/B/	216	O-PHOSPHOTYROSINE	NVSYICSR	NVS PTR ICSR	418.91	0.35	CCCCCCCG
FLP_YEAST	P03870	1P4E;	PTR	D	A/B/C/D/E/F/G/H/I/J/	343	O-PHOSPHOTYROSINE	RTTYTHQI	RTT PTR THQI	445.68	0.35	HHHHHHCC
Q4PH53_USTMA(Eu)	Q4PH53	4E7W;	PTR	A	A/	197	O-PHOSPHOTYROSINE	NVSYICSR	NVS PTR ICSR	418.85	0.354286	CCCCCCCG
GSK3B_HUMAN	P49841	2OW3;	PTR	A	A/B/	216	O-PHOSPHOTYROSINE	NVSYICSR	NVS PTR ICSR	448.9	0.382857	CCCCCCCG
IL6RB_MOUSE	Q00560	2HMH;	PTR	B	A/B/	757	O-PHOSPHOTYROSINE	TVEYSTVV	TVE PTR STVV	441.12	0.384286	CCCCCCEE
HCK_HUMAN	P08631	1AD5;	PTR	A	A/B/	527	O-PHOSPHOTYROSINE	ESQYQQQP	ESQ PTR QQQP	549.83	0.411429	TTTTCCCC
Q96HJ0_HUMAN	Q96HJ0	2DVJ;	PTR	A	A/	221	O-PHOSPHOTYROSINE	PGPYAQPS	PGP PTR AQPS	454.98	0.412857	TTCCCTTT
ERBB2_HUMAN	P04626	1MW4;	PTR	B	A/B/	1139	O-PHOSPHOTYROSINE	QPEYVNQP	QPE PTR VNQP	543.01	0.414286	CCCCTTTT
DYR1A_HUMAN	Q13627	2VX3;	PTR	C	A/B/C/D/	321	O-PHOSPHOTYROSINE	IYQYIQSR	IYQ PTR IQSR	579.24	0.42	CCCCCCCG
TOP1_HUMAN	P11387	1NH3;	PTR	A	A/B/C/D/	723	O-PHOSPHOTYROSINE	KLNYLDPR	KLN PTR LDPR	531.52	0.424286	TTTTTCHH
CBL_HUMAN	P22681	4A4B;	PTR	A	A/B/C/	371	O-PHOSPHOTYROSINE	FELYCEMG	FEL PTR CEMG	525.25	0.427143	HHGGGGGC
DYRK2_HUMAN	Q92630	3KVW;	PTR	A	A/	309	O-PHOSPHOTYROSINE	VYTYIQSR	VYT PTR IQSR	543.04	0.427143	CCCCCCCG
NKG2A_HUMAN	P26715	2RMX;	PTR	B	A/B/	8	O-PHOSPHOTYROSINE	GVIYSDLN	GVI PTR SDLN	454.91	0.428571	CCCCCCBT
ACT1_DICDI(Eu)	P07830	3CI5;	PTR	A	A/G/	53	O-PHOSPHOTYROSINE	KDSYVGDE	KDS PTR VGDE	529.73	0.431429	CCCCCHHH
TRY1_HUMAN	P07477	1TRN;	PTR	B	A/B/	151	O-PHOSPHOTYROSINE	GADYPDEL	GAD PTR PDEL	458.19	0.437143	TCCCCCBC
CBL_HUMAN	P22681	4A4C;	PTR	A	A/B/C/	371	O-PHOSPHOTYROSINE	YELYCEMG	YEL PTR CEMG	549	0.44	HHGGGGGC
IRS2_MOUSE	P81122	3BU6;	PTR	B	A/B/	628	O-PHOSPHOTYROSINE	PEDYGDIE	PED PTR GDIE	523.89	0.445714	TTTTEEEE
CRKL_HUMAN	P46109	2LQW;	PTR	A	A/	207	O-PHOSPHOTYROSINE	AHAYAQPQ	AHA PTR AQPQ	525.22	0.451429	TCCCCCCC
CD3Z_HUMAN	P20963	1TCE;	PTR	B	A/B/	206	O-PHOSPHOTYROSINE	DGLYQGLS	DGL PTR QGLS	488.29	0.455714	CCCCCTTT
MK03_HUMAN	P27361	2ZOQ;	PTR	A	A/B/	204	O-PHOSPHOTYROSINE	LTEYVATR	LTE PTR VATR	554.68	0.46	TTCCCCCG
ITB3_HUMAN	P05106	2H7D;	PTR	B	A/B/	741	O-PHOSPHOTYROSINE	KWVYSPLH	KWV PTR SPLH	601.63	0.484286	EEEETTTT
NKG2A_HUMAN	P26715	2YU7;	PTR	B	A/B/	8	O-PHOSPHOTYROSINE	EITYAELN	EIT PTR AELN	585.1	0.488571	CCCCCCBC
PGFRB_MOUSE	P05622	1AYA;	PTR	P	A/B/P/Q/	0	O-PHOSPHOTYROSINE	SVLYTAVQ	SVL PTR TAVQ	536.15	0.49	CCCCCCBE
CBLB_HUMAN	Q13191	2LDR;	PTR	A	A/	363	O-PHOSPHOTYROSINE	YELYCEMG	YEL PTR CEMG	629.47	0.498571	HHHHTTTT
SHC1_HUMAN	P29353	1QG1;	PTR	I	E/I/	5	O-PHOSPHOTYROSINE	DPSYVNVQ	DPS PTR VNVQ	573.8	0.502857	CCTTTTTC
PGDR_HUMAN	P09619	2PLE;	PTR	B	A/B/	4	O-PHOSPHOTYROSINE	DNDYIIPL	DND PTR IIPL	563.81	0.522857	CCCCBTTT
NTRK1_HUMAN	P04629	1SHC;	PTR	B	A/B/	490	O-PHOSPHOTYROSINE	NPQYFSDA	NPQ PTR FSDA	582.53	0.528571	TTTTTTCC
CD3Z_HUMAN	P20963	2OQ1;	PTR	B	A/B/	315	O-PHOSPHOTYROSINE	REEYDVLD	REE PTR DVLD	689.09	0.547143	TCCCCCCC
RET_HUMAN	P07949	2IVU;	PTR	A	A/	905	O-PHOSPHOTYROSINE	EDSYVKRS	EDS PTR VKRS	751.33	0.557143	TTCCCCCC
ACK1_HUMAN	Q07912	1U54;	PTR	A	A/B/	284	O-PHOSPHOTYROSINE	DDHYVMQE	DDH PTR VMQE	712.44	0.564286	TCCCCCTT
ITB3_HUMAN	P05106	2LJF;	PTR	A	A/	747	O-PHOSPHOTYROSINE	NPLYKEAT	NPL PTR KEAT	705.92	0.565714	TCCCCCCC
SRC_HUMAN	P12931	1FMK;	PTR	A	A/	527	O-PHOSPHOTYROSINE	EPQYQPGE	EPQ PTR QPGE	750.32	0.575714	TTCCCCCC
FYN_HUMAN	P06241	2DQ7;	PTR	X	X/	160	O-PHOSPHOTYROSINE	DNEYTARQ	DNE PTR TARQ	768.8	0.59	TTTTTTTT
ABL1_MOUSE	P00520	3DK7;	PTR	B	A/B/	393	O-PHOSPHOTYROSINE	GDTYTAHA	GDT PTR TAHA	627.35	0.591429	TCCCCCTT
HCK_HUMAN	P08631	1QCF;	PTR	A	A/	527	O-PHOSPHOTYROSINE	ESQYEEIP	ESQ PTR EEIP	774.29	0.595714	TCCCBCCC
SPY2_HUMAN	O43597	3BUM;	PTR	A	A/B/	55	O-PHOSPHOTYROSINE	TNEYTEGP	TNE PTR TEGP	707.17	0.595714	CCCCBCCC
KSYK_HUMAN	P43405	3SRV;	PTR	A	A/B/	525	O-PHOSPHOTYROSINE	DENYYKAQ	DEN PTR YKAQ	772.88	0.608571	TTCCEECC
LCK_HUMAN	P06239	1QPD;	PTR	A	A/	394	O-PHOSPHOTYROSINE	DAEYTARE	DAE PTR TARE	789.51	0.608571	TTCCCCTT
FES_HUMAN	P07332	3CD3;	PTR	A	A/B/	713	O-PHOSPHOTYROSINE	DGVYAASG	DGV PTR AASG	602.5	0.61	TTCCCCCC
LCP2_HUMAN	Q13094	2ROR;	PTR	B	A/B/	7	O-PHOSPHOTYROSINE	DGDYESPN	DGD PTR ESPN	660.66	0.617143	CTTTTTCT
ABL1_HUMAN	P00519	2GQG;	PTR	A	A/B/	393	O-PHOSPHOTYROSINE	GDTYTAHA	GDT PTR TAHA	659.99	0.621429	TTCCCCCC
FGFR1_HUMAN	P11362	3GQI;	PTR	A	A/B/	766	O-PHOSPHOTYROSINE	NQEYLDLS	NQE PTR LDLS	729.7	0.621429	TTCCCCCC
SRC_CHICK	P00523	3DQW;	PTR	B	A/B/C/D/	416	O-PHOSPHOTYROSINE	DNEYTARQ	DNE PTR TARQ	815.77	0.622857	TTBBCCTT
CRK_MOUSE	Q64010	1JU5;	PTR	B	A/B/C/	221	O-PHOSPHOTYROSINE	PGPYAQPS	PGP PTR AQPS	696.92	0.627143	TTCCCCCC
CD3E_HUMAN	P07766	1A81;	PTR	B	A/B/C/D/E/F/G/H/I/J/K/L/	181	O-PHOSPHOTYROSINE	RDLYSGLN	RDL PTR SGLN	732.34	0.63	TCCCCCCC
CD3Z_HUMAN	P20963	2OQ1;	PTR	B	A/B/	304	O-PHOSPHOTYROSINE	NQLYNELN	NQL PTR NELN	762.58	0.647143	CCCCCCCT
Q7TQD0_MOUSE	Q7TQD0	2HDX;	PTR	L	A/B/C/D/E/F/G/H/I/J/K/L/	813	O-PHOSPHOTYROSINE	TPDYELLT	TPD PTR ELLT	724.24	0.652857	CCCCCCBC
LCK_HUMAN	P06239	1QPJ;	PTR	A	A/	394	O-PHOSPHOTYROSINE	DNEYTARE	DNE PTR TARE	850.75	0.66	TTCCCCTT
LCK_HUMAN	P06239	1LCK;	PTR	B	A/B/	505	O-PHOSPHOTYROSINE	EGQYQPQP	EGQ PTR QPQP	869.7	0.661429	CCCCCCCC
VGFR2_HUMAN	P35968	2OH4;	PTR	A	A/	1052	O-PHOSPHOTYROSINE	RDIYKDPD	RDI PTR KDPD	821.63	0.672857	TTTTTTTT
KSYK_MOUSE	P48025	2LCT;	PTR	B	A/B/	346	O-PHOSPHOTYROSINE	ESPYADPE	ESP PTR ADPE	833.89	0.678571	TCCCCCCC
ARAP3_HUMAN	Q8WWN8	2LNW;	PTR	B	A/B/	1408	O-PHOSPHOTYROSINE	EPVYEEVG	EPV PTR EEVG	799.34	0.682857	CCCCCCCC
EGFR_HUMAN	P00533	3OP0;	PTR	C	A/B/C/D/	1069	O-PHOSPHOTYROSINE	LQRYSSDP	LQR PTR SSDP	877.24	0.702857	CCCCCCCC
SKAP2_HUMAN	O75563	3OMH;	PTR	E	A/B/C/D/E/F/G/H/	394	O-PHOSPHOTYROSINE	GEEYDDPF	GEE PTR DDPF	833.68	0.711429	TTCCCCCC
ZAP70_HUMAN	P43403	4A4B;	PTR	B	A/B/C/	7	O-PHOSPHOTYROSINE	SDGYTPEP	SDG PTR TPEP	771.03	0.727143	CCCCBCCC
KSYK_HUMAN	P43405	3BUW;	PTR	A	A/B/C/D/	323	O-PHOSPHOTYROSINE	FNPYEPEL	FNP PTR EPEL	890.72	0.742857	CCCCBCCC
SRC_HUMAN	P12931	1YI6;	PTR	A	A/B/	416	O-PHOSPHOTYROSINE	DNEYTARQ	DNE PTR TARQ	985.1	0.764286	TCCCCCTT
VGFR2_HUMAN	P35968	1YWN;	PTR	A	A/	1057	O-PHOSPHOTYROSINE	DPDYVRKG	DPD PTR VRKG	961.64	0.775714	TTTTTTTT
STATA_DICDI(Eu)	O00910	1UUS;	PTR	A	A/	702	PHOSPHOTYROSINE	VGGYEPLN	VGG PTR EPLN	977.74	0.918571	CCCCCCCC
FIBG_HUMAN	P02679	2HWL;	PTR	P	A/B/C/D/P/	422	O-PHOSPHOTYROSINE	DSLYPEDD	DSL PTR PEDD	1042.48	0.932857	CCCCCCCC
STAT3_MOUSE	P42227	1BG1;	PTR	A	A/B/	705	O-PHOSPHOTYROSINE	AAPYLKTK	AAP PTR LKTK	1340.66	1.13429	CCCCCCCC
CUTI1_ASPOR(Eu)	P52956	3QPD;	SEP	A	A/	126	PHOSPHOSERINE	GGYSQGTA	GGY SEP QGTA	104.56	0.09	EECCHHHH
PPB1_HUMAN	P05187	2GLQ;	SEP	A	A/	92	PHOSPHOSERINE	VPDSGATA	VPD SEP GATA	137.65	0.131429	TTCCHHHH
PGMU_RABIT	P00949	1JDY;	SEP	A	A/B/	116	PHOSPHOSERINE	LTASHNPG	LTA SEP HNPG	195.7	0.171429	ECTTTTCC
HXK4_HUMAN	P35557	3QIC;	SEP	A	A/	411	PHOSPHOSERINE	VDGSVYKL	VDG SEP VYKL	283.16	0.23	EETTTTTT
A1L1M0_RAT	A1L1M0	3TNP;	SEP	C	B/C/E/F/	139	PHOSPHOSERINE	GRFSEPHA	GRF SEP EPHA	366.13	0.278571	CCCCHHHH
KAPCA_MOUSE	P05132	4DH5;	SEP	A	A/I/	139	PHOSPHOSERINE	GRFSEPHA	GRF SEP EPHA	373.35	0.284286	CCCCHHHH
KAPCA_HUMAN	P17612	4AE9;	SEP	A	A/B/	139	PHOSPHOSERINE	GRFSEPHA	GRF SEP EPHA	377.14	0.288571	CCCCHHHH
KAPCA_BOVIN	P00517	1SZM;	SEP	A	A/B/	139	PHOSPHOSERINE	GRFSEPHA	GRF SEP EPHA	382.79	0.292857	CCCCHHHH
Q9MZY2_SHEEP	Q9MZY2	3R5Q;	SEP	A	A/	198	PHOSPHOSERINE	SEPSLASR	SEP SEP LASR	396.25	0.304286	CCGGGGGT
A5JUY8_BUBBU(Eu)	A5JUY8	2Z5Z;	SEP	A	A/	198	PHOSPHOSERINE	SEPSLASR	SEP SEP LASR	419.03	0.322857	CCGGGGTT
PIM1_HUMAN	P11309	2XIX;	SEP	A	A/	276	PHOSPHOSERINE	LRPSDRPT	LRP SEP DRPT	432.97	0.328571	TTTTTTCC
A3F9D6_CAPHI(Eu)	A3F9D6	3NAK;	SEP	B	A/B/	198	PHOSPHOSERINE	SEPSLASR	SEP SEP LASR	429.66	0.331429	CTTTTTTT
TAOK2_RAT	Q9JLS3	2GCD;	SEP	A	A/B/	181	PHOSPHOSERINE	PANSFVGT	PAN SEP FVGT	363.37	0.331429	TBCCCCCC
Q9JLS3_RAT	Q9JLS3	1U5Q;	SEP	A	A/B/	181	PHOSPHOSERINE	PANSFVGT	PAN SEP FVGT	364.02	0.332857	TBCCCCCC
PERL_BOVIN	P80025	3OGW;	SEP	A	A/	198	PHOSPHOSERINE	SEPSLASR	SEP SEP LASR	435.35	0.337143	CCGGGGTT
DYRK2_HUMAN	Q92630	3K2L;	SEP	A	A/	159	PHOSPHOSERINE	GKGSFGQV	GKG SEP FGQV	392.67	0.338571	EETTTEEE
DYRK2_HUMAN	Q92630	3K2L;	SEP	A	A/	369	PHOSPHOSERINE	GMPSQKLL	GMP SEP QKLL	460.73	0.338571	CCCCHHHH
PAK6_HUMAN	Q9NQU5	2C30;	SEP	A	A/	560	INE	KRKSLVGT	KRK SEP LVGT	480.72	0.351429	CBCCCCCC
ITAM_HUMAN	P11215	2LKJ;	SEP	A	A/	14	PHOSPHOSERINE	DMMSEGGP	DMM SEP EGGP	425.97	0.355714	HHHHTTTT
PAK4_HUMAN	O96013	4FIG;	SEP	B	A/B/	474	PHOSPHOSERINE	RRKSLVGT	RRK SEP LVGT	504.44	0.362857	CBCCCCCT
H3_YEASTX	P02303	1PUA;	SEP	B	A/B/	310	PHOSPHOSERINE	ARKSTGGK	ARK SEP TGGK	541.57	0.374286	CCCCCCCC
PAK7_HUMAN	Q9P286	2F57;	SEP	A	A/B/	602	PHOSPHOSERINE	KRKSLVGT	KRK SEP LVGT	509.2	0.377143	CBCCCCCC
TBK1_HUMAN	Q9UHD2	4EUU;	SEP	A	A/B/	172	PHOSPHOSERINE	QFVSLYGT	QFV SEP LYGT	454.42	0.381429	CBCCCCCC
DYR1A_HUMAN	Q13627	4AZE;	SEP	B	A/B/C/E/F/G/	301	PHOSPHOSERINE	PKRSAIKI	PKR SEP AIKI	576.15	0.382857	TTTTCEEE
MAR1_HUMAN	Q16655	3L6F;	SEP	C	A/B/C/	9	PHOSPHOSERINE	EKLSAEQS	EKL SEP AEQS	507.98	0.385714	CCCCCCCC
ODPA_HUMAN	P08559	3EXH;	SEP	C	A/B/C/D/E/F/G/H/	264	PHOSPHOSERINE	HGHSMSDP	HGH SEP MSDP	459.27	0.391429	CCTTTTTT
DYRK2_HUMAN	Q92630	4AZF;	SEP	A	A/	385	PHOSPHOSERINE	FVSSKGYP	FVS SEP KGYP	513.96	0.395714	CBTTTTTB
POF1B_HUMAN	Q8WVV4	3BH9;	SEP	C	A/B/C/	4	PHOSPHOSERINE	RTYSGPMN	RTY SEP GPMN	502.96	0.395714	CCCCCCCC
CREB1_RAT	P15337	1KDX;	SEP	B	A/B/	133	PHOSPHOSERINE	RRPSYRKI	RRP SEP YRKI	654.6	0.398571	TTTTHHHH
KPCA_HUMAN	P17252	3IW4;	SEP	B	A/B/C/	657	PHOSPHOSERINE	EGFSYVNP	EGF SEP YVNP	496.89	0.411429	TTTTEETT
KPCD2_HUMAN	Q9BZL6	3BGM;	SEP	C	A/B/C/	4	PHOSPHOSERINE	RQASLSIS	RQA SEP LSIS	502.53	0.411429	CCCCCCCC
Q8NCH5_HUMAN	Q8NCH5	2BVA;	SEP	A	A/B/	474	PHOSPHOSERINE	RRKSLVGT	RRK SEP LVGT	573.68	0.412857	CBCCCCCC
IRF3_HUMAN	Q14653	3A77;	SEP	C	A/B/C/D/	402	PHOSPHOSERINE	HPLSLTSD	HPL SEP LTSD	461.85	0.412857	CCEEEEHH
LSP1_HUMAN	P33241	3BH8;	SEP	C	A/B/C/	4	PHOSPHOSERINE	RQASIELP	RQA SEP IELP	545.14	0.418571	CCCCCCCC
KAP3_MOUSE	P31324	3TNQ;	SEP	A	A/B/	112	PHOSPHOSERINE	RRASVCAE	RRA SEP VCAE	581.23	0.418571	CCCCEECC
PEPA_PIG	P00791	4PEP;	SEP	A	A/	68	PHOSPHOSERINE	EATSQELS	EAT SEP QELS	518.42	0.42	EEEEEEEE
PIM1_HUMAN	P11309	4A7C;	SEP	A	A/	261	PHOSPHOSERINE	RVSSECQH	RVS SEP ECQH	594.21	0.431429	CCCCHHHH
N4BP2_HUMAN	Q86UW6	3BHB;	SEP	C	A/B/C/	4	PHOSPHOSERINE	KMDSFLDM	KMD SEP FLDM	556.93	0.444286	CCCCCTTT
OVAL_CHICK	P01012	1UHG;	SEP	A	A/B/C/D/	68	PHOSPHOSERINE	FGDSIEAQ	FGD SEP IEAQ	516.36	0.445714	TCGGGGGG
KPCB_RAT	P68403	3PFQ;	SEP	A	A/	660	PHOSPHOSERINE	EGFSFVNS	EGF SEP FVNS	510.52	0.448571	TTTTCBTT
PDPK1_HUMAN	O15530	3ORX;	SEP	C	A/B/C/D/E/F/G/H/	241	PHOSPHOSERINE	RANSFVGT	RAN SEP FVGT	558.09	0.454286	CCCCCCCC
KPCB_HUMAN	P05771	2I0E;	SEP	A	A/B/	660	PHOSPHOSERINE	EGFSFVNS	EGF SEP FVNS	533.5	0.465714	TTTTCBTT
KPCT_HUMAN	Q04759	2JED;	SEP	A	A/B/	695	PHOSPHO-SERINE	RNFSFMNP	RNF SEP FMNP	617.37	0.467143	TTTTEECC
BRIP1_HUMAN	Q9BX63	1T29;	SEP	B	A/B/	6	PHOSPHOSERINE	RSTSPTFN	RST SEP PTFN	572.91	0.47	CCCCCBCC
Q5CYL9_CRYPV(Eu)	Q5CYL9	2QG5;	SEP	B	A/B/D/	230	PHOSPHOSERINE	PTDSEVML	PTD SEP EVML	551.97	0.472857	CCCCHHHH
ACP1_SPIOL(Eu)	P07854	2XZ1;	SEP	D	A/B/C/D/	38	PHOSPHOSERINE	GADSLDTV	GAD SEP LDTV	490.07	0.474286	GGGGCCCH
OTUD5_HUMAN	Q96G74	3TMP;	SEP	G	A/B/C/D/E/F/G/H/	177	PHOSPHOSERINE	GYNSEDEY	GYN SEP EDEY	593.88	0.478571	TTTTTTTT
PDPK_HUMAN	O15530	1UU7;	SEP	A	A/	241	PHOSPHOSERINE	RANSFVGT	RAN SEP FVGT	602.8	0.481429	CCCCCCCC
OC17_CHICK	Q9PRS8	1GZ2;	SEP	A	A/	61	PHOSPHOSERINE	LNASRGGD	LNA SEP RGGD	601.72	0.488571	HHCCCCCC
KPCE_HUMAN	Q02156	2WH0;	SEP	Q	A/B/C/D/Q/R/	368	PHOSPHOSERINE	KALSFDNR	KAL SEP FDNR	678.02	0.488571	CCCCCCCC
KCNC4_HUMAN	Q03721	1B4I;	SEP	A	A/	15	PHOSPHOSERINE	GRKSGNKP	GRK SEP GNKP	669.38	0.488571	TTTTTCTT
OVAL_CHICK	P01012	1UHG;	SEP	D	A/B/C/D/	344	PHOSPHOSERINE	VVGSAEAG	VVG SEP AEAG	516.2	0.5	EEEECCCH
RU17_HUMAN	P08621	2L5J;	SEP	A	A/	10	PHOSPHOSERINE	SKRSGKPR	SKR SEP GKPR	767.6	0.507143	TTTTTTTT
KPCT_HUMAN	Q04759	2JED;	SEP	A	A/B/	676	PHOSPHO-SERINE	PRLSFADR	PRL SEP FADR	700.84	0.515714	TTCCCCCH
MLF1_HUMAN	P58340	3UAL;	SEP	P	A/P/	38	PHOSPHOSERINE	RSFSEPFG	RSF SEP EPFG	693.84	0.522857	CCCCCCCC
IRF3_HUMAN	Q14653	3A77;	SEP	D	A/B/C/D/	386	PHOSPHOSERINE	GASSLENT	GAS SEP LENT	573.04	0.531429	HHHHHCCC
DAPK3_HUMAN	O43293	2J90;	SEP	B	A/B/	50	PHOSPHOSERINE	RRLSSSRR	RRL SEP SSRR	818.03	0.552857	CCTTTTCC
PYGL_HUMAN	P06737	2QLL;	SEP	A	A/B/	14	PHOSPHOSERINE	RQISIRGI	RQI SEP IRGI	792.68	0.562857	GGCCTTTT
PHS1_HUMAN	P06737	1FA9;	SEP	A	A/	14	PHOSPHOSERINE	RQISIRGI	RQI SEP IRGI	804.01	0.575714	GGCCTTTT
ABL1_HUMAN	P00519-2	2FO0;	SEP	A	A/	69	PHOSPHOSERINE	RWNSKENL	RWN SEP KENL	794.85	0.581429	CCCCTTTT
ACACA_HUMAN	Q13085	3COJ;	SEP	K	A/B/C/D/E/F/G/H/I/J/K/L/M/N/O/X/	1263	PHOSPHOSERINE	PPQSPTFP	PPQ SEP PTFP	709.45	0.587143	CCCCCBCC
DYRK2_HUMAN	Q92630	4AZF;	SEP	A	A/	59	PHOSPHOSERINE	HHSSGVDL	HHS SEP GVDL	640.43	0.608571	CCCCCCTT
KAPA_BOVIN	P00517	1CMK;	SEP	E	E/I/	338	PHOSPHOSERINE	IRVSINEK	IRV SEP INEK	818.46	0.611429	CCCCCCTT
A1L1M0_RAT	A1L1M0	3TNQ;	SEP	B	A/B/	338	PHOSPHOSERINE	IRVSINEK	IRV SEP INEK	821.56	0.612857	CCCCCCTT
KAPCA_HUMAN	P17612	3VQH;	SEP	A	A/B/	10	PHOSPHOSERINE	KKGSEQES	KKG SEP EQES	828.64	0.621429	TCCCHHHH
RAF1_HUMAN	P04049	3O8I;	SEP	B	A/B/	259	PHOSPHOSERINE	RSTSTPNV	RST SEP TPNV	800.82	0.632857	CCCCCTTT
KAPCA_HUMAN	P17612	4AE6;	SEP	B	A/B/	338	PHOSPHOSERINE	IRVTINEK	IRV SEP INEK	845.52	0.632857	CCCCCCTT
KCNC4_HUMAN	Q03721	1B4I;	SEP	A	A/	21	PHOSPHOSERINE	KPPSKTCL	KPP SEP KTCL	811.78	0.642857	TTTTTTTT
KAPCA_HUMAN	P17612	3MVJ;	SEP	B	A/B/E/I/J/K/	338	PHOSPHOSERINE	IRVSINEK	IRV SEP INEK	872.78	0.651429	CCCCCCTT
KAPCA_BOVIN	P00517	3AG9;	SEP	B	A/B/	338	PHOSPHOSERINE	IRVSINEK	IRV SEP INEK	866.64	0.652857	CCCCCCTT
PHS2_RABIT	P00489	1C8L;	SEP	A	A/	14	PHOSPHOSERINE	KQISVRGL	KQI SEP VRGL	893.32	0.665714	TTTTTTTT
CTNB1_HUMAN	P35222	2G57;	SEP	A	A/	37	PHOSPHOSERINE	GIHSGATT	GIH SEP GATT	728.34	0.684286	CTTTTTTT
KAPCA_MOUSE	P05132	3PVB;	SEP	A	A/B/	10	PHOSPHOSERINE	KKGSEQES	KKG SEP EQES	926.1	0.685714	CCCCHHHH
KAPCA_MOUSE	P05132	1J3H;	SEP	B	A/B/	338	PHOSPHOSERINE	IRVSINEK	IRV SEP INEK	934.15	0.702857	CCCCCCTT
CADH1_MOUSE	P09803	3IFQ;	SEP	C	A/B/C/D/	692	PHOSPHOSERINE	ASLSSLNS	ASL SEP SLNS	759.09	0.728571	CCCCCCCC
SLK_HUMAN	Q9H2G2	2JFL;	SEP	A	A/	189	PHOSPHOSERINE	RRDSFIGT	RRD SEP FIGT	944.74	0.737143	TTTTCCCC
KCNC4_HUMAN	Q03721	1B4G;	SEP	A	A/	8	PHOSPHOSERINE	VCVSSYRG	VCV SEP SYRG	914.35	0.742857	TBTTCCCC
KAPCA_BOVIN	P00517	3E8E;	SEP	A	A/B/C/E/F/G/I/J/L/N/P/Q/	10	PHOSPHOSERINE	KKGSEQES	KKG SEP EQES	1019.05	0.745714	CCCCHHHH
TF_HUMAN	P13726	2CEZ;	SEP	A	A/	9	PHOSPHOSERINE	VGQSWKEN	VGQ SEP WKEN	1032.69	0.81	TTCCCCCC
TF_HUMAN	P13726	2CFJ;	SEP	A	A/	14	PHOSPHOSERINE	KENSPLNV	KEN SEP PLNV	1011.18	0.847143	CCCCCCCC
VIT_APIME(Eu)	Q868N5	2LIC;	SEP	A	A/	18	PHOSPHOSERINE	STSSSSIS	STS SEP SSIS	912.48	0.872857	TCCCCCTT
KAPCA_MOUSE	P05132	3FHI;	TPO	A	A/B/	197	PHOSPHOTHREONINE	RTWTLAGT	RTW TPO LAGT	301.72	0.22	TBCCCEEC
A1L1M0_RAT	A1L1M0	3TNQ;	TPO	B	A/B/	197	PHOSPHOTHREONINE	RTWTLCGT	RTW TPO LCGT	293.61	0.227143	TBCCCEEC
AAPK1_RAT	P54645	2Y94;	TPO	A	A/B/C/E/	377	PHOSPHOTHREONINE	ARHTLDEL	ARH TPO LDEL	386.11	0.294286	TTTTTTTT
DAPK3_HUMAN	O43293	1YRP;	TPO	A	A/B/	265	PHOSPHOTHREONINE	RRMTIAQS	RRM TPO IAQS	455.76	0.301429	GCCCHHHH
STK4_HUMAN	Q13043	3COM;	TPO	B	A/B/	183	PHOSPHOTHREONINE	KRNTVIGT	KRN TPO VIGT	402.51	0.31	CBCCCCCC
AAPK1_RAT	P54645	2Y94;	TPO	A	A/B/C/E/	172	PHOSPHOTHREONINE	FLRTSCGS	FLR TPO SCGS	382.9	0.31	CBCCTTTT
SNAT_SHEEP	Q29495	1IB1;	TPO	F	A/B/C/D/E/F/G/H/	31	PHOSPHOTHREONINE	RRHTLPAN	RRH TPO LPAN	456.9	0.32	CCCCCCCC
B2RAM5_HUMAN	B2RAM5	3MV5;	TPO	A	A/C/	308	PHOSPHOTHREONINE	TMKTFCGT	TMK TPO FCGT	436.66	0.337143	CBCCCEET
STK24_HUMAN	Q9Y6E0	3CKX;	TPO	A	A/	163	PHOSPHOTHREONINE	KRNTFVGT	KRN TPO FVGT	444.27	0.348571	CBCCCCCC
KAPA_BOVIN	P00517	1CDK;	TPO	A	A/B/I/J/	197	PHOSPHOTHREONINE	RTWTLCGT	RTW TPO LCGT	464.45	0.351429	CBCCCCBC
PP14A_PIG	O18734	2RLT;	TPO	A	A/	17	PHOSPHOTHREONINE	ARVTVKYD	ARV TPO VKYD	486.92	0.352857	TTCCCCCC
STK25_HUMAN	O00506	2XIK;	TPO	A	A/	174	PHOSPHOTHREONINE	KRNTFVGT	KRN TPO FVGT	454.84	0.357143	CBCCCCCC
Q6P0Y1_HUMAN	Q6P0Y1	3A7G;	TPO	A	A/B/	178	PHOSPHOTHREONINE	KRNTFVGT	KRN TPO FVGT	456.3	0.36	CBCCCCCC
KAPCA_PIG	P36887	1CTP;	TPO	E	E/I/	197	PHOSPHOTHREONINE	RTWTLCGT	RTW TPO LCGT	469.6	0.362857	TBCCCCCC
AUKBA_XENLA(Eu)	Q7ZYT9	2BFY;	TPO	A	A/B/C/D/	248	PHOSPHORYLATED	RRRTMCGT	RRR TPO MCGT	601.26	0.382857	CBCCCCCC
PAK1_HUMAN	Q13153	3Q53;	TPO	A	A/	423	PHOSPHOTHREONINE	KRSTMVGT	KRS TPO MVGT	528.16	0.392857	CBCCCCCC
CO8B_HUMAN	P07358	3OJY;	TPO	B	A/B/C/	364	PHOSPHOTHREONINE	KRDTMVED	KRD TPO MVED	579.46	0.404286	TTTTCEEE
KAPA_YEAST	P06244	1FOT;	TPO	A	A/	241	PHOSPHOTHREONINE	VTYTLCGT	VTY TPO LCGT	456.86	0.405714	TBCCCCCT
STK6_HUMAN	O14965	3E5A;	TPO	A	A/B/	288	PHOSPHOTHREONINE	RRTTLCGT	RRT TPO LCGT	536.52	0.411429	CBCCCCCC
RK_BOVIN	P28327	3C4W;	TPO	B	A/B/	8	PHOSPHOTHREONINE	SLETVVAN	SLE TPO VVAN	482.93	0.421429	CCCCCCCC
KPCB_HUMAN	P05771	2I0E;	TPO	A	A/B/	500	PHOSPHOTHREONINE	TTKTFCGT	TTK TPO FCGT	494.72	0.421429	CBCCCCCC
KPCB_RAT	P68403	3PFQ;	TPO	A	A/	500	PHOSPHOTHREONINE	TTKTFCGT	TTK TPO FCGT	500.34	0.421429	CBCCCCCT
AKT1_HUMAN	P31749	3QKM;	TPO	A	A/	308	PHOSPHOTHREONINE	TMKTFCGT	TMK TPO FCGT	518.71	0.422857	CBCCCCCC
FANCJ_HUMAN	Q9BX63	3AL3;	TPO	B	A/B/	1133	PHOSPHOTHREONINE	IYFTPELY	IYF TPO PELY	540.01	0.422857	TTTTCBCC
AKT2_HUMAN	P31751	3D0E;	TPO	B	A/B/	309	PHOSPHOTHREONINE	TMKTFCGT	TMK TPO FCGT	524.16	0.427143	CBCCCCCC
Q4KMI8_DANRE(Eu)	Q4KMI8	3D5W;	TPO	A	A/	196	PHOSPHOTHREONINE	RKKTLCGT	RKK TPO LCGT	593.79	0.432857	CBCCCCCT
KAPCA_HUMAN	P17612	3AGL;	TPO	A	A/B/	197	PHOSPHOTHREONINE	RTWTLCGT	RTW TPO LCGT	544.4	0.434286	TBCCCCCC
KAPCA_HUMAN	P17612	4AE6;	TPO	A	A/B/	197	PHOSPHOTHREONINE	RTWNLCGT	RTW TPO LCGT	545.66	0.437143	TBCCCCCC
KAPCA_MOUSE	P05132	1BX6;	TPO	A	A/	197	PHOSPHOTHREONINE	RTWTLCGT	RTW TPO LCGT	547.11	0.44	CBCCCCCC
BAK1_ARATH(Eu)	Q94F62	3TL8;	TPO	D	A/B/D/F/G/H/K/L/	324	PHOSPHOTHREONINE	EERTQGGE	EER TPO QGGE	642.82	0.442857	EECCCCCH
APC_HUMAN	P25054	1TH1;	TPO	C	A/B/C/D/	1487	PHOSPHOTHREONINE	DADTLLHF	DAD TPO LLHF	491.85	0.444286	CCCCCCCC
CX6A2_BOVIN	P07471	2Y69;	TPO	G	A/B/C/D/E/F/G/H/I/J/K/L/M/N/O/P/Q/R/S/T/U/V/W/X/Y/Z/	11	PHOSPHOTHREONINE	HGGTGART	HGG TPO GART	513.72	0.461429	CCCCCHHH
KPCI_HUMAN	P41743	3A8W;	TPO	B	A/B/	403	PHOSPHOTHREONINE	TTSTFCGT	TTS TPO FCGT	485.88	0.462857	CBCCCCCC
KPCT_HUMAN	Q04759	1XJD;	TPO	A	A/	538	PHOSPHOTHREONINE	KTNTFCGT	KTN TPO FCGT	536.65	0.465714	CBCCCCCC
KAPCA_BOVIN	P00517	3AG9;	TPO	B	A/B/	197	PHOSPHOTHREONINE	RTWTLCGT	RTW TPO LCGT	572.97	0.468571	TBCCCCCC
CDK9_HUMAN	P50750	3TNH;	TPO	A	A/B/	186	PHOSPHOTHREONINE	NRYTNRVV	NRY TPO NRVV	699.79	0.497143	CCCCCCCC
SLK_HUMAN	Q9H2G2	2JFL;	TPO	A	A/	183	PHOSPHOTHREONINE	NTRTIQRR	NTR TPO IQRR	810.33	0.505714	CCGGGGTT
ITCH_MOUSE	Q8C863	2JOC;	TPO	A	A/	30	PHOSPHOTHREONINE	TRITQWED	TRI TPO QWED	696.85	0.51	TTEEECCC
MK67I_HUMAN	Q9BYG3	2AFF;	TPO	B	A/B/	238	PHOSPHOTHREONINE	PVCTPTFL	PVC TPO PTFL	578.25	0.515714	CCCCHHHH
STK4_HUMAN	Q13043	3COM;	TPO	B	A/B/	177	PHOSPHOTHREONINE	LTDTMAKR	LTD TPO MAKR	660.77	0.517143	TTTTTTCB
MPIP3_XENLA(Eu)	P30311	1I8G;	TPO	A	A/B/	5	PHOSPHOTHREONINE	QPLTPVTD	QPL TPO PVTD	635.28	0.545714	TTTTTTTT
E2AK2_HUMAN	P19525	2A1A;	TPO	B	A/B/	446	PHOSPHOTHREONINE	GKRTRSKG	GKR TPO RSKG	795.26	0.55	TTTTCCCC
CDK2_HUMAN	P24941	1FQ1;	TPO	B	A/B/	160	PHOSPHOTHREONINE	RTYTHEVV	RTY TPO HEVV	756.03	0.564286	CTTTTTCC
KPCB_RAT	P68403	3PFQ;	TPO	A	A/	641	PHOSPHOTHREONINE	PVLTPPDQ	PVL TPO PPDQ	686.45	0.588571	CCCCCCCH
IRAK4_HUMAN	Q9NWZ3	2NRY;	TPO	A	A/B/C/D/	345	PHOSPHOTHREONINE	TVMTSRIV	TVM TPO SRIV	763.83	0.601429	CBCCCCCC
YBF1_YEAST	P34217	2A0T;	TPO	B	A/B/	169	PHOSPHOTHREONINE	DPDTLEIY	DPD TPO LEIY	709.97	0.604286	CCCCCCCC
KPCL_HUMAN	P24723	3TXO;	TPO	A	A/	656	PHOSPHOTHREONINE	PVLTPIDE	PVL TPO PIDE	722.49	0.622857	CCCCCCTT
SMAD2_HUMAN	Q15796	2LB3;	TPO	B	A/B/	179	PHOSPHOTHREONINE	IPETPPPG	IPE TPO PPPG	747.24	0.658571	CCCCCCCC
S10AB_HUMAN	P31949	1V50;	TPO	A	A/	8	PHOSPHOTHREONINE	PTETERCI	PTE TPO ERCI	876.56	0.665714	CCCCHHHH
KPCB_HUMAN	P05771	2I0E;	TPO	A	A/B/	641	PHOSPHOTHREONINE	PVLTPPDQ	PVL TPO PPDQ	783.14	0.678571	CCCCCCCH
KPCA_HUMAN	P17252	3IW4;	TPO	C	A/B/C/	638	PHOSPHOTHREONINE	PVLTPPDQ	PVL TPO PPDQ	786.75	0.681429	CCCCCCCH
RAD9_YEAST	P14737	1K3N;	TPO	B	A/B/	171	PHOSPHOTHREONINE	TFQTPTDP	TFQ TPO PTDP	801.24	0.685714	CCCCCCCC
KPCI_MOUSE	Q62074	4DC2;	TPO	A	A/Z/	554	PHOSPHOTHREONINE	VQLTPDDD	VQL TPO PDDD	781.36	0.687143	CCCCCCCH
RAD9_YEAST	P14737	1J4L;	TPO	P	A/P/	603	PHOSPHOTHREONINE	VELTQELP	VEL TPO QELP	840.34	0.688571	CCCCCCCC
CDK7_HUMAN	P50613	1UA2;	TPO	C	A/B/C/D/	170	PHOSPHOTHREONINE	RAYTHQVV	RAY TPO HQVV	917.14	0.695714	CCCCCCCC
TAU_HUMAN	P10636	1I8H;	TPO	A	A/B/	7	PHOSPHOTHREONINE	VVRTPPKS	VVR TPO PPKS	894.44	0.702857	CCCCCCCT
RAD9_YEAST	P14737	1J4Q;	TPO	B	A/B/	169	PHOSPHOTHREONINE	LEVTEADA	LEV TPO EADA	813.11	0.702857	CCCCCCCT
MK14_HUMAN	Q16539	4EWQ;	TPO	A	A/	180	PHOSPHOTHREONINE	DEMTGYVA	DEM TPO GYVA	858.65	0.711429	CCCCCCTT
KPCI_HUMAN	P41743	1ZRZ;	TPO	A	A/	555	PHOSPHOTHREONINE	VQLTPDDD	VQL TPO PDDD	825.38	0.731429	CCCCCCCH
MDC1_HUMAN	Q14676	3UNN;	TPO	B	A/B/	4	PHOSPHOTHREONINE	MEDTQAID	MED TPO QAID	937.32	0.764286	CCCCCCCC
Q9U6Q0_CAEEL(Eu)	Q9U6Q0	3KK8;	TPO	A	A/	285	PHOSPHOTHREONINE	RQDTVDCL	RQD TPO VDCL	1381.2	1.15714	CCCCCCCC

## Sheet: Prokaryotes
ID	ACC	PDB	Modres	Calculated from Chain	Total-chains	Position	Description	Octapeptide	Modres_pep	SASA	rSASA	Sec_str
YJGF_ECOLI	P39330	1QU9;	CSP	A	A/B/C/	107	S-PHOSPHOCYSTEINE	ARSCVEVA	ARS CSP VEVA	172.88	0.134286	EEEEEbCC
PTCB_ECOLI	P17409	1H9C;	CSP	A	A/	10	S-PHOSPHOCYSTINE	YLFCSAGM	YLF CSP SAGM	295.86	0.25	EEEETTTC
NDKC_DICDI	P22887	1NSP;	HIP	A	A/	122	ND1-PHOSPHONOHISTIDINE	NIIHGSDS	NII HIP GSDS	234.29	0.227143	TTTTCCCC
DIS2_DICDI	P42530	2VME;	HIP	C	A/B/C/D/E/F/	84	ND1-PHOSPHONOHISTIDINE	RGDHDQWV	RGD HIP DQWV	290.67	0.251429	TTTTTCEE
PTHP_BACSU	P08877	1JEM;	HIP	A	A/	15	ND1-PHOSPHONOHISTIDINE	SGIHARPA	SGI HIP ARPA	359.13	0.282857	TTBBHHHH
PTHP_ECOLI	P0AA04	1PFH;	HIP	A	A/	15	ND1-PHOSPHONOHISTIDINE	NGLHTRPA	NGL HIP TRPA	396.72	0.315714	TTCCHHHH
Q8ZVF7_PYRAE	18313250	1WVQ;	NEP	C	A/B/C/	85	N1-PHOSPHONOHISTIDINE	AAGHVFVI	AAG NEP VFVI	78.27	0.0742857	CCCCCEEE
PTNAB_ECOLI	P69797	1VSQ;	NEP	A	A/B/C/	10	N1-PHOSPHONOHISTIDINE	IGTHGWAA	IGT NEP GWAA	128.75	0.115714	EETTBTHH
GPMA_BURP1	Q3JWH7	3FDZ;	NEP	B	A/B/	9	N1-PHOSPHONOHISTIDINE	LIRHGEST	LIR NEP GEST	162.98	0.125714	EEEECCBH
GPMA_ECOLI	P62707	1E58;	NEP	A	A/	10	N1-PHOSPHONOHISTIDINE	LVRHGESQ	LVR NEP GESQ	199.49	0.147143	EEEECCBH
Q8KLS0_RHOSH	Q8KLS0	3KYI;	NEP	A	A/B/	51	N1-PHOSPHONOHISTIDINE	RAVHTFKG	RAV NEP TFKG	270.77	0.198571	HHHHHHHH
SUCD_ECOLI	P0AGE9	2NU9;	NEP	F	A/B/D/E/F/G/H/I/	246	N1-PHOSPHONOHISTIDINE	RMGHAGAI	RMG NEP AGAI	256.26	0.202857	ETTTTTTE
Q47KX2_THEFY	Q47KX2	2QE6;	NEP	B	A/B/	49	N1-PHOSPHONOHISTIDINE	ACKHIPGL	ACK NEP IPGL	374.87	0.294286	HHHHTTTH
DESK_BACSU	O34757	3GIG;	NEP	B	A/B/	188	N1-PHOSPHONOHISTIDINE	RDLHDTLG	RDL NEP DTLG	434.81	0.365714	HHHHHHHH
SP0A_GEOSE	CAA05307	1QMP;	PHD	B	A/B/C/D/	55	PHOSPHORYLATION	LLLDIIMP	LLL PHD IIMP	214.61	0.175714	EEEECCTT
B0V9T6_ACIBY	B0V9T6	2XKK;	PTR	A	A/C/E/F/	1124	O-PHOSPHOTYROSINE	AMRYTEAK	AMR PTR TEAK	270.96	0.191429	TTTTTEEE
C9QXS7_ECOD1	C9QXS7	3PX7;	PTR	A	A/B/C/	319	O-PHOSPHOTYROSINE	YITYMRTD	YIT PTR MRTD	282.53	0.215714	CBCCCCCC
TOP1_VARV(Virus)	P32989	2H7F;	PTR	X	X/Y/Z/	274	O-PHOSPHOTYROSINE	KRAYMATT	KRA PTR MATT	378.71	0.272857	HHHHCCHH
TAMI_POVM3	P03076	1FU5;	PTR	B	A/B/	11	O-PHOSPHOTYROSINE	EDLYLDIL	EDL PTR LDIL	336.33	0.298571	CCCCCCCC
VINT_LAMBD	P03700	1P7D;	PTR	B	A/B/C/D/E/F/	342	O-PHOSPHOTYROSINE	ASQYRDDR	ASQ PTR RDDR	583.13	0.428571	CCTTTTTT
A3FQN0_CRYPV	A3FQN0	3EB0;	PTR	C	A/C/	201	O-PHOSPHOTYROSINE	SVAYICSR	SVA PTR ICSR	528.31	0.452857	CCCCCCCT
O50190_ECOLX	O50190	2CI9;	PTR	M	A/B/L/M/	474	PHOSPHOTYROSINE	EHIYDEVA	EHI PTR DEVA	699.43	0.562857	CCCCCCCC
TAMI_POVHA(virus)	P03079	1AOT;	PTR	P	F/P/	204	O-PHOSPHOTYROSINE	EPQYEEIP	EPQ PTR EEIP	920.84	0.69	CCCCCCCC
Q9KWY4_9BACT	Q9KWY4	2W5X;	SEP	A	A/B/	84	PHOSPHOSERINE	VTDSASGA	VTD SEP ASGA	116.64	0.112857	TTCCHHHH
PPB_ECOLI	P00634	1HJK;	SEP	B	A/B/	102	PHOSPHOSERINE	VTDSAASA	VTD SEP AASA	135.8	0.132857	TTCCHHHH
PTM3C_ECOLI	13363950	2FEW;	SEP	B	A/B/	384	PHOSPHOSERINE	IVASDAGM	IVA SEP DAGM	163.62	0.151429	EEEETTTC
Q9F4L3_PSEFL	Q9F4L3	3IAF;	SEP	A	A/B/C/D/	28	PHOSPHOSERINE	LHGSHIDT	LHG SEP HIDT	193.37	0.172857	CCTTTHHH
CYSG_SALTY	P25924	1PJQ;	SEP	A	A/B/	128	PHOSPHOSERINE	AVSSGGTS	AVS SEP GGTS	174.68	0.178571	EEEECTTT
D0B6G5_BRUME	D0B6G5	4HJH;	SEP	B	A/B/	104	PHOSPHOSERINE	VTGSHIPD	VTG SEP HIPD	225.05	0.2	ECTTTTTT
PTHP_BACSU	P08877	3OQO;	SEP	D	A/B/C/D/E/S/	46	PHOSPHOSERINE	NLKSIMGV	NLK SEP IMGV	258.06	0.21	TEEEECCH
PTHP_BACME	O69250	2NZV;	SEP	L	G/L/	46	PHOSPHOSERINE	NLKSIMGV	NLK SEP IMGV	267.01	0.214286	ECCCCCHH
GLMM_FRATT	Q5NII8	3I3W;	SEP	B	A/B/	101	PHOSPHOSERINE	ITASHNKF	ITA SEP HNKF	297.32	0.232857	ECTTTTTT
ALGC_PSEAE	P26276	1PCM;	SEP	X	X/	108	PHOSPHOSERINE	LTGSHNPP	LTG SEP HNPP	266.87	0.232857	ECCCCCTT
CRH_BACSU	O06976	2AK7;	SEP	A	A/B/	46	PHOSPHOSERINE	NAKSIMGL	NAK SEP IMGL	300.51	0.237143	ECCCHHHH
MDLC_PSEPU	P20906	2FWN;	SEP	A	A/	26	PHOSPHOSERINE	NPGSNELP	NPG SEP NELP	266.75	0.244286	CTTTTHHH
KAIC_SYNE7	Q79PF4	3S1A;	SEP	A	A/B/C/D/E/F/	320	PHOSPHOSERINE	YEESRAQL	YEE SEP RAQL	350.3	0.244286	TTTTHHHH
PTM3C_ECOLI	P00550	1VRV;	SEP	A	A/	384	PHOSPHOSERINE	IVASDAGM	IVA SEP DAGM	321.38	0.281429	EEEETTTC
PTHP_ENTFA	P07515	1FU0;	SEP	B	A/B/	146	PHOSPHOSERINE	NLKSIMGV	NLK SEP IMGV	358.33	0.282857	ECCCHHHH
PBP2_NEIGO	P08149	3EQU;	SEP	A	A/B/	465	PHOSPHOSERINE	FKESTARE	FKE SEP TARE	425.04	0.292857	TTTTHHHH
Y1442_THEMA	Q9X1F5	1T6R;	SEP	A	A/	59	PHOSPHOSERINE	YMDSAGLG	YMD SEP AGLG	327.68	0.292857	CBCCHHHH
KAIC_SYNE7	Q79PF4	3K0F;	SEP	D	A/B/C/D/E/F/	431	PHOSPHOSERINE	SHISAITD	SHI SEP AITD	328.45	0.294286	TTTTTTTC
HIPA_ECOLI	P23874	3TPE;	SEP	A	A/	150	PHOSPHOSERINE	FRISVAGA	FRI SEP VAGA	401.47	0.341429	CCCCTTTC
Q2RIF5_MOOTA	Q2RIF5	3ZTB;	SEP	A	A/B/	58	PHOSPHOSERINE	VVDSFVTR	VVD SEP FVTR	461.91	0.381429	TTCCHHHH
FMM1_NEIGO	P02974	2PIL;	SEP	A	A/	68	PHOSPHOSERINE	GVASPPSD	GVA SEP PPSD	412.72	0.392857	TCCCCGGG
IDH_ECOLI	P08200	4ICD;	SEP	A	A/	113	PHOSPHOSERINE	GIRSLNVA	GIR SEP LNVA	484.83	0.4	TCCCHHHH
BAK1_ARATH	Q94F62	3ULZ;	SEP	A	A/	290	PHOSPHOSERINE	DNFSNKNI	DNF SEP NKNI	605.88	0.507143	TTTTTTTE
PPB_ECOLI	P00634	2GA3;	TPO	A	A/B/	102	PHOSPHOTHREONINE	VTDTAASA	VTD TPO AASA	128.54	0.124286	TTCCHHHH
O28025_ARCFU	O28025	3AMU;	TPO	A	A/B/	18	PHOSPHOTHREONINE	GMCTTYLA	GMC TPO TYLA	203.29	0.174286	TCCCHHHH
DEOB_BACCR	Q818Z9	3UO0;	TPO	C	A/B/C/	85	PHOSPHOTHREONINE	GKDTMTGH	GKD TPO MTGH	231.3	0.19	CCCCHHHH
KAIC_SYNP7	Q79PF4	1U9I;	TPO	D	A/B/C/D/E/F/	432	PHOSPHOTHREONINE	HISTITDT	HIS TPO ITDT	278.1	0.244286	TTTTTTTT
KAIC_SYNE7	Q79PF4	4DUG;	TPO	C	A/B/C/D/E/F/	432	PHOSPHOTHREONINE	HISTITDT	HIS TPO ITDT	286.44	0.25	TCCCCCCE
KAIC_SYNE7	Q79PF4	3K09;	TPO	E	A/B/C/D/E/F/	432	PHOSPHOTHREONINE	HIDTITDT	HID TPO ITDT	287.15	0.251429	TCCCCCCE
LTAS2_BACSU	O34952	2W8D;	TPO	B	A/B/	297	PHOSPHOTHREONINE	QGKTSDAE	QGK TPO SDAE	335.99	0.255714	TTGGGGTT
KAIC_SYNE7	Q79PF4	3K0A;	TPO	A	A/B/C/D/E/F/	432	PHOSPHOTHREONINE	HIATITDT	HIA TPO ITDT	307.41	0.27	CCCCCCCE
KAIC_SYNE7	Q79PF4	3K0A;	TPO	A	A/B/C/D/E/F/	426	PHOSPHOTHREONINE	HSITDSHI	HSI TPO DSHI	401.03	0.348571	TTTTCCCC
BAK1_ARATH	Q94F62	3ULZ;	TPO	A	A/	455	PHOSPHOTHREONINE	VRGTIGHI	VRG TPO IGHI	459.94	0.361429	CCCCTTTT
AUKBA_XENLA	Q6DE08	2VGP;	TPO	A	A/B/C/D/	248	PHOSPHOTHREONINE	RRRTMCGT	RRR TPO MCGT	597.64	0.382857	CBCCCCCC
BAK1_ARATH	Q94F62	3UIM;	TPO	A	A/	312	PHOSPHOTHREONINE	ADGTLVAV	ADG TPO LVAV	439.61	0.44	TTTTCEEE
O05435_MYCTU	O05435	3OUN;	TPO	B	A/B/	266	PHOSPHOTHREONINE	ADRTEVLG	ADR TPO EVLG	596.8	0.475714	HCCCCCCC
Y1827_MYCTU	P64897	2KFU;	TPO	A	A/	22	PHOSPHOTHREONINE	VETTSVFR	VET TPO SVFR	678.4	0.555714	TTCCCCTT
ODHI_CORGL	Q8NQJ3	2KB3;	TPO	A	A/	15	PHOSPHOTHREONINE	VETTSVFR	VET TPO SVFR	793.77	0.637143	CCCCCCCC
