# Supplementary material for: Structural interrogation of phosphoproteome identified by mass spectrometry reveals allowed and disallowed regions of phosphoconformation
Source: BMC Struct Biol. 2014 Mar 11;14:9. doi: 10.1186/1472-6807-14-9 (PMC4007652; doi:10.1186/1472-6807-14-9)
Supplement: Additional file 1: Figure S1 — Schema/work flow of analysis of Phosphosites. Figure S2. Accessibility of Phosphosites before and after energy minimization of the corresponding protein structures. Figure S3. Physico chemical properties of amino acids within the posphosites in allowed and disallowed region of conformation. Figure S4. Structure of Phosphosites within the ambiguous dataset. Table S1. Accessibility of Phosphosites from the PhosphoSitePlus Data base. Table S2. Accessibility of octapeptides carrying the phosphorylated residue in eukaryotic and prokaryotic proteins within the PDB database. Table S3. Nature and origin of Phosphosites (S/T/Y) with rSASA values less than 0.3 within the PDB data set of eukaryotic proteins. Table S4. Functional Classification of Phosphosites. Table S5. Extent of accessibility of phosphosites with different levels of curation. Table S6. Statistics for the Cα-Elastic Network Model Normal Mode Analyses of selected proteins. Table S7. DEPTH values an alternate measure of accessibility of phosphosites. Table S8. Accessibility as a measure of confidence in the identification of phosphosites. [file 1472-6807-14-9-S1.zip › 1695290998113254_TableS7.xls]

## Sheet: rSASA <0.2
Supplemental Table 7: DEPTH values as an alternate measure of accessibility of phosphosites
Phosphosites in the disallowed region of phosphoconformation may nevertheless be closer to the surface of the protein increasing their possibility of exposure. DEPTH value which measures this distance was calculated for phosphosites in the allowed and disallowed region of phosphoconformation.
Octapeptide	PDB	Exp	Position	calculated from chain	SASA	rSASA	Depth
FGHSMGGH	3FCX;	X-ray	146	A	103.05	0.075	91.78
FGESAGAA	2XMG;	X-ray	195	A	104.93	0.08125	107.73
GDHSLAIG	2AEB;	X-ray	99	A	101.29	0.0825	99.13
AAGYACLA	3D4J;	X-ray	128	A	101.18	0.0825	66.44
AIGSISGH	2AEB;	X-ray	104	A	104.56	0.085	88.08
GFSTGYGS	1HSO;	X-ray	175	A	106.03	0.085	75.25
LGVYGMGI	1GZ3;	X-ray	172	A	113.47	0.085	75.89
ILITGGAG	2B69;	X-ray	7	A	101.47	0.08625	81.11
GNAYAFLT	3E6U;	X-ray	327	A	111.66	0.0875	94.48
GPVSVAID	1BY8;	X-ray	228	A	104.52	0.0875	85.32
SAAYARAR	1PKX;	X-ray	300	A	151.11	0.08875	82.23
VNGYAFGG	2HW5;	X-ray	134	A	112.55	0.08875	61.11
GGDSYIIL	3FFN;	X-ray	443	A	114	0.09125	63.91
GIVYIFNG	1L5G;	X-ray	371	A	125.25	0.0925	60.78
GGSYGGML	3JYH;	X-ray	160	A	122.47	0.0925	95.34
GLLTLAGA	1HDR;	X-ray	129	A	110.73	0.095	74.53
GFSTGYGS	1HDX;	X-ray	175	A	117.77	0.09625	77.18
STGYGSAV	1HSO;	X-ray	177	A	119.47	0.09625	65.33
STGYGSAV	1HT0;	X-ray	177	A	119.02	0.09625	64.71
DGCYSFWQ	3PZ4;	X-ray	297	B	130.53	0.09625	68.48
SMNYRVGA	2XMG;	X-ray	143	A	144.17	0.0975	94.63
GLCTGQIK	2AKM;	X-ray	386	A	140.67	0.0975	80.37
GLCTGQIK	2PSN;	X-ray	386	A	139.48	0.0975	86.43
TGLYSAMP	5JDW;	X-ray	161	A	129.22	0.09875	91.97
YGGYLSTY	1XFD;	X-ray	713	A	141.19	0.09875	81.1
DGCYSFWQ	2H6F;	X-ray	797	B	137.3	0.1	67.79
ICRSPIAE	5PNT;	X-ray	16	A	154.54	0.1	72.72
GTITGIAR	1JBQ;	X-ray	259	A	149.18	0.1	89.19
GSFSVEVI	1WAO;	X-ray	276	1	132.69	0.1	82.19
DNMSVILI	3FXJ;	X-ray	282	A	126.33	0.10125	76.31
IQGTAAVA	1PJL;	X-ray	280	A	132.75	0.1025	74.17
EMLYGRIG	3E6U;	X-ray	150	A	162.39	0.1025	71.17
STGYGSAV	1HDX;	X-ray	177	A	128.25	0.10375	66.92
GLCTGQIK	2XSX;	X-ray	387	A	148.66	0.10375	83.9
GIASGRAR	3FED;	X-ray	519	A	175.81	0.105	90.54
LGASGGVG	2VN8;	X-ray	211	A	115.83	0.105	53.72
MIPSYALH	3NXU;	X-ray	395	A	151.95	0.10625	72.45
YYGYTGAF	1N76;	X-ray	525	A	145.68	0.10625	86.41
AVGSKGGD	3EI4;	X-ray	128	B	138.73	0.10625	66.93
SGMYLGEI	1BG3;	X-ray	746	A	150.51	0.10625	63.06
TAAYVNAI	1NR1;	X-ray	483	A	139.92	0.1075	68.61
GIASGRAR	2C6C;	X-ray	529	A	178.78	0.11	85.44
RARYGVII	2WJY;	X-ray	865	A	185.39	0.11	82.83
DRGSFSVE	1WAO;	X-ray	274	1	166.09	0.11	79.01
VPIYDGSW	3OLH;	X-ray	269	A	144.5	0.11	68.09
TIMTGLLG	1DZJ;	X-ray	112	A	140.16	0.11125	66.63
AKMYYSAV	1KCW;	X-ray	517	A	171.19	0.11125	89.96
VVQSMYIF	3OBZ;	X-ray	137	A	162.73	0.1125	71.7
VLDSGDGV	1T44;	X-ray	152	A	130.85	0.1125	77.87
EVKYVGNM	2NSM;	X-ray	58	A	172.93	0.1125	103.77
MAMYWGTS	1ZSX;	X-ray	167	A	167.68	0.1125	58.33
VDRSAAYA	2OBV;	X-ray	290	A	169.49	0.1125	87.34
VDRSAAYA	2P02;	X-ray	312	A	169.59	0.1125	87.89
GIPYFTAY	1YB5;	X-ray	130	A	158.31	0.1125	72.35
PVSSVALR	3G4H;	X-ray	57	B	168.53	0.1125	69.27
ILFYGRFS	2ZV6;	X-ray	381	A	170.06	0.1125	83.06
YSFYLPIA	3CP6;	X-ray	204	A	158.28	0.11375	71.83
YFSYSGAF	1CB6;	X-ray	1189	A	153.59	0.11375	44.38
IHRSNLVG	2B3X;	X-ray	803	A	171.53	0.11375	89.94
SGGYAEYA	1YB5;	X-ray	100	A	158.92	0.11375	58.26
MGDYVDRG	3C5W;	X-ray	83	C	179.94	0.115	76.12
VIDYIFYS	3NGN;	X-ray	487	A	159.43	0.115	68.41
FDFYLCSH	4EI1;	X-ray	746	A	155.69	0.115	78.52
IPLYAPLC	3COS;	X-ray	92	A	151.65	0.115	73.81
KWDTCAPE	2WEF;	X-ray	245	A	168.29	0.115	82.95
LLYYIAGS	2P0W;	X-ray	75	A	151.02	0.115	69.15
GIRYEFGI	1Z8D;	X-ray	158	A	180.62	0.115	67.94
TGITFLSG	4ALD;	X-ray	265	A	138.48	0.11625	62.81
LMTYKCAV	1NR1;	X-ray	114	A	169.5	0.11625	70.89
GQHTVLLV	1I2M;	X-ray	408	B	151.74	0.11625	69.09
VLVYGGRG	1HDR;	X-ray	12	A	173.13	0.11625	64.94
MASYFGHS	3FCS;	X-ray	285	A	165.14	0.11625	51.1
VILTLFGF	1WAO;	X-ray	282	1	146.17	0.11625	96.64
SFSYGRAL	1XDL;	X-ray	298	A	187.12	0.1175	74.4
GQVYSFGC	1I2M;	X-ray	86	B	162.26	0.1175	56.24
ETLSNLLR	1X9N;	X-ray	310	A	174.23	0.1175	76.23
EGCTGALH	3IFQ;	X-ray	561	A	151.31	0.1175	63.54
VAVSVAGA	3Q5D;	X-ray	68	A	135.36	0.11875	84.07
ISWYDNEF	1U8F;	X-ray	311	O	166.34	0.11875	58.72
VMSYDLGM	2ZOX;	X-ray	171	A	170.42	0.11875	47.92
TPISAAYA	1PL0;	X-ray	297	A	153.6	0.11875	62.75
GKDYGGYL	1XFD;	X-ray	710	A	175.93	0.11875	69.64
VLNTPNNP	3FVX;	X-ray	179	A	150.15	0.12	95
LARTGRWL	1OAT;	X-ray	269	A	196.23	0.12	58.86
QTISGTGA	3HLM;	X-ray	130	A	145.41	0.12	51.36
YSFTIELR	3D66;	X-ray	358	A	189.42	0.12	80.82
TVGTLSLI	2R03;	X-ray	183	A	146.35	0.12125	57.39
GKPYVISY	3N81;	X-ray	111	A	178.43	0.12125	61.43
LTFSYGRA	2ALD;	X-ray	297	A	189.95	0.12125	63.96
PYFTAYRA	1YB5;	X-ray	132	A	192.87	0.12125	69.59
FFDSAYQG	3II0;	X-ray	221	A	168.6	0.1225	93.69
AKYYASEI	2JIF;	X-ray	370	A	190.89	0.1225	54.94
TQISPVWL	3BXW;	X-ray	82	B	171.94	0.1225	66.17
LFKYIIIG	2A5J;	X-ray	11	A	179.18	0.1225	65.14
VFATVGSN	3K27;	X-ray	112	A	147.81	0.12375	68.63
DSAYQGFA	3II0;	X-ray	223	A	167.69	0.12375	83.99
TFGSPVLM	3Q8K;	X-ray	184	A	163.43	0.125	59.03
GLVYSGMG	3UNE;	X-ray	72	A	163.81	0.125	59.53
HKVSVHVL	3N56;	X-ray	952	A	179.17	0.125	72.67
LHRYVWLV	1BEH;	X-ray	117	A	193.45	0.125	79.12
EGCTGALH	2GL7;	X-ray	571	A	162.8	0.125	65.18
LIDSSTID	2GF2;	X-ray	129	A	152.5	0.125	74.08
QWITINEA	2JFE;	X-ray	159	X	180.48	0.125	91.12
TVCTALLN	2VXO;	X-ray	250	A	151.61	0.125	71.04
GRVYLFLQ	3FCS;	X-ray	326	A	195.68	0.125	57.1
SGEYIGAL	1IVH;	X-ray	126	A	175.62	0.125	64.37
NLGTGLRA	1QH4;	X-ray	286	A	178.24	0.125	70.85
IFAYFTGS	1WOU;	X-ray	27	A	161.21	0.125	68.36
YFGYSGAF	3QYT;	X-ray	185	A	168.74	0.12625	46.78
NVGTNRAL	2POP;	X-ray	182	A	175.61	0.12625	71.35
NTMSLLAA	2WWR;	X-ray	303	A	159.54	0.12625	50.64
WALTFSYG	2ALD;	X-ray	295	A	173.95	0.12625	60.8
YFGYLLGS	1FSU;	X-ray	165	A	164.23	0.12625	72.64
KTFYALAP	1HLG;	X-ray	174	A	188.7	0.12625	80.26
CYGYALGD	1WAO;	X-ray	77	1	166.06	0.12625	46.12
LVVYLRLL	4DDI;	X-ray	1171	A	185.33	0.1275	66.43
GSISGHAR	3GMZ;	X-ray	106	A	205.03	0.1275	60.37
GTHYITSG	3OJY;	X-ray	308	A	162.69	0.1275	55.67
NQIYGFEG	1WAO;	X-ray	310	1	183.89	0.1275	58.71
IRASLYNA	3E77;	X-ray	341	A	185.14	0.1275	67.8
GRISLVLG	3THE;	X-ray	91	A	182.87	0.12875	71.01
KLISWYDN	1U8F;	X-ray	309	O	190.84	0.12875	59.66
TPSYVAFT	2V7Z;	X-ray	38	A	167.15	0.12875	69.32
VFYYKMKG	3UAL;	X-ray	119	A	209.88	0.13	65.72
EFGYSNRV	1U8F;	X-ray	317	O	203.24	0.13	58.65
QVYSFGCN	1I2M;	X-ray	87	B	181.56	0.13	55.89
LGLSLSGG	2CH6;	X-ray	71	A	142.3	0.13125	69.31
KRFSMVVQ	2VL9;	X-ray	126	A	218.41	0.13125	57.58
GSGYGGNS	1KHB;	X-ray	232	A	155.63	0.13125	82.2
IRQYFTVF	1QRP;	X-ray	306	E	215.91	0.13125	69.49
YALYDATY	1Q8X;	NMR	82	A	181.34	0.13125	81.53
PFIYIIRH	1WZ9;	X-ray	353	A	208.13	0.1325	85.6
GTCYQAEW	1BD9;	X-ray	166	A	195.87	0.1325	56.44
RVYYLSLE	2QLL;	X-ray	81	A	214.6	0.1325	88
IFYTSKLW	3R8H;	X-ray	79	A	196.18	0.1325	75.58
TVFYGLQY	2GVJ;	X-ray	57	A	191.86	0.1325	82.43
IFYTSKLW	3GUG;	X-ray	79	A	196.67	0.1325	82.82
VVMTGSYN	3DW8;	X-ray	356	B	176.38	0.1325	77.92
IFYTSKLW	2FVL;	X-ray	79	A	196.97	0.1325	83.47
ALVTGANR	2HRB;	X-ray	8	A	203.92	0.1325	68.18
GAVYSMVE	3EI4;	X-ray	868	A	186.76	0.13375	49.52
VLLYGNGP	2GLQ;	X-ray	390	A	166.77	0.13375	45.94
ERHYGALI	2HHJ;	X-ray	89	A	201.38	0.13375	68.83
ELGSVWQR	1ZMC;	X-ray	192	A	213.56	0.13375	73.66
DVHTRFQM	2GSE;	X-ray	71	A	210.52	0.13375	96.14
FYAYNPLA	2BP1;	X-ray	223	A	183.19	0.13375	87.47
ITYTTLMI	3P8C;	X-ray	138	B	184.13	0.13375	67.81
FTAYRALI	1YB5;	X-ray	134	A	203.59	0.13375	63.1
GAVYSFDP	3UNE;	X-ray	119	L	172.81	0.135	47.34
VMTTLNLF	3T3R;	X-ray	292	A	175.12	0.135	83.43
ERHYGGLT	1YFK;	X-ray	89	A	198.8	0.135	64.66
ALTYYLDI	3QFR;	X-ray	373	A	183	0.135	66.85
TYTTLMIL	3P8C;	X-ray	139	B	183.03	0.135	69.15
GIAYRGLF	1QMV;	X-ray	123	A	192.35	0.135	55.17
LFKYIIIG	1Z0A;	X-ray	6	A	195.09	0.135	64.7
LDPSIAVG	2D1I;	X-ray	313	A	165.75	0.13625	68.29
KEAYMGNV	2IBW;	X-ray	87	A	214.92	0.13625	56.36
ILTYVAWK	4AJP;	X-ray	141	A	210.1	0.13625	66.17
LANSAFAV	1XU8;	X-ray	6	A	167.69	0.13625	56.73
VALSPWVI	1F6W;	X-ray	222	A	179.89	0.13625	57.4
DAGYDVWL	1HLG;	X-ray	89	A	170.25	0.13625	58.92
GVTTLDIV	2DFD;	X-ray	150	A	167.86	0.13625	79.65
ILAYDITK	2HUP;	X-ray	95	A	202.01	0.13625	68.26
PMATGMSL	3HL2;	X-ray	141	A	188.91	0.13625	47.91
GPAYAIPV	2IIK;	X-ray	321	A	183.46	0.13625	48.13
DGTTDVTR	3CTZ;	X-ray	422	A	189.81	0.13625	80.82
LLISHEAP	2BFE;	X-ray	275	B	189.12	0.1375	67.04
ESFTQGSI	3FVY;	X-ray	283	A	190.55	0.1375	57.79
KLQTQGLG	3AHR;	X-ray	402	A	200.16	0.1375	64.65
EYVYEVVV	2CB5;	X-ray	417	A	203.47	0.1375	79.79
GAEYVVES	1ZNQ;	X-ray	91	O	183.4	0.1375	57.68
LVWSKLRA	2H31;	X-ray	397	A	221.26	0.13875	47.82
VPRTVMIG	1Z8D;	X-ray	599	A	201.16	0.13875	76.26
LLSYAAAL	3SPA;	X-ray	296	A	181.43	0.13875	61.9
YYGYTGAF	2HAU;	X-ray	514	A	190.18	0.14	49.36
ALNYSVFY	4E2E;	X-ray	176	A	188.41	0.14	54.7
NMRTIRPM	3EXF;	X-ray	237	B	236.99	0.14	57.83
VTVSYFEW	1NR1;	X-ray	382	A	197.53	0.14	55.11
PGLYYVDS	3UNE;	X-ray	109	K	185.99	0.14	49.57
SFYYLIMA	4ACQ;	X-ray	494	A	201.39	0.14	62.92
LGTSLARP	2NZ2;	X-ray	89	A	191.6	0.14	84.05
HYITEAVL	3OJY;	X-ray	289	B	194.81	0.14	61.22
DCRYALYD	1Q8G;	NMR	79	A	204.4	0.14	78.74
CHGSPLVV	1KCX;	X-ray	439	A	180.22	0.14	53.22
VAYTFDAG	3D4J;	X-ray	300	A	173.4	0.14	69.49
IFKYIIIG	1Z0F;	X-ray	11	A	209.51	0.14125	58.39
PHLYSIYP	3UNE;	X-ray	108	H	201.24	0.14125	48.72
GGGYVKLF	3POS;	X-ray	106	A	195.38	0.14125	68.49
GDYYRYLA	2C74;	X-ray	128	A	217.06	0.14125	57.24
SLSYLDLS	2Z64;	X-ray	372	A	181.2	0.14125	50.5
LANSLACQ	4ALD;	X-ray	332	A	191.69	0.14125	47.95
MAKYYASE	2JIF;	X-ray	369	A	224.98	0.14125	52.93
SNMYAVNL	2JIS;	X-ray	155	A	192.51	0.14125	66.72
MVISNPAA	2OKJ;	X-ray	568	A	180.54	0.14125	61.31
FWKYLVAP	2P31;	X-ray	144	A	204.15	0.14125	58.42
GNSSRALL	1T8P;	X-ray	189	A	195.88	0.1425	79.13
VIAYLMMR	1J4X;	X-ray	135	A	246.92	0.1425	64.76
HGNSLRGI	1YFK;	X-ray	186	A	200.52	0.1425	81.48
PVFTLYVG	3GPH;	X-ray	66	A	180.8	0.1425	52.41
KMIYLARN	3CKL;	X-ray	125	A	232.82	0.1425	74.46
AMATVTAL	1XFB;	X-ray	250	A	182.48	0.1425	54.09
PGVYTNVV	2F83;	X-ray	587	A	178.93	0.1425	58.25
WWVSQFVK	2DE0;	X-ray	326	X	217.28	0.1425	77.94
NAIYLSAK	2OAY;	X-ray	269	A	202.81	0.1425	53.66
IFYTSKLW	2HDJ;	X-ray	79	A	209.43	0.14375	84.44
ERYYGYTG	1N76;	X-ray	523	A	229.55	0.14375	77.95
VLAYEPVW	2JK2;	X-ray	161	A	203.38	0.14375	74.34
RIIYGGSV	2JK2;	X-ray	205	A	197.5	0.14375	59.96
IEGYRAQH	1NR1;	X-ray	79	A	226.02	0.14375	57.76
LSAYLRMK	3N0T;	X-ray	167	A	245.89	0.14375	71.84
KSISIGPI	1W6J;	X-ray	331	A	209.04	0.14375	92.7
DLFYLHMP	2CLP;	X-ray	137	A	200.16	0.14375	70.81
IRMTHNLL	3MAX;	X-ray	40	A	218.01	0.14375	59.94
VDGSFLAR	2SHP;	X-ray	25	A	199.7	0.14375	57.37
VLITLLSL	3HL2;	X-ray	322	A	180.81	0.14375	49.93
YVFYLAVG	1PC2;	NMR	73	A	196.41	0.145	54.22
LRYYAGWA	1ZUM;	X-ray	129	A	228.06	0.145	43.04
KGSTAVGV	3UNE;	X-ray	28	C	206.25	0.145	65.58
GDYYRYLA	4E2E;	X-ray	128	A	224.94	0.145	60.84
ILASTQFE	3MDJ;	X-ray	176	A	201.37	0.145	69.99
QHHTVCMD	1I2M;	X-ray	303	B	208.54	0.145	66.31
TLVYGGIF	3IFA;	X-ray	255	A	194.25	0.145	61.02
KLFYGMSS	2BLE;	X-ray	264	A	215.38	0.14625	56.74
DTFYKQPM	3KEH;	X-ray	409	A	211.39	0.14625	74.18
KGDYFRYL	2C23;	X-ray	124	A	232.48	0.14625	59.04
LMESLVVG	1WSR;	X-ray	69	A	196.44	0.14625	54.39
GSLSAMRF	1YZX;	X-ray	95	A	199.31	0.14625	53.29
TVSYFEWL	1NR1;	X-ray	383	A	206.22	0.14625	53.41
KGISCIVV	1RX0;	X-ray	191	A	211.57	0.14625	62.13
KRMTIIGV	3P8C;	X-ray	905	B	246.01	0.14625	65.01
IVKYKTAF	3N3L;	X-ray	196	F	224.83	0.1475	58.03
CLRYYAGW	1ZUM;	X-ray	128	A	230.75	0.1475	43.48
TFFSFPAV	2ZXF;	X-ray	549	A	187.4	0.1475	48.12
PLHYAASK	2DWZ;	X-ray	109	A	227.15	0.1475	60.17
KGDYFRYL	2BTP;	X-ray	122	A	235.3	0.1475	55.74
EVAYICSE	2H63;	X-ray	69	A	211.31	0.1475	67.02
AQNYINYQ	2BO9;	X-ray	17	B	226.26	0.1475	60.75
ECKYVINA	2BXR;	X-ray	265	A	225.76	0.14875	72.12
TCTYVGAA	2BLE;	X-ray	315	A	187.9	0.14875	43.8
KVFYLKMK	2C23;	X-ray	117	A	250.95	0.14875	55.83
YLCSHAGI	4EI1;	X-ray	749	A	194.84	0.14875	62.18
PVVSIEDP	3B97;	X-ray	287	A	194.26	0.14875	72.42
LRFYAYNP	2BP1;	X-ray	221	A	227.08	0.14875	76.88
NFIYESMR	3EQM;	X-ray	358	A	232.2	0.14875	71.98
SDPYVKLK	3PFQ;	X-ray	192	A	231.6	0.14875	57.56
VWCTSLHP	2HEJ;	X-ray	85	A	199.69	0.15	60.48
FEPYHIRA	1LT7;	X-ray	302	A	239.77	0.15	52.07
LIDTSRHY	2GJX;	X-ray	206	B	230.31	0.15	67.8
FDTYFGYL	1FSU;	X-ray	162	A	200.96	0.15	65.09
GFDTYFGY	1FSU;	X-ray	161	A	197.04	0.15	58.82
FFLYRSGV	2C0Y;	X-ray	244	A	215.36	0.15	55.48
RAAYNVTL	3LFM;	X-ray	196	A	216.64	0.15	60.98
YVKTFNMD	1NE7;	X-ray	65	A	220.4	0.15	74.85
LNLSYNPI	2ID5;	X-ray	253	A	198.87	0.15	50.36
WPRYVKVG	1M4U;	X-ray	169	A	242.16	0.15	49.01
TNLYVLRL	3N71;	X-ray	346	A	230.97	0.15	57.04
TDGSILCG	3IHP;	X-ray	213	A	174.59	0.15	46.46
GDYYRYLA	2O02;	X-ray	123	A	233.63	0.15125	58.5
GVQTLVIG	2AB1;	X-ray	61	A	196.2	0.15125	55.23
YVLYPQVM	1NRG;	X-ray	209	A	225.71	0.15125	51.07
VTAYSPLG	2ALR;	X-ray	206	A	189.71	0.15125	62.67
VLLSIREG	3DDU;	X-ray	247	A	221.91	0.15125	53.28
ASLYNAVT	3E77;	X-ray	343	A	188.45	0.15125	64.5
ITNSLVLD	3HL2;	X-ray	117	A	187.47	0.15125	53.07
QVITLLNE	2IIK;	X-ray	387	A	212.36	0.15125	80.15
GTLSALDI	4A0C;	X-ray	669	A	182.08	0.1525	51.75
FGGTLEIK	2NUT;	X-ray	402	A	218.5	0.1525	61.16
TCTYVGAA	2BZN;	X-ray	315	A	193.27	0.1525	46.31
VTNYLGIE	7JDW;	X-ray	272	A	215.1	0.1525	59.06
VQVSVLKG	2NZ2;	X-ray	349	A	214.64	0.1525	46.6
GLKYMLEV	2CH9;	X-ray	85	A	219.32	0.1525	46.46
VEIYSRRL	1FB1;	X-ray	172	A	256.28	0.1525	50.16
YILTCPSN	1QH4;	X-ray	279	A	194.68	0.1525	62.63
TCPSNLGT	1QH4;	X-ray	282	A	184.64	0.1525	66.67
TLVYGGIF	2FIX;	X-ray	255	A	209.28	0.15375	60.73
THYYAVAV	1N76;	X-ray	90	A	216.14	0.15375	71.16
AFGYFEVT	1QQW;	X-ray	81	A	209.63	0.15375	49.77
LAFTSVDL	2F0X;	X-ray	113	A	191.1	0.15375	48.5
KGDYYRYL	2C74;	X-ray	127	A	249.31	0.15375	57.03
VEGSGLLL	1NUG;	X-ray	631	A	191	0.15375	60.24
TFDYILCM	3N8I;	X-ray	84	A	205.57	0.15375	58.8
QRMSIFGH	3FCX;	X-ray	141	A	261.78	0.15375	69.79
TATYAAAV	3IFQ;	X-ray	641	A	194.03	0.15375	45.92
YGYTGAFR	2HAU;	X-ray	515	A	233.67	0.155	49.29
LQASALAA	1XDL;	X-ray	305	A	193.15	0.155	47.3
LNYSVFYY	4E2E;	X-ray	177	A	219.34	0.155	51.06
LTYYLDIT	3QFR;	X-ray	374	A	207.78	0.155	63.93
NCGYYDLQ	2AYN;	X-ray	413	A	213.77	0.155	60.07
PVIYDVKY	2D5R;	X-ray	190	A	228.76	0.155	58.28
KLISGEYI	1IVH;	X-ray	123	A	240.84	0.155	46.47
YKIYVMAT	2C4K;	X-ray	278	A	245.35	0.155	72.54
PSKYFEVD	3O7W;	X-ray	115	A	224.34	0.155	68.43
VGIYVEVD	3OHM;	X-ray	743	B	205.13	0.155	56
TFDYILCM	2P4U;	X-ray	85	A	211.38	0.155	56.07
VTAYVMLF	4A27;	X-ray	166	A	210.68	0.155	67.1
LTGTIQND	3BIC;	X-ray	213	A	200.43	0.15625	66
VHGSFLAR	2B3O;	X-ray	23	A	222.1	0.15625	54.19
TAVYKVSE	1B3O;	X-ray	345	A	232.36	0.15625	57.98
KFIYVAIA	2B3O;	X-ray	506	A	231.14	0.15625	55.17
GIKYSFTI	3D66;	X-ray	355	A	224.23	0.15625	69.04
ELIYEVTL	1KT0;	X-ray	240	A	226.14	0.15625	52.25
NANYIRGY	3O4T;	X-ray	130	A	246.29	0.1575	62.3
PSLSYLDL	2Z64;	X-ray	371	A	204.55	0.1575	48.24
RGYYLEML	2EWY;	X-ray	28	A	270.15	0.1575	57.27
HIITMDLH	2C4K;	X-ray	129	A	220.22	0.1575	69.39
QLKTTTTA	3D4J;	X-ray	47	A	224.16	0.1575	53.06
KANYWWLR	1PKX;	X-ray	461	A	261.8	0.15875	58.03
VLLTMIAR	2NUT;	X-ray	2	C	226.04	0.15875	58.55
IDTSRHYL	2GJX;	X-ray	207	B	241.89	0.15875	62.92
LRASRVLL	3KYD;	X-ray	34	A	253.78	0.15875	58.24
SGSYFCRG	3SGK;	X-ray	149	C	219.99	0.15875	44.5
LRESLALI	3KGX;	X-ray	294	A	232.06	0.15875	54.16
GVLTVNGP	2KLR;	NMR	141	A	191.3	0.15875	46.74
GAEYGAEA	3HRW;	X-ray	21	A	224.4	0.15875	50.73
NLSYNPIS	2ID5;	X-ray	254	A	207.56	0.15875	45.36
KVAYTFDA	3D4J;	X-ray	299	A	222.22	0.15875	67.97
GVVSGRDA	2P4E;	X-ray	232	A	230.3	0.15875	63.06
LLWSDPQP	1WAO;	X-ray	384	1	219.3	0.15875	63.62
TIGTLNML	4EF7;	X-ray	180	A	199.99	0.15875	49.41
TADYAMFK	2XNX;	X-ray	259	C	228.6	0.16	50.29
GGSYVGPT	2VRL;	X-ray	57	A	197.09	0.16	78.76
NPRSVGKA	2AEB;	X-ray	69	A	247.39	0.16	58.42
GLMTTVHA	1ZNQ;	X-ray	173	O	204.83	0.16	45.68
FAAYFQQG	1U0F;	X-ray	347	A	231.36	0.16	57.51
LLYYGCRR	3QFC;	X-ray	564	A	286.4	0.16	56.59
EWHYVVRG	2F4W;	X-ray	43	A	253.89	0.16	59.87
NLLYHVVG	2NT1;	X-ray	370	A	216.87	0.16125	55.85
RFSYLAVI	2HNP;	X-ray	268	A	239.09	0.16125	52.73
PRFSHRGI	3LMY;	X-ray	198	A	260.43	0.16125	64.85
AVVTADLR	1T9G;	X-ray	179	S	252.96	0.16125	60.31
TPVYLALL	3BHJ;	X-ray	249	A	214.36	0.16125	48.43
WPLYLSTK	2CMJ;	X-ray	205	A	240.05	0.16125	54.85
VFPSIVGR	3U9D;	X-ray	30	A	240.05	0.16125	53.76
LARYCDSL	1LDJ;	X-ray	422	A	228.62	0.16125	57.41
VKQTVMTV	3SPA;	X-ray	990	A	242.87	0.16125	56.96
ACSSIIKM	3A6P;	X-ray	604	A	236.25	0.16125	52.76
KSVTLFGE	3DJY;	X-ray	190	A	244.16	0.1625	74.32
KLGTLSAL	4A0C;	X-ray	667	A	211.22	0.1625	51.67
LDLSRNAL	2Z64;	X-ray	376	A	228.42	0.1625	50.49
VTAYVPNA	1DE9;	X-ray	168	A	208.98	0.1625	70.69
VILTFKEP	1QKI;	X-ray	233	A	239.68	0.1625	67.57
LVPTYESA	2FY5;	X-ray	432	A	219.92	0.1625	66.2
AARTLGMV	1JV2;	X-ray	246	A	258.95	0.1625	46.26
GNATMLVV	3H5C;	X-ray	273	A	204.34	0.1625	68.84
WCATTANY	1CK7;	X-ray	374	A	211.17	0.1625	50.65
SRVYLLMK	2F3I;	NMR	139	A	262.02	0.1625	61.51
LVVTDPRA	3BCH;	X-ray	122	A	244.58	0.1625	62.28
EIKYMLWL	1FVO;	X-ray	52	A	260.33	0.16375	63.86
IGRYTMAL	1NUF;	X-ray	107	A	256	0.16375	55.61
NGYYIVHY	2YD0;	X-ray	605	A	233.26	0.16375	81.15
ARFYALSA	3POW;	X-ray	72	A	244.79	0.16375	55.87
VFPSIVGR	1T44;	X-ray	30	A	247.31	0.16375	51.68
TPVYLALL	2HRB;	X-ray	250	A	218.54	0.16375	50.26
LNLTDGSI	3IHP;	X-ray	210	A	195.2	0.16375	51.6
LSDYVGSG	1BEH;	X-ray	103	A	206.36	0.165	59.82
MGGYVKMA	1CS8;	X-ray	195	A	241.11	0.165	57.75
KALYLQYT	1KCW;	X-ray	50	A	243.43	0.165	55.08
GKFYLDLY	1S4B;	X-ray	409	P	238.49	0.165	60.84
VQPYSGSP	1BJ4;	X-ray	115	A	223.72	0.165	50.61
IPFSGALE	2OHF;	X-ray	261	A	213.13	0.165	49.47
MPIYKLLQ	3IBJ;	X-ray	868	A	256.56	0.165	51.99
KGDYYRYL	2O02;	X-ray	122	A	272.34	0.16625	59.94
KGDYYRYL	4E2E;	X-ray	127	A	271.76	0.16625	61.85
IFFSHRDM	2QUK;	X-ray	136	A	256.39	0.16625	52.26
GALSGIKN	2A8J;	X-ray	131	A	224.79	0.16625	44.47
RVEYVIGR	1FIE;	X-ray	100	A	291.83	0.16625	62.92
VSGTLRSA	3V9I;	X-ray	333	A	232.07	0.16625	55.95
SRPYMAYL	1PJP;	X-ray	26	A	257.51	0.16625	57.73
AADYFGDA	2R03;	X-ray	220	A	203.72	0.16625	51.04
ILLYIFLK	3PUJ;	X-ray	408	A	250.86	0.16625	62.02
QKLSLQNC	1A4Y;	X-ray	87	A	246.36	0.16625	53.45
EIYSRRLQ	1IS7;	X-ray	164	A	281.12	0.16625	49.19
ALGYYNGK	3HFW;	X-ray	16	A	244.88	0.16625	57.76
GMLTRLYN	3P8C;	X-ray	26	B	247.05	0.16625	57.07
KALYPVIP	3U1K;	X-ray	456	A	244.38	0.16625	56.86
VAVSYYHF	1Z29;	X-ray	135	A	228.89	0.16625	73.47
IYISKIVV	3AV4;	X-ray	512	A	246.32	0.1675	61.24
VPTYESAS	2FY5;	X-ray	433	A	223.22	0.1675	65.96
TGKSAAGN	2XTO;	X-ray	33	A	212.56	0.1675	55.18
DIFYTSKL	2FVL;	X-ray	78	A	232.3	0.1675	79.37
GLATAAAR	1D9S;	NMR	9	A	258.41	0.1675	49.84
TLMYVYEM	2XWU;	X-ray	430	B	263.41	0.1675	52.12
ICAYLLHR	1D5R;	X-ray	135	A	273.93	0.1675	64.48
NKITNSLV	3HL2;	X-ray	115	A	233.95	0.1675	53.86
VLDYSLNH	3FXI;	X-ray	548	A	220.28	0.1675	51.42
EWYYEVII	3CKR;	X-ray	196	A	262.14	0.16875	62.79
IHGSLFKT	2B4Y;	X-ray	157	A	237.2	0.16875	55.38
HILYTGST	3SZA;	X-ray	182	A	212.12	0.16875	57.42
QTNYAASK	2PD6;	X-ray	166	A	241.66	0.16875	44.94
IIDTPDMF	2XTO;	X-ray	75	A	224.11	0.16875	66.7
EINTISAS	2HGS;	X-ray	144	A	219.45	0.16875	105.13
KQAYSSLQ	1YK1;	X-ray	268	A	258.24	0.17	49.35
VLGSGGVG	2RAP;	X-ray	8	A	182.53	0.17	57.8
DFPTISLE	3Q2Z;	X-ray	124	A	222.34	0.17	48.08
DNLYGCRE	1A7A;	X-ray	190	A	256.34	0.17	49.56
TRNTMSLL	2WWR;	X-ray	301	A	247.99	0.17	45
KKLYCIYV	2F43;	X-ray	197	A	284.3	0.17	73.71
LFIYGHYK	2CB8;	X-ray	26	A	260.28	0.17	44.12
NNLYIFQD	3DW8;	X-ray	437	B	227.14	0.17	59.21
RQLYCRTG	3F1R;	X-ray	67	A	275.58	0.17	47.42
SMAYAGAR	2DFD;	X-ray	232	A	262.5	0.17	48.16
DEMTRIIW	1T0L;	X-ray	16	A	269.18	0.17125	54.73
SGSYFCRG	1T83;	X-ray	149	C	233.93	0.17125	44.33
MVHSLIEA	3MZ6;	X-ray	40	A	241.97	0.17125	53.47
DIFYTSKL	3GUG;	X-ray	78	A	236.57	0.17125	78.41
MGCYEISL	3MP5;	X-ray	195	A	244.18	0.17125	57.89
GSDYINAN	2B3O;	X-ray	298	A	209.67	0.17125	62.95
KVITMFVQ	1JEQ;	X-ray	36	B	258.01	0.17125	74.69
QRRYVYYY	1D5R;	X-ray	171	A	307.46	0.17125	51.12
AALTAMDK	1UOU;	X-ray	268	A	238.43	0.1725	54.24
VALSNVIH	1XQJ;	X-ray	313	A	217.43	0.1725	53.5
DIFYTSKL	4DBU;	X-ray	78	A	236.66	0.1725	76.3
LDTTTLIE	2LQW;	NMR	93	A	224.92	0.1725	56.2
RAIYQATY	3UNE;	X-ray	158	K	283.85	0.1725	49.93
QFYSKGVY	1BY8;	X-ray	242	A	261.55	0.1725	57.96
QMVSAIVR	2GL7;	X-ray	193	A	278.72	0.1725	48.94
CGKTRIAE	1XCR;	X-ray	54	A	257.84	0.1725	59.72
YKIYNLCA	1D5R;	X-ray	65	A	245.34	0.1725	59.85
PRGYAFIE	3PGW;	X-ray	143	S	279.04	0.1725	26.23
ELLSMANF	2O8D;	X-ray	699	B	238.23	0.17375	69.59
VAVSYYHF	3U3R;	X-ray	135	A	239.63	0.17375	73.86
YLDTTTLI	2LQW;	NMR	92	A	228.29	0.17375	55.79
VLKSTGDV	3T6B;	X-ray	627	A	228.12	0.17375	59.32
LEVSQGPG	2OCW;	X-ray	107	A	233.84	0.17375	30.04
YEDYRWAV	3SMT;	X-ray	240	A	270.31	0.17375	72.66
GGLYFERR	3EMW;	X-ray	62	A	285.92	0.17375	48.44
KVNSMVAY	1GO4;	X-ray	192	A	256.29	0.175	53.72
DIFYTSKL	2HDJ;	X-ray	78	A	240.81	0.175	81.38
TQGSIEAH	3FVY;	X-ray	286	A	246.22	0.175	57.35
KKGYGLCH	3E6U;	X-ray	316	A	279.83	0.175	62.07
KLRTLQVS	2B3O;	X-ray	391	A	276.62	0.175	49.08
DAWSPVEM	1I2M;	X-ray	384	B	247.46	0.175	37.93
AFESFVRR	1U6G;	X-ray	274	C	298.15	0.175	54.57
LAFTRLHI	3B2D;	X-ray	427	A	258.92	0.175	47.14
AIRTLLEF	3ECS;	X-ray	26	A	267.08	0.175	57.39
IVTYPKSG	1ZD1;	X-ray	50	A	252.08	0.175	71.61
FPVTNKDF	1Y4J;	X-ray	67	A	244.91	0.175	52.92
HACSSIIK	3A6P;	X-ray	603	A	249.7	0.175	48.17
VNLTFRKI	3H8O;	X-ray	249	A	269.5	0.17625	78.17
NLKYLSLS	2A0Z;	X-ray	380	A	245.65	0.17625	52.54
VMVSRSEI	1ANW;	X-ray	272	A	266.21	0.17625	63.91
SPVYVGRV	1KV3;	X-ray	216	A	264.3	0.17625	55.36
CYRYRCAA	1Y1F;	X-ray	341	X	285.26	0.17625	66.25
PTISLEFR	3VJA;	X-ray	126	A	274.13	0.17625	47.23
AFGYLECS	2GCO;	X-ray	153	A	236.62	0.17625	42.02
FGATRTFE	2IUW;	X-ray	209	A	254.72	0.17625	49.71
SRWYQFRV	1ZLG;	X-ray	256	A	294.97	0.17625	25.34
VATYAAAV	2GL7;	X-ray	651	A	222.75	0.1775	41.87
GRGTVQAL	1PR9;	X-ray	20	A	259.93	0.1775	45.78
EMETVIPV	2R1U;	X-ray	16	A	257.22	0.1775	46.98
QAITLTRQ	1R3Y;	X-ray	136	A	272.23	0.1775	45.38
RLCYYIGA	2KVD;	NMR	49	A	279.54	0.1775	55.45
REAYDACV	2D0T;	X-ray	329	A	263.2	0.1775	46.77
RRYYVALN	1IHK;	X-ray	160	A	315.66	0.1775	60.08
MEKYVAAM	3HFW;	X-ray	1	A	297.08	0.1775	52.12
VVISGAGK	2VRE;	X-ray	79	A	243.18	0.1775	59.82
YVYYYSYL	1D5R;	X-ray	174	A	271.47	0.1775	49.41
LALSGFRQ	3DBL;	X-ray	67	B	251.24	0.17875	51.46
DQISLLKG	1XVP;	X-ray	189	B	253.88	0.17875	44.68
RQCYSCKG	2I9B;	X-ray	192	E	298.26	0.17875	45.92
LGYYNGKW	3HFW;	X-ray	17	A	266.41	0.17875	54.6
MLVSCIDF	4A35;	X-ray	149	A	239.47	0.17875	51.96
INTSDIIL	1D7Q;	NMR	84	A	222.69	0.17875	57.35
NKSYVVAC	2HKY;	NMR	99	A	251.45	0.17875	53.15
TNGSQFFI	3CYS;	NMR	107	A	233.81	0.18	67.89
EGYYGYTG	2HAU;	X-ray	512	A	247.64	0.18	40.16
GAPTYMYE	4AB1;	X-ray	441	A	233.74	0.18	58
KRGSRFWI	3T6J;	X-ray	294	A	320.05	0.18	51.85
GTWYLKAM	3EYC;	X-ray	15	A	248.66	0.18	52.38
FGSTGKGV	1BOA;	X-ray	366	A	250.46	0.18	55.28
APFSKGQP	3LP7;	X-ray	13	A	264.62	0.18	47.01
GLITLEEL	3CUQ;	X-ray	117	A	255.06	0.18	61.45
GRYTMALQ	1NUF;	X-ray	108	A	285.04	0.18	50.54
RIDYIAGL	1ZN9;	X-ray	57	A	290.28	0.18	54.04
DAVSGMGV	3UNE;	X-ray	177	I	220.48	0.18	47.18
VGASFLQR	3HLM;	X-ray	140	A	284.73	0.18	52.12
LDGSDSIG	2OK5;	X-ray	250	A	212.65	0.18	52.92
LKKYRGMG	1NF7;	X-ray	408	A	304.55	0.18	43.61
LAWSKDIN	1PRX;	X-ray	80	A	251.51	0.18	44.7
SGHYVSWV	2AYO;	X-ray	432	A	231.78	0.18125	57.82
KKGYFEDR	2OJW;	X-ray	333	A	309.86	0.18125	53.99
LKRSAMRA	4A0C;	X-ray	1172	A	312.18	0.18125	55.22
QSFYVQID	1QRK;	X-ray	80	A	260.09	0.18125	52.59
RKWYNLMI	2W8N;	X-ray	125	A	288.39	0.18125	47.26
SYYYISKP	3MBW;	X-ray	125	B	274.6	0.18125	54.36
VNLYHVRE	3UNB;	X-ray	174	K	289.14	0.18125	52.72
SGNYVACG	3SN6;	X-ray	108	B	219.7	0.18125	64.49
KFLSESLM	3P8C;	X-ray	849	B	267.5	0.18125	49.28
RYVYYYSY	1D5R;	X-ray	173	A	301.73	0.18125	47.91
AQRSGMVQ	3PS5;	X-ray	493	A	268.68	0.1825	48.54
AINYMAAD	3OY8;	X-ray	116	A	238.04	0.1825	49.5
VLGSGGVG	3KUC;	X-ray	8	A	195.84	0.1825	55.73
CHPYFNRS	1S2C;	X-ray	193	A	275.7	0.1825	59.02
PFMTSAVM	1WSR;	X-ray	175	A	248.82	0.1825	38.4
LLTYKPDV	1ZTP;	X-ray	200	A	251.47	0.1825	55.16
VSYYHFYH	1Z29;	X-ray	137	A	264.91	0.1825	62.88
AFGYMECS	3LXR;	X-ray	153	A	256.92	0.18375	44.22
RTHYYAVA	1N76;	X-ray	89	A	293.07	0.18375	64.55
RRFYVVAC	1H1H;	X-ray	104	A	318	0.18375	49.52
CCLTGAGC	2Q4G;	X-ray	94	W	210.57	0.18375	43.28
VLIYMDQT	1CX8;	X-ray	279	A	256.71	0.18375	72.42
LEATKLAI	3NTY;	X-ray	35	A	264.53	0.18375	52.07
VVVTAGVR	1I0Z;	X-ray	92	A	257.55	0.18375	62.77
SVFYYEIL	2BR9;	X-ray	178	A	262.57	0.18375	44.88
HKFTVVVL	1CJY;	X-ray	18	A	252.91	0.18375	50.97
LDFYGEVR	1D5R;	X-ray	152	A	269.29	0.18375	46.72
DRGYYSVE	3C5W;	X-ray	88	C	296.96	0.185	51.09
LITSVADV	2ATI;	X-ray	622	A	223.6	0.185	56.09
PSPYCIVA	1R7R;	X-ray	170	A	241.73	0.185	45.71
EILTAIIQ	2Q5D;	X-ray	172	A	264.81	0.185	52.15
TGGTMNAA	1ZN7;	X-ray	132	A	219.95	0.185	50.27
GSVTPKPQ	3G0X;	X-ray	119	A	276.33	0.185	60.25
GESYQDLV	3QPU;	X-ray	359	A	252.84	0.185	48.84
APFSQGQK	1PQ3;	X-ray	31	A	294.74	0.185	46.82
RRGYIGVV	3ZVR;	X-ray	228	A	324.67	0.185	60.61
IILYNYRH	3FFN;	X-ray	448	A	293.08	0.185	54.81
PVIYVVQR	1ZLG;	X-ray	214	A	277.4	0.185	25.74
DVIYPMAV	3MMY;	X-ray	177	A	251.73	0.185	48.39
GDYYVTVV	3CXP;	X-ray	82	A	231.11	0.18625	59.47
YVFSKLKG	1HJD;	NMR	48	A	274.01	0.18625	48.56
SSAYGVTK	1WMA;	X-ray	190	A	243.37	0.18625	56.43
KGIYAVGD	1BWC;	X-ray	324	A	277.75	0.18625	60.93
QDAYAINS	2IBW;	X-ray	211	A	249.1	0.18625	45.87
NSPYGVSK	2HRB;	X-ray	191	A	247.74	0.18625	55.62
APIYVRVP	2A3R;	X-ray	73	A	273.42	0.18625	54.29
FEPTAARM	3MDJ;	X-ray	182	A	273.43	0.1875	51.05
INRYGFNS	2PRH;	X-ray	144	A	273.77	0.1875	54.06
MMASQSLM	2F2S;	X-ray	134	A	287.83	0.1875	45.01
ALLYLCGG	2HYV;	X-ray	329	A	220.72	0.1875	46.76
GVDSIMLV	3THS;	X-ray	68	A	243.08	0.1875	57.36
PKGTVVVP	3E4E;	X-ray	384	A	262.01	0.1875	59.3
TKSTLIGE	3THW;	X-ray	326	B	262.33	0.1875	76.52
MQPTHPIR	2B05;	X-ray	165	A	295.73	0.1875	45.02
QTTYECLM	2B3H;	X-ray	259	A	285.03	0.1875	49.95
VPCYFIHV	1R8Y;	X-ray	280	A	248.43	0.1875	57.57
DMASAMKA	2C74;	X-ray	22	A	256.85	0.1875	45.01
VVLTARDV	2HRB;	X-ray	33	A	267.39	0.1875	54.14
VGRTAGWN	2HAV;	X-ray	454	A	275.66	0.18875	47.72
GIISFAKV	1ILG;	X-ray	253	A	262.58	0.18875	46.63
PVGSLAGI	2EZZ;	NMR	19	A	226.07	0.18875	51.53
NKLYVANV	2POP;	X-ray	176	A	262.62	0.18875	62.92
AGVYRCMI	3BIS;	X-ray	109	A	270.55	0.18875	49.35
SGWYDADL	1YFK;	X-ray	23	A	239.2	0.18875	56.81
CHPYLNQS	2FVL;	X-ray	193	A	258.26	0.18875	61.78
ITTYCPAN	2J6L;	X-ray	39	A	248.21	0.18875	44.68
VILYELEN	3QK3;	X-ray	26	A	266.96	0.18875	46.17
VQPSELVG	3KSY;	X-ray	799	A	252.7	0.18875	60.59
FGRTLAPL	1Z6Z;	X-ray	16	A	271.21	0.18875	47.75
GDYYRYLA	3O8I;	X-ray	125	A	287.52	0.19	59.25
MVGSGGVG	2BOV;	X-ray	19	A	209.6	0.19	49.27
LCTTWEAM	1S2C;	X-ray	144	A	257.19	0.19	52.94
PGIYVLRF	1O6U;	X-ray	358	A	269.77	0.19	52.78
KDLYANNV	1T44;	X-ray	291	A	270.38	0.19	51.21
KDLYANNV	3U9D;	X-ray	291	A	268.55	0.19	50.91
THAYSRVV	3ECS;	X-ray	127	A	294.73	0.19	66.19
VINSANYV	2Q80;	X-ray	88	A	251.34	0.19	45.97
IQCYLRAL	2WYA;	X-ray	259	A	301.58	0.19	59.95
VLVTGATG	2YDY;	X-ray	31	A	217.12	0.19125	47.64
ALMSAIRD	3B7T;	X-ray	168	A	283.99	0.19125	61.84
HMPYTDAV	1R9O;	X-ray	344	A	267.67	0.19125	54.79
ITLYEDRG	2G98;	X-ray	3	A	283.71	0.19125	44.91
AQQYSEAL	1SMB;	X-ray	39	A	287.43	0.19125	43.09
FAEYAGRL	3OLH;	X-ray	82	A	302.32	0.19125	45.93
VGATVEFT	3GQQ;	X-ray	143	A	241.46	0.19125	50.79
PDYSVVLL	3LU6;	X-ray	339	A	251.84	0.1925	56.49
RSIYHFMG	1E3E;	X-ray	139	A	328.51	0.1925	57.98
IYISKYLM	3KHU;	X-ray	351	A	307.69	0.1925	54.17
LGDSGVGK	3LAW;	X-ray	14	A	237	0.1925	50.54
TAKYNACI	2B5L;	X-ray	81	A	277.21	0.1925	58.6
ATLYSRTQ	2WWP;	X-ray	146	A	294.18	0.1925	57.43
YYRYLAEV	2C74;	X-ray	130	A	301.07	0.1925	51.42
VMPYIKTS	2B3X;	X-ray	463	A	288.38	0.1925	58.15
MVMTLTFG	1FDQ;	X-ray	113	A	245.28	0.1925	45.01
VDLTCRLE	1ZNQ;	X-ray	243	O	282.48	0.1925	48.72
CHPYFNQR	3NTY;	X-ray	193	A	324.02	0.1925	58.96
RPIYVLKF	3FJU;	X-ray	45	A	323.76	0.1925	54.1
KGKYYAVN	3MAX;	X-ray	223	A	313.58	0.1925	54.67
REVYEEAG	3MCF;	X-ray	64	A	320.77	0.1925	50.01
VYYYSYLL	1D5R;	X-ray	175	A	283.59	0.1925	45.3
LVLSARND	1Z6Z;	X-ray	34	A	277.52	0.1925	55.63
NTDYAVGY	1NWU;	X-ray	236	A	261.53	0.19375	51.33
VEGYLAVA	1N76;	X-ray	432	A	269.81	0.19375	63.09
SGDYADFQ	3UNE;	X-ray	54	M	259.64	0.19375	41.71
MVVTGLGG	2IW5;	X-ray	332	A	237.82	0.19375	48.26
VSYYHFYH	3U3R;	X-ray	137	A	282.01	0.19375	63.06
GVKSSIGL	3L6R;	X-ray	239	A	246.93	0.19375	59.03
GGTTMYPG	1T44;	X-ray	301	A	252.43	0.19375	51.55
GHGYHTLE	3IAR;	X-ray	237	A	281.26	0.19375	60.21
QQYSEALA	1SMB;	X-ray	40	A	290.29	0.19375	40.2
GLKYVAVM	1HE2;	X-ray	143	A	264.19	0.195	58.41
LKGSLLFT	2H63;	X-ray	146	A	266.48	0.195	40.25
GGHYHYDT	1XCR;	X-ray	276	A	270.6	0.195	59.14
VPLYRHIA	2XSX;	X-ray	128	A	288.93	0.195	45.38
HNASLLID	2Q80;	X-ray	57	A	246.6	0.195	67.73
FGLSNHLV	2H31;	X-ray	391	A	245	0.195	43.71
KWDYFARD	3U1N;	X-ray	312	A	313.12	0.195	59.42
LMQSVKET	1ST6;	X-ray	1030	A	297.9	0.195	68.74
ADISIIVR	1XWI;	X-ray	339	A	289.09	0.195	44.34
QNLSLEGL	1FS2;	X-ray	221	A	260.43	0.19625	45.01
KSAYALCT	2CAR;	X-ray	110	A	273.5	0.19625	50.97
ESGYNTRA	1IY4;	NMR	35	A	294.58	0.19625	44.03
LSGTKLGC	2CKJ;	X-ray	36	A	251.62	0.19625	69.66
YCSTKGAL	3D3W;	X-ray	149	A	254.66	0.19625	46.18
KYQSLNEY	3MQE;	X-ray	445	A	304.02	0.19625	73.54
NGHSVMML	1ZNC;	X-ray	62	A	262.51	0.19625	53.33
DISSIGLK	4A0C;	X-ray	104	A	265.16	0.19625	46.78
AEYTFYEG	3NBN;	X-ray	322	A	286.16	0.19625	48.25
CATTANYD	1CK7;	X-ray	375	A	244.13	0.19625	45.99
RFRYLMGE	4AJP;	X-ray	168	A	331.67	0.19625	45.49
HADYVLEM	1S4B;	X-ray	275	P	287.51	0.19625	45.78
AAVTALAS	3FJU;	X-ray	225	A	231.46	0.19625	38.9
LTDYLMKI	3U9D;	X-ray	185	A	291.36	0.19625	48.71
DAGYRHID	1ZUA;	X-ray	37	X	266.3	0.19625	63.73
LCIYADYK	1JHJ;	X-ray	77	A	307.34	0.19625	56.41
LIAYLKKA	2B4Z;	X-ray	94	A	310.87	0.19625	48.63
NNIYYCAH	1XFD;	X-ray	260	A	269.32	0.19625	50.43
QKFTHFLP	3F1R;	X-ray	185	A	302.48	0.19625	50.27
AVEYLLTG	1OQY;	NMR	194	A	263.37	0.19625	43.5
AVPTLLKY	1WOU;	X-ray	92	A	275.29	0.19625	52.6
CHPYFTQP	3CAV;	X-ray	196	A	280.56	0.1975	63.95
KFAYVPFG	3LD6;	X-ray	436	A	291.68	0.1975	47.1
PKAYEVRI	1HDX;	X-ray	31	A	317.82	0.1975	49.44
YPLYVLKV	3D66;	X-ray	134	A	294.55	0.1975	53.67
MIKTQSSL	1XK8;	X-ray	99	A	275.82	0.1975	45.42
ETASAVDM	3P71;	X-ray	274	T	258.3	0.1975	43.46
VPLYRHIA	2PSN;	X-ray	127	A	287.45	0.1975	45.52
TTMYPGIA	1T44;	X-ray	303	A	268.01	0.1975	47.84
CHPYLTQE	1ZUA;	X-ray	187	X	294.92	0.1975	62.75
ATRTFEMR	2IUW;	X-ray	211	A	319.74	0.1975	52.32
FKGTLKYG	2OBD;	X-ray	93	A	294.98	0.1975	48.66
LPNSRIMI	1TG6;	X-ray	114	A	282.71	0.1975	43.52
CSVYGARL	2QQ5;	X-ray	130	A	299.51	0.1975	47.6
NPISTIEG	2ID5;	X-ray	258	A	258.56	0.1975	41.79
QHIYLSAR	1UMK;	X-ray	76	A	321.56	0.1975	54.26
DAFYTLVR	3CON;	X-ray	154	A	298.2	0.1975	53.03
QLETINVT	2WWY;	X-ray	96	A	269.27	0.19875	60.59
GRGSWFVQ	1GQF;	X-ray	344	A	316.18	0.19875	47.67
CHPYFNQR	1J96;	X-ray	193	A	329.07	0.19875	60.24
EDHYYEGG	3OOY;	X-ray	560	A	290.91	0.19875	54.3
YGHYKQAT	2FJ9;	X-ray	29	A	298.48	0.19875	43.78
CAISILGK	1T2F;	X-ray	35	A	282.41	0.19875	46.87
AIGYLNTG	4ACQ;	X-ray	1004	A	248.36	0.19875	41.62
LTDYLMKI	1T44;	X-ray	185	A	291.77	0.19875	48.15
IYLSAKWK	2OAY;	X-ray	271	A	314.04	0.19875	46.14
LTLYDIAH	2DFD;	X-ray	35	A	264.9	0.19875	49.63
LMGSPQLV	3IFQ;	X-ray	179	A	265.42	0.19875	44.22
MKNSCIVC	3MTG;	X-ray	388	A	276.53	0.19875	58.03
INLTDPMF	2XIO;	X-ray	11	A	260.44	0.19875	49.67

## Sheet: rSASA >0.8
Octapeptide	PDB	Exp	Position	calculated from chain	SASA	rSASA	Depth
DSESQEEI	1DDB;	NMR	75	A	1130.62	0.80125	31.22
PPDYNPEG	1JEQ;	X-ray	531	A	1049	0.8025	28.82
PTTSPESV	1OQY;	NMR	130	A	1035.67	0.80375	30.83
EENYMCRR	3CXS;	X-ray	174	A	1373.11	0.80625	28.13
PAVSGSPG	2LQN;	NMR	217	A	946.43	0.8075	29.97
ARKSAPAT	1EQZ;	X-ray	25	G	1126.11	0.8075	27.96
SIQYSGEV	1DGG;	X-ray	422	A	1108.13	0.81	28.48
NQPYCGIA	3PGW;	X-ray	35	S	1085.73	0.81	23.45
AAGSSMEP	1DC2;	NMR	4	A	1045.56	0.81125	29.83
LHSYEKRL	1NF7;	X-ray	506	A	1272.38	0.81125	28.6
ASRSFNQG	1DDB;	NMR	63	A	1140	0.81375	30.04
PCYTPYYV	2OZA;	X-ray	223	A	1159.94	0.81625	28.05
EDKSPSEE	1OQY;	NMR	120	A	1183.15	0.8175	30.78
SSRSQSAA	2KR0;	NMR	208	A	1122.69	0.81875	29.86
EHGSVQES	1OQY;	NMR	209	A	1128.39	0.82125	30.19
PTGTGESK	1QAB;	X-ray	2	A	1072.79	0.82375	28.23
GANYDAQT	1WNJ;	NMR	137	A	1091.29	0.83	30.88
ELQTDGNR	2BID;	NMR	58	A	1171.98	0.8325	30.73
SMISLAGG	2VGZ;	X-ray	32	A	1027.37	0.83375	27.19
KSPSEESA	1OQY;	NMR	122	A	1161.73	0.835	30.37
RRHSDEND	3FEX;	X-ray	4	A	1267.89	0.83625	28.32
GPKSMISL	3UE8;	X-ray	29	B	1125.65	0.84375	27.78
SHGSHETD	1OCR;	X-ray	1	E	1075	0.84375	29.12
EGTYKWVN	1QKI;	X-ray	504	A	1171.7	0.84875	31.72
SQASRSFN	1DDB;	NMR	61	A	1195.57	0.84875	29.9
GSDTIKPD	2RII;	X-ray	180	B	1094.76	0.8525	28.35
SEESAPTT	1OQY;	NMR	125	A	1128.87	0.85625	29.92
DEHSVNYK	1HH4;	X-ray	321	D	1210.41	0.85875	28.44
TRRTPDYF	2IAE;	X-ray	301	C	1303.47	0.86	28.32
PPESQEKK	2LGQ;	NMR	15	A	1331.3	0.8675	30.8
QVTSNSLS	2P01;	NMR	98	A	1098.38	0.8725	30.06
QTTTPLPA	2LQN;	NMR	211	A	1136.13	0.87625	30.33
QPQTTTPL	2LQN;	NMR	209	A	1186.32	0.8775	30.37
RTNYLELD	3PUK;	X-ray	518	A	1302.74	0.8775	27.19
TSNSLSGT	2P01;	NMR	100	A	1043.34	0.8825	29.89
LKISPEQH	3ALN;	X-ray	87	A	1277.06	0.8825	28.42
YQDYEPEA	2KKW;	NMR	133	A	1292.34	0.8875	30.64
PQTTTPLP	2LQN;	NMR	210	A	1177.01	0.89625	30.26
PKPSPKRE	2P03;	NMR	8	A	1403	0.8975	30.14
GANYDAQS	1UDM;	NMR	141	A	1159.95	0.9025	30.2
TDGSQASR	1DDB;	NMR	58	A	1213.5	0.9025	29.4
PPPTQEAA	3L4G;	X-ray	501	C	1211.97	0.90875	27.79
EKETEKSQ	1NE7;	X-ray	274	A	1440.18	0.91625	27.95
TLTYDTLR	2Z0D;	X-ray	5	A	1243.42	0.9175	28.37
PETTPTPN	2GPQ;	NMR	6	A	1212.69	0.925	30.05
MVAYKIPV	3GMH;	X-ray	196	B	1317.51	0.93	27.2
ELQTDGSQ	1DDB;	NMR	55	A	1280.34	0.95625	29.46
EGPSDIPD	1DC2;	NMR	149	A	1234.45	0.97	30.18
SSHSPDHP	3NBZ;	X-ray	347	B	1296.97	1.01625	27.56
AAPYLKTK	1BG1;	X-ray	702	A	1340.66	1.13429	30.7
